# Supplementary material for: NHSL3 controls single and collective cell migration through two distinct mechanisms
Source: Nat Commun. 2025 Jan 2;16:205. doi: 10.1038/s41467-024-55647-3 (PMC11696792; doi:10.1038/s41467-024-55647-3)
Supplement: Supplementary file 3 — Supplementary Data 1 [file 41467_2024_55647_MOESM3_ESM.xlsx]

## Sheet: Fig1
Fig1a
	siCTRL	siNHSL3
siCTRL
siNHSL3	p<0.0001
Fig1b
	Par	KO1	KO2
Par
KO1	p<0.0001
KO2	p<0.0001	p=0.12
Fig1c
	siCTRL	siNHSL3
siCTRL
siNHSL3	p<0.0001
Fig1f
	Par	KO1	KO2
Par
KO1	p=0.0017
KO2	p=0.0002	p=0.7368

## Sheet: Fig2
Fig2c
	Par	KO	KO-i1	KO-i2	KO-i3L	KO-i3S
Par
KO	p<0.0001
KO-i1	p<0.0001	p=0.049
KO-i2	p<0.0001	p=0.33	p=0.44
KO-i3L	p<0.0001	p=0.47	p=0.11	p=0.66
KO-i3S	p=0.33	p<0.0001	p<0.0001	p<0.0001	p<0.0001
Fig2g
Primers for i3S	siCTRL	si_i3S	si_long	si_i3S + si_long
siCTRL
si_i3S	p<0.0001
si_long	p=0.0005	p=0.7523
si_i3S + si_long	p<0.0001	p>0.99	p=0.7480
Primers for long isoforms	siCTRL	si_i3S	si_long	si_i3S + si_long
siCTRL
si_i3S	p=0.1394
si_long	p<0.0001	p=0.0366
si_i3S + si_long	p=0.0001	p=0.0473	p>0.99
Fig2h
	siCTRL	si_i3S	si_long	si_i3S + si_long
siCTRL
si_i3S	p<0.0001
si_long	p=0.074	p<0.0001
si_i3S + si_long	p<0.0001	p=0.64	p<0.0001
Fig2i
	Par	KO	KO-i1	KO-i2	KO-i3L	KO-i3S
Par
KO	p=0.0109
KO-i1	p=0.45	p>0.99
KO-i2	p>0.99	p=0.0088	p=0.39
KO-i3L	p>0.99	p>0.99	p>0.99	p>0.99
KO-i3S	p=0.41	p>0.99	p>0.99	p=0.35	p>0.99

## Sheet: Fig3
		Fig3a
			siCTRL	siNHSL1	siNHSL3	siNHSL1 + siNHSL3
		siCTRL
		siNHSL1	p<0.0001
		siNHSL3	p<0.0001	p=0.062
		siNHSL1 + siNHSL3	p<0.0001	p<0.0001	p<0.0001

## Sheet: Fig5
Fig5d
	Par	KO	KO-i2	KO-i2_Δ1	KO-i2_Δ3	KO-i2_Δ4
Par
KO	p=0.0137
KO-i2	p>0.99	p=0.026
KO-i2_Δ1	p>0.99	p=0.0025	p>0.99
KO-i2_Δ3	p>0.99	p>0.99	p>0.99	p=0.7929
KO-i2_Δ4	p=0.0166	p>0.99	p=0.0302	p=0.0031	p>0.99

## Sheet: Fig6
Fig6f
	Par	KO	KO-i3S	KO-i3S_R135D
Par
KO	p<0.0001
KO-i3S	p=0.43	p<0.0001
KO-i3S_R135D	p<0.0001	p=0.75	p<0.0001
Fig6g
	Par + siCTRL	Par + si14-3-3θ	KO + siCTRL	KO + si14-3-3θ	i3S + siCTRL	i3S + si14-3-3θ	R135D + siCTRL	R135D + si14-3-3θ
Par + siCTRL
Par + si14-3-3θ	p<0.0001
KO + siCTRL	p<0.0001	p=0.11
KO + si14-3-3θ	p<0.0001	p=0.9	p=0.13
i3S + siCTRL	p=0.46	p<0.0001	p<0.0001	p<0.0001
i3S + si14-3-3θ	p<0.0001	p=0.8	p=0.17	p=0.9	p<0.0001
R135D + siCTRL	p<0.0001	p=0.063	p=0.95	p=0.082	p<0.0001	p=0.11
R135D + si14-3-3θ	p<0.0001	p=0.26	p=0.63	p=0.31	p<0.0001	p=0.37	p=0.55

## Sheet: Fig7
Fig7a
14-3-3θ	siCTRL	siNHSL3
siCTRL
siNHSL3	p<0.0001
cortactin	siCTRL	siNHSL3
siCTRL
siNHSL3	p=0.27
Fig7b
14-3-3θ	siCTRL	si_i3S	si_long	si_i3S + si_long
siCTRL
si_i3S	p=0.0008
si_long	p>0.99	p=0.0003
si_i3S + si_long	p=0.0011	p>0.99	p=0.0004
cortactin	siCTRL	si_i3S	si_long	si_i3S + si_long
siCTRL
si_i3S	p>0.99
si_long	p>0.99	p>0.99
si_i3S + si_long	p=0.6985	p>0.99	p=0.4738

## Sheet: Supp Fig1
Supp Fig1a
	siCTRL	siNHSL3
siCTRL
siNHSL3	p<0.0001
Supp Fig1c
	Par	KO1	KO2
Par
KO1	p=0.0003
KO2	p=0.0002	p>0.99
Supp Fig1d
	siCTRL	siNHSL3
siCTRL
siNHSL3	p=0.16

## Sheet: Supp Fig2
Supp Fig2d
	Par	KO1	KO2
Par
KO1	p=0.0820
KO2	p=0.1592	p>0.99

## Sheet: Supp Fig3
Supp Fig3a
	Par	KO	KO-i1	KO-i2	KO-i3L	KO-i3S
Par
KO	p<0.0001
KO-i1	p>0.99	p<0.0001
KO-i2	p=0.0135	p=0.31	p=0.0103
KO-i3L	p=0.0213	p=0.218	p=0.0164	p>0.99
KO-i3S	p=0.0005	p>0.99	p=0.0004	p>0.99	p>0.99
Supp Fig3b
	siCTRL	si_i3S	si_long	si_i3S + si_long
siCTRL
si_i3S	p=0.0321
si_long	p<0.0001	p=0.0003
si_i3S + si_long	p<0.0001	p=0.0271	p>0.99

## Sheet: Supp Fig5
Supp Fig5
	siCTRL	siNHSL1	siNHSL3	siNHSL1 + siNHSL3
siCTRL
siNHSL1	p=0.0478
siNHSL3	p<0.0001	p=0.2346
siNHSL1 + siNHSL3	p<0.0001	p=0.0016	p=0.6876

[truncated: 1 more sheets: Supp Fig7]
