# Supplementary material for: NHSL3 controls single and collective cell migration through two distinct mechanisms
Source: Nat Commun. 2025 Jan 2;16:205. doi: 10.1038/s41467-024-55647-3 (PMC11696792; doi:10.1038/s41467-024-55647-3)
Supplement: Supplementary file 4 — Supplementary Data 2 [file 41467_2024_55647_MOESM4_ESM.xlsx]

## Sheet: Table legend
Sheets
Primary Data isoforms	dataset including all the proteins identified in the samples from NHSL3 isoforms with at least two peptides and absent from the two controls (Parental MCF10A and FLAG-GFP)
i1	dataset including all the proteins identified in the NHSL3 i1 isoform
i2	dataset including all the proteins identified in the NHSL3 i2 isoform
i3L	dataset including all the proteins identified in the NHSL3 i3L isoform
i3S	dataset including all the proteins identified in the NHSL3 i3S isoform
KI	dataset including all the proteins identified in the NHSL3 KI
Column description
Accession Number	Uniprot accession number
Protein names	Extended protein name
Gene names	Official gene name
Razor + unique peptides	Number of razor and unique peptides in each sample
Score	MaxQuant Identification Score
Sequence coverage	Percentage of protein sequence coverage in each sample
LFQ intensity Control 1, 2, 3	LFQ protein intensities of MCF10A cells, biological replicates 1, 2 and 3
LFQ intensity Control gfp 1, 2, 3	LFQ protein intensities of MCF10A expressing GFP-Flag vector, biological replicates 1, 2 and 3
LFQ intensity i1 1, 2, 3	LFQ protein intensities of MCF10A cells expressing GFP-Flag tagged NHSL3 i1, biological replicates 1, 2 and 3
LFQ intensity i2 1, 2, 3	LFQ protein intensities of MCF10A cells expressing GFP-Flag tagged NHSL3 i2, biological replicates 1, 2 and 3
LFQ intensity i3L 1, 2, 3	LFQ protein intensities of MCF10A cells expressing GFP-Flag tagged NHSL3 i3L, biological replicates 1, 2 and 3
LFQ intensity i3S 1, 2, 3	LFQ protein intensities of MCF10A cells expressing GFP-Flag tagged NHSL3 i3S, biological replicates 1, 2 and 3
LFQ intensity KI 1, 2, 3	LFQ protein intensities of MCF10A cells expressing NHSL3 KI, biological replicates 1, 2 and 3
Mean i1	Mean of LFQ protein intensities of MCF10A cells expressing GFP-Flag tagged NHSL3 i1, from biological replicates 1, 2 and 3
Mean i2	Mean of LFQ protein intensities of MCF10A cells expressing GFP-Flag tagged NHSL3 i2, from biological replicates 1, 2 and 3
Mean i3L	Mean of LFQ protein intensities of MCF10A cells expressing GFP-Flag tagged NHSL3 i3L, from biological replicates 1, 2 and 3
Mean i3S	Mean of LFQ protein intensities of MCF10A cells expressing GFP-Flag tagged NHSL3 i3S, from biological replicates 1, 2 and 3
Mean KI	Mean of LFQ protein intensities of MCF10A cells expressing NHSL3 KI, from biological replicates 1, 2 and 3
The known actin regulators are highlighted in yellow in primary data sheets

## Sheet: Primary data isoforms
Accession number	Protein names	Gene names	Mol. weight [kDa]	Sequence length	Score	Sequence coverage [%]	Razor + unique peptides	Razor + unique peptides control gfp1	Razor + unique peptides control gfp2	Razor + unique peptides control gfp3	Razor + unique peptides control1	Razor + unique peptides control2	Razor + unique peptides control3	Razor + unique peptides I1 1	Razor + unique peptides I1 2	Razor + unique peptides I1 3	Razor + unique peptides I2 1	Razor + unique peptides I2 2	Razor + unique peptides I2 3	Razor + unique peptides I3L 1	Razor + unique peptides I3L 2	Razor + unique peptides I3L 3	Razor + unique peptides I3S 1	Razor + unique peptides I3S 2	Razor + unique peptides I3S 3	LFQ intensity I1 1	LFQ intensity I1 2	LFQ intensity I1 3	LFQ intensity I2 1	LFQ intensity I2 2	LFQ intensity I2 3	LFQ intensity I3L 1	LFQ intensity I3L 2	LFQ intensity I3L 3	LFQ intensity I3S 1	LFQ intensity I3S 2	LFQ intensity I3S 3	Mean i1	Mean i2	Mean i3L	Mean I3S	Gene names
Q9UQB8	Brain-specific angiogenesis inhibitor 1-associated protein 2	BAIAP2	60.867	552	323.31	65	32	0	0	0	0	0	0	23	28	3	12	24	3	21	28	21	0	0	0	6.75398	6.75757	5.88513	6.97162	6.83862	6.03125	6.63541	6.82702	6.64121				6.46556	6.61383	6.70121		BAIAP2
Q8N8S7	Protein enabled homolog	ENAH	66.509	591	323.31	42.3	24	0	0	0	0	0	0	16	21	0	4	13	1	10	19	16	0	0	0	6.8213	7.03922		6.12555	6.66106	5.86745	6.63134	7.09961	6.94817				6.93026	6.21802	6.89304		ENAH
Q9P206	Uncharacterized protein KIAA1522	KIAA1522	107.09	1035	323.31	68.9	54	0	0	0	0	0	0	33	47	15	26	39	14	30	46	44	6	4	3	8.11089	8.29916	7.70789	8.10884	7.97449	7.79632	8.18219	8.37407	8.25758	6.41881	8.19251	7.88974	8.03931	7.95988	8.27128	7.50036	KIAA1522
Q7L576	Cytoplasmic FMR1-interacting protein 1	CYFIP1	145.18	1253	267.1	34	38	0	0	0	0	0	0	24	27	0	6	10	1	16	34	29	0	0	0	6.72349	6.54065		6.36532	6.15272	5.72198	6.6858	6.97024	6.89776				6.63207	6.08	6.85127		CYFIP1
P62241	40S ribosomal protein S8	RPS8	24.205	208	240.07	53.8	11	0	0	0	0	0	0	8	10	1	3	9	3	7	10	10	0	0	0	6.79574	6.97632	5.76041	6.43629	6.64236	6.25835	6.72923	6.84569	6.75171				6.51082	6.44567	6.77554		RPS8
P30050	60S ribosomal protein L12	RPL12	17.818	165	226.7	54.5	6	0	0	0	0	0	0	6	6	1	0	5	1	6	6	4	0	0	0	6.54699	6.83382	5.98917		6.49967	5.9669	6.67207	6.62015	6.28283				6.45666	6.23329	6.52501		RPL12
P67809	Nuclease-sensitive element-binding protein 1	YBX1	35.924	324	206.86	54.9	13	0	0	0	0	0	0	8	13	1	2	6	0	4	10	8	0	0	0	6.55183	6.75089	5.98768	5.91488	6.43697		6.34801	6.61706	6.48237				6.43013	6.17593	6.48248		YBX1
P23396	40S ribosomal protein S3	RPS3	26.688	243	200.14	73.3	18	0	0	0	0	0	0	16	16	2	5	13	3	11	15	15	2	2	0	6.95062	7.14746	5.844	6.47603	6.71632	6.21733	6.87077	6.90882	6.82295	4.10367	4.68667		6.64736	6.46989	6.86751	4.39517	RPS3
P50552	Vasodilator-stimulated phosphoprotein	VASP	39.829	380	198.65	39.7	16	0	0	0	0	0	0	11	16	2	4	12	3	10	14	12	0	0	0	6.92571	7.1936	5.97688	6.2552	6.68101	6.46024	7.00809	7.2008	6.98886				6.69873	6.46548	7.06592		VASP
P13010	X-ray repair cross-complementing protein 5	XRCC5	82.704	732	197.47	24.7	17	0	0	0	0	0	0	10	15	0	1	6	0	2	10	12	0	0	0	6.29206	6.65744		5.71073	5.9065		5.56356	6.39832	6.37134				6.47475	5.80861	6.11108		XRCC5
Q9Y2A7	Nck-associated protein 1	NCKAP1	128.79	1128	187.38	23.5	25	0	0	0	0	0	0	13	15	0	2	3	0	7	22	18	0	0	0	6.24227	6.07452		5.6497	5.42305		6.06974	6.5201	6.40778				6.1584	5.53638	6.33254		NCKAP1
P0DMV9;P0DMV8	Heat shock 70 kDa protein 1B;Heat shock 70 kDa protein 1A	HSPA1B;HSPA1A	70.051	641	179.34	31	18	0	0	0	0	0	0	4	2	0	0	1	0	5	9	6	13	18	6	5.14351	4.89888			4.76568		5.75625	5.8801	5.75323	6.42136	6.72993	6.08622	5.0212	4.76568	5.79653	6.4125	HSPA1B;HSPA1A
P17844	Probable ATP-dependent RNA helicase DDX5	DDX5	69.147	614	179.29	38.3	24	0	0	0	0	0	0	16	22	0	2	9	0	9	17	11	0	0	0	6.34386	6.59761		5.91858	6.33397		6.46187	6.31323	6.22825				6.47073	6.12628	6.33445		DDX5
P19338	Nucleolin	NCL	76.613	710	167.67	29.9	19	0	0	0	0	0	0	13	18	1	8	9	1	8	18	14	0	0	0	6.3122	6.5308	5.81732	6.6361	6.17716	5.4939	6.26212	6.62024	6.35774				6.22011	6.10239	6.41337		NCL
Q9ULH1	Arf-GAP with SH3 domain, ANK repeat and PH domain-containing protein 1	ASAP1	125.5	1129	166.52	29.9	23	0	0	0	0	0	0	12	15	0	1	6	0	4	18	13	0	0	0	5.94905	6.03411			5.72417		5.51212	6.15503	6.01569				5.99158	5.72417	5.89428		ASAP1
P36578	60S ribosomal protein L4	RPL4	47.697	427	165.26	42.2	20	0	0	0	0	0	0	15	18	1	4	11	1	7	16	13	0	0	0	6.79024	7.07697	6.16563	6.61375	6.76811	6.18783	6.66039	7.02902	6.91173				6.67761	6.52323	6.86705		RPL4
P42704	Leucine-rich PPR motif-containing protein, mitochondrial	LRPPRC	157.9	1394	165.09	17.2	22	0	0	0	0	0	0	4	10	0	3	7	0	5	10	14	4	15	0	5.39592	5.49815		6.02123	5.69028		5.70566	5.74461	6.1121	5.43637	6.4264		5.44703	5.85576	5.85412	5.93138	LRPPRC
P12956	X-ray repair cross-complementing protein 6	XRCC6	69.842	609	162.97	39.1	20	0	0	0	0	0	0	11	19	0	3	9	0	5	13	11	0	0	0	6.18585	6.43631		5.83841	5.93486		5.73184	6.20534	6.13069				6.31108	5.88664	6.02262		XRCC6
P18124	60S ribosomal protein L7	RPL7	29.225	248	158.01	48.8	13	0	0	0	0	0	0	11	10	0	5	7	1	6	9	8	0	0	0	6.86388	6.89847		6.81642	6.61052	6.01376	6.58022	6.82224	6.75295				6.88117	6.48024	6.71847		RPL7
P61978	Heterogeneous nuclear ribonucleoprotein K	HNRNPK	50.976	463	157.93	31.5	14	0	0	0	0	0	0	6	12	0	0	9	0	6	11	9	0	0	0	5.85828	6.13874			5.94881		6.11965	6.16912	5.97913				5.99851	5.94881	6.0893		HNRNPK
Q00341	Vigilin	HDLBP	141.45	1268	157.61	24.1	25	0	0	0	0	0	0	6	25	0	0	3	0	3	10	5	0	0	0	5.52543	6.20642			5.34772		5.46965	5.68756	5.46731				5.86593	5.34772	5.54151		HDLBP
P61247	40S ribosomal protein S3a	RPS3A	29.945	264	153.82	55.3	16	0	0	0	0	0	0	12	15	2	1	9	0	7	14	11	0	0	0	6.80741	7.18273	6.01418	5.79437	6.75205		6.66896	6.82358	6.80077				6.66811	6.27321	6.76444		RPS3A
O75534	Cold shock domain-containing protein E1	CSDE1	88.884	798	153.7	28.2	20	0	0	0	0	0	0	10	19	0	0	4	0	6	13	8	0	0	0	5.68887	6.00095			5.58343		5.86456	5.87309	5.73268				5.84491	5.58343	5.82344		CSDE1
P15880	40S ribosomal protein S2	RPS2	31.324	293	148.94	50.2	13	0	0	0	0	0	0	9	12	2	2	7	1	8	11	10	0	0	0	7.0472	7.43739	6.25677	6.53127	6.90789		6.96902	7.19692	7.0333				6.91378	6.71958	7.06641		RPS2
O00571;O15523	ATP-dependent RNA helicase DDX3X;ATP-dependent RNA helicase DDX3Y	DDX3X;DDX3Y	73.243	662	148.89	35.3	21	0	0	0	0	0	0	12	18	0	4	10	0	9	10	10	0	0	0	6.03274	6.39559		5.83933	6.06141		6.27582	6.21932	6.03651				6.21416	5.95037	6.17722		DDX3X;DDX3Y
P11021	78 kDa glucose-regulated protein	HSPA5	72.332	654	145.13	34.1	19	0	0	0	0	0	0	11	12	0	0	7	0	9	12	9	14	18	8	5.59874	5.76178			5.59547		5.99883	5.92868	5.77075	6.2528	6.47138	6.21953	5.68026	5.59547	5.89942	6.31457	HSPA5
Q07020	60S ribosomal protein L18	RPL18	21.634	188	142.34	35.6	8	0	0	0	0	0	0	6	6	2	4	6	2	6	6	6	0	0	0	6.83497	6.87469	6.57148	6.93036	6.71516	6.70417	6.68889	6.84275	6.76221				6.76038	6.78323	6.76462		RPL18
P38646	Stress-70 protein, mitochondrial	HSPA9	73.68	679	139.9	33.9	18	0	0	0	0	0	0	2	2	0	0	0	0	2	10	6	15	15	3	4.80191	4.87032					5.18483	5.55383	5.38741	6.27432	6.42203	5.57336	4.83612		5.37536	6.0899	HSPA9
P62269	40S ribosomal protein S18	RPS18	17.718	152	139.69	38.8	7	0	0	0	0	0	0	4	7	0	3	6	0	4	6	7	0	0	0	6.5408	6.72893		6.52556	6.38018		6.56022	6.49297	6.55645				6.63487	6.45287	6.53654		RPS18
Q00839	Heterogeneous nuclear ribonucleoprotein U	HNRNPU	90.583	825	139.15	23.4	18	0	0	0	0	0	0	12	17	0	5	8	0	7	12	13	0	0	0	6.25477	6.40466		6.26416	6.1272		6.30369	6.32369	6.29601				6.32971	6.19568	6.30779		HNRNPU
P39023	60S ribosomal protein L3	RPL3	46.108	403	138.16	41.9	16	0	0	0	0	0	0	11	15	1	3	10	1	7	14	12	0	0	0	6.48557	6.84353	5.36639	5.5881	6.52298	5.4755	6.21958	6.77954	6.67379				6.23183	5.86219	6.55764		RPL3
Q8IZP0	Abl interactor 1	ABI1	55.08	508	135.51	24.4	13	0	0	0	0	0	0	11	10	0	5	5	0	8	12	13	0	0	0	6.55931	6.36116		6.56331	6.13884		6.50333	6.76059	6.64743				6.46023	6.35108	6.63712		ABI1
P62277	40S ribosomal protein S13	RPS13	17.222	151	135.41	55.6	11	0	0	0	0	0	0	9	9	2	3	6	1	6	8	6	0	0	0	6.758	6.84372	6.14672	6.64242	6.54418	6.17138	6.65568	6.72387	6.58654				6.58281	6.45266	6.65536		RPS13
P62701	40S ribosomal protein S4, X isoform	RPS4X	29.597	263	133.89	54.8	16	0	0	0	0	0	0	12	16	2	4	9	1	8	14	12	0	0	0	6.87516	7.10171	6.39716	6.73907	6.67338	6.16723	6.78512	6.90008	6.81871				6.79134	6.52656	6.83464		RPS4X
P49411	Elongation factor Tu, mitochondrial	TUFM	49.541	452	126.88	38.3	15	0	0	0	0	0	0	1	3	0	0	0	0	1	7	4	8	13	1	4.59222	5.13242					5.05173	5.79286	5.51097	6.11737	6.58319	5.37308	4.86232		5.45186	6.02455	TUFM
P09874	Poly [ADP-ribose] polymerase 1	PARP1	113.08	1014	123.26	22.4	19	0	0	0	0	0	0	17	10	0	0	0	0	0	3	6	0	0	0	5.8816	5.66888						5.23674	5.43995				5.77524		5.33834		PARP1
O60506	Heterogeneous nuclear ribonucleoprotein Q	SYNCRIP	69.602	623	116.41	32.7	17	0	0	0	0	0	0	8	16	0	1	4	0	4	11	5	0	0	0	6.01317	6.351		5.39592	5.78692		5.97336	6.02999	5.86053				6.18209	5.59142	5.95463		SYNCRIP
P27816	Microtubule-associated protein 4	MAP4	121	1152	111.68	20.8	17	0	0	0	0	0	0	7	16	0	1	2	0	2	12	7	0	0	0	5.903	6.23616		5.43899	5.27033		5.56874	6.03451	5.82118				6.06958	5.35466	5.80814		MAP4
Q92841	Probable ATP-dependent RNA helicase DDX17	DDX17	80.272	729	108.96	33.6	16	0	0	0	0	0	0	10	14	0	0	5	0	6	11	7	0	0	0	5.55084	5.74118			5.46228		5.69784	5.58967	5.52869				5.64601	5.46228	5.6054		DDX17
P62753	40S ribosomal protein S6	RPS6	28.68	249	108.3	21.3	8	0	0	0	0	0	0	6	7	1	2	5	2	3	5	5	0	0	0	6.62116	6.89165	5.98662	6.56407	6.55313	6.49449	6.62676	6.8184	6.64166				6.49981	6.53723	6.69561		RPS6
Q08211	ATP-dependent RNA helicase A	DHX9	140.96	1270	103.58	13.5	15	0	0	0	0	0	0	8	14	0	1	2	0	2	8	5	0	0	0	5.71981	6.07408		5.10113	5.1246		5.20447	5.78591	5.4716				5.89695	5.11287	5.48733		DHX9
P05388;Q8NHW5	60S acidic ribosomal protein P0;60S acidic ribosomal protein P0-like	RPLP0;RPLP0P6	34.273	317	102.69	40.4	11	0	0	0	0	0	0	7	10	0	1	5	0	3	10	6	0	0	0	6.50611	6.63144		5.94115	6.18769		6.08365	6.49058	6.35599				6.56878	6.06442	6.31007		RPLP0;RPLP0P6
P62424	60S ribosomal protein L7a	RPL7A	29.995	266	101.11	42.1	13	0	0	0	0	0	0	10	12	0	3	8	0	6	11	11	0	0	0	6.75869	6.77923		6.70316	6.54695		6.54434	6.74607	6.65664				6.76896	6.62506	6.64902		RPL7A
P62249	40S ribosomal protein S16	RPS16	16.445	146	99.501	54.1	9	0	0	0	0	0	0	9	9	0	6	7	2	8	8	9	0	0	0	6.94616	7.18446		6.79486	6.67608	6.44638	6.91828	6.97453	6.91807				7.06531	6.63911	6.93696		RPS16
P26373	60S ribosomal protein L13	RPL13	24.261	211	99.322	35.1	9	0	0	0	0	0	0	7	8	1	4	7	2	5	8	5	0	1	0	6.66481	7.08767	6.11932	6.6195	6.82953	6.36374	6.54706	7.00792	6.87594		4.85942		6.62394	6.60426	6.81031	4.85942	RPL13
Q9UHR4	Brain-specific angiogenesis inhibitor 1-associated protein 2-like protein 1	BAIAP2L1	56.882	511	99.081	40.9	15	0	0	0	0	0	0	9	13	0	0	1	0	1	6	4	0	0	0	5.76397	6.05185			5.03687		4.8539	5.72013	5.48916				5.90791	5.03687	5.3544		BAIAP2L1
Q92499	ATP-dependent RNA helicase DDX1	DDX1	82.431	740	95.487	21.5	15	0	0	0	0	0	0	6	12	0	0	1	0	1	9	4	0	0	0	5.47232	5.73106			4.90676		4.83419	5.74158	5.28436				5.60169	4.90676	5.28671		DDX1
Q9P258	Protein RCC2	RCC2	56.084	522	93.519	32.8	13	0	0	0	0	0	0	9	12	0	1	5	0	3	10	8	0	0	0	6.14513	6.28789		5.57626	5.86124		5.90664	6.15603	5.91332				6.21651	5.71875	5.992		RCC2
Q9BY44	Eukaryotic translation initiation factor 2A;Eukaryotic translation initiation factor 2A, N-terminally processed	EIF2A	64.989	585	93.32	31.1	13	0	0	0	0	0	0	7	11	0	0	1	0	2	4	2	0	0	0	5.81884	6.17023			5.10534		5.22365	5.4532	5.19368				5.99454	5.10534	5.29018		EIF2A
Q02878	60S ribosomal protein L6	RPL6	32.728	288	92.715	33	11	0	0	0	0	0	0	8	11	1	4	8	2	6	11	11	0	0	0	7.02686	7.19576	5.69833	6.57688	6.82215	6.27887	6.75654	7.15697	7.07044				6.64032	6.5593	6.99465		RPL6
P62906	60S ribosomal protein L10a	RPL10A	24.831	217	90.408	40.6	10	0	0	0	0	0	0	8	9	1	3	5	1	4	8	7	0	0	0	6.83849	7.06236	6.06837	6.48498	6.74525	6.16277	6.57096	7.03607	6.85497				6.65641	6.46434	6.82067		RPL10A
P05198	Eukaryotic translation initiation factor 2 subunit 1	EIF2S1	36.112	315	89.458	33.7	12	0	0	0	0	0	0	1	2	0	0	1	0	0	11	1	0	0	0	4.95342	5.3222			5.01043			7.17041	5.07987				5.13781	5.01043	6.12514		EIF2S1
Q92974	Rho guanine nucleotide exchange factor 2	ARHGEF2	111.54	986	89.381	16.1	13	0	0	0	0	0	0	8	10	0	0	2	0	0	5	2	0	0	0	5.81249	6.02202			5.09146			5.73017	4.88916				5.91725	5.09146	5.30966		ARHGEF2
P62263	40S ribosomal protein S14	RPS14	16.273	151	89.203	40.4	7	0	0	0	0	0	0	5	7	1	3	7	1	4	7	7	0	0	0	6.74361	7.02812	5.85845	6.75962	6.70536	5.97011	6.77162	6.87566	6.83555				6.54339	6.47836	6.82761		RPS14
P05387	60S acidic ribosomal protein P2	RPLP2	11.665	115	86.095	75.7	7	0	0	0	0	0	0	5	6	0	3	4	0	3	5	5	1	0	0	6.65403	6.71858		6.75975	6.42812		6.32195	6.62014	6.58773	4.609			6.68631	6.59393	6.50994	4.609	RPLP2
Q9Y3I0	tRNA-splicing ligase RtcB homolog	RTCB	55.21	505	85.43	32.5	13	0	0	0	0	0	0	10	13	0	0	2	0	3	7	3	0	0	0	5.78224	5.97325			5.13399		5.52385	5.76975	5.48968				5.87775	5.13399	5.59442		RTCB
P11940	Polyadenylate-binding protein 1	PABPC1	70.67	636	83.611	19.7	11	0	0	0	0	0	0	9	10	0	0	4	0	4	8	6	0	0	0	5.4966	5.71905			5.52824		5.62307	5.72607	5.55902				5.60782	5.52824	5.63605		PABPC1
P62280	40S ribosomal protein S11	RPS11	18.431	158	81.94	51.3	11	0	0	0	0	0	0	7	11	1	1	7	1	6	10	8	0	0	0	6.66057	6.95701	6.05246	5.5618	6.67858	5.95036	6.63575	6.83929	6.77093				6.55668	6.06358	6.74866		RPS11
Q13283	Ras GTPase-activating protein-binding protein 1	G3BP1	52.164	466	79.487	36.3	13	0	0	0	0	0	0	6	10	0	0	2	0	2	7	2	0	0	0	5.46583	6.07011			4.98973		5.215	5.66946	4.9776				5.76797	4.98973	5.28735		G3BP1
Q14258	E3 ubiquitin/ISG15 ligase TRIM25	TRIM25	70.973	630	79.015	23.7	11	0	0	0	0	0	0	8	9	0	0	3	0	2	6	4	0	0	0	5.86399	5.9538			5.56054		5.50958	5.72861	5.66196				5.9089	5.56054	5.63339		TRIM25
P84098	60S ribosomal protein L19	RPL19	23.466	196	77.879	18.4	5	0	0	0	0	0	0	2	5	1	2	3	1	2	3	3	0	0	0	6.30565	6.441		6.27219	6.1577		6.21296	6.32424	6.21861				6.37333	6.21494	6.25194		RPL19
P46779	60S ribosomal protein L28	RPL28	15.747	137	77.861	27	4	0	0	0	0	0	0	1	4	0	0	2	0	1	4	2	0	0	0	6.336	6.69887			6.21527		6.33007	6.68699	6.44239				6.51743	6.21527	6.48648		RPL28
P06748	Nucleophosmin	NPM1	32.575	294	75.716	29.6	7	0	0	0	0	0	0	4	6	2	0	4	0	1	6	4	0	0	0	6.8093	7.23338	6.84249		6.50995		5.34143	6.81875	6.54993				6.96172	6.50995	6.23671		NPM1
P20042	Eukaryotic translation initiation factor 2 subunit 2	EIF2S2	38.388	333	74.934	32.7	11	0	0	0	0	0	0	7	8	0	0	5	0	3	9	5	0	0	0	5.71575	5.81128			5.60525		5.63935	5.71571	5.76498				5.76352	5.60525	5.70668		EIF2S2
Q07065	Cytoskeleton-associated protein 4	CKAP4	66.022	602	74.798	24.1	10	0	0	0	0	0	0	7	9	0	0	0	0	0	10	6	0	0	0	5.49546	5.4447						5.44404	5.42032				5.47008		5.43218		CKAP4
Q7Z2W4	Zinc finger CCCH-type antiviral protein 1	ZC3HAV1	101.43	902	73.646	17.2	10	0	0	0	0	0	0	5	7	0	0	1	0	2	8	6	0	0	0	5.48766	5.63499			4.685		4.87366	5.66409	5.53337				5.56133	4.685	5.35704		ZC3HAV1
P46781	40S ribosomal protein S9	RPS9	22.591	194	73.625	36.6	10	0	0	0	0	0	0	8	9	0	4	7	0	8	7	8	0	0	0	6.71548	6.87805		6.7577	6.50623		6.61402	6.7382	6.68218				6.79676	6.63197	6.67813		RPS9
P42677	40S ribosomal protein S27	RPS27	9.461	84	72.307	41.7	6	0	0	0	0	0	0	4	5	1	1	2	0	3	6	3	0	0	0	6.60148	6.86243	5.98848	6.45016	6.54705		6.65898	6.8572	6.69892				6.48413	6.4986	6.73837		RPS27
Q9C0C9	E2/E3 hybrid ubiquitin-protein ligase UBE2O	UBE2O	141.29	1292	70.713	12.2	11	0	0	0	0	0	0	1	11	0	0	0	0	0	0	0	0	0	0	4.61723	5.98791											5.30257				UBE2O
P27635	60S ribosomal protein L10	RPL10	24.577	214	69.062	42.1	8	0	0	0	0	0	0	5	8	0	2	6	0	4	8	7	0	0	0	6.55703	6.7881		6.0769	6.40004		6.35574	6.65686	6.53841				6.67257	6.23847	6.517		RPL10
P61353	60S ribosomal protein L27	RPL27	15.798	136	68.755	48.5	6	0	0	0	0	0	0	6	6	0	3	4	1	4	5	4	0	0	0	6.77564	6.88002		6.86807	6.57332	6.27198	6.56386	6.8239	6.69754				6.82783	6.57112	6.6951		RPL27
P82650	28S ribosomal protein S22, mitochondrial	MRPS22	41.28	360	68.069	27.2	10	0	0	0	0	0	0	4	6	0	0	2	0	2	9	6	0	0	0	5.31173	5.53685			5.26937		5.67721	5.84329	5.71656				5.42429	5.26937	5.74569		MRPS22
Q96F07	Cytoplasmic FMR1-interacting protein 2	CYFIP2	148.4	1278	67.982	19.4	10	0	0	0	0	0	0	3	4	0	0	1	0	0	6	6	0	0	0	5.52812	5.67152			5.17592			6.10243	6.10711				5.59982	5.17592	6.10477		CYFIP2
P41091;Q2VIR3	Eukaryotic translation initiation factor 2 subunit 3;Putative eukaryotic translation initiation factor 2 subunit 3-like protein	EIF2S3;EIF2S3L	51.109	472	67.391	26.1	10	0	0	0	0	0	0	7	10	0	1	5	0	4	7	8	0	0	0	6.11133	6.21439		5.68673	5.99046		5.97937	6.15561	6.09892				6.16286	5.8386	6.07797		EIF2S3;EIF2S3L
P62829	60S ribosomal protein L23	RPL23	14.865	140	66.326	45.7	6	0	0	0	0	0	0	5	6	0	1	4	0	4	4	4	0	0	0	6.84024	6.97825		6.21144	6.57582		6.84556	6.81788	6.73555				6.90924	6.39363	6.79966		RPL23
P16989	Y-box-binding protein 3	YBX3	40.089	372	66.219	34.4	6	0	0	0	0	0	0	4	6	0	1	2	0	1	4	3	0	0	0	5.92757	6.18783		5.67614	5.64859		5.48147	6.03691	5.77319				6.0577	5.66237	5.76386		YBX3
Q92598	Heat shock protein 105 kDa	HSPH1	96.864	858	65.738	14.5	9	0	0	0	0	0	0	0	4	0	0	0	0	0	4	0	5	7	2		5.23762						5.386		5.70179	5.91978	5.93675	5.23762		5.386	5.85278	HSPH1
Q9Y3F4	Serine-threonine kinase receptor-associated protein	STRAP	38.438	350	65.315	36	9	0	0	0	0	0	0	5	9	0	0	1	0	1	7	2	0	0	0	5.45443	6.0717			5.08095		5.23277	5.86374	5.28827				5.76307	5.08095	5.46159		STRAP
Q13751	Laminin subunit beta-3	LAMB3	129.57	1172	65.153	11.3	10	0	0	0	0	0	0	0	9	0	0	0	0	3	4	0	0	0	0		5.48495					5.49933	5.19162					5.48495		5.34547		LAMB3
P18621	60S ribosomal protein L17	RPL17	21.397	184	64.427	42.9	8	0	0	0	0	0	0	7	7	1	1	3	0	3	3	4	0	0	0	6.89881	7.0057	6.13897	6.32064	6.41394		6.54591	6.70918	6.53012				6.68116	6.36729	6.59507		RPL17
P61313	60S ribosomal protein L15	RPL15	24.146	204	63.61	39.7	9	0	0	0	0	0	0	5	9	1	1	4	0	3	8	6	0	0	0	6.60086	6.76466	6.10951	6.03519	6.45897		6.37738	6.76428	6.6986				6.49168	6.24708	6.61342		RPL15
P52272	Heterogeneous nuclear ribonucleoprotein M	HNRNPM	77.515	730	63.113	18.2	10	0	0	0	0	0	0	3	9	0	1	1	0	1	7	2	0	0	0	5.37749	5.95267		5.22074	4.86619		5.05865	5.80474	5.11494				5.66508	5.04346	5.32611		HNRNPM
O96013	Serine/threonine-protein kinase PAK 4	PAK4	64.071	591	62.851	21	10	0	0	0	0	0	0	7	8	0	0	2	0	0	6	7	0	0	0	5.46054	5.56155			5.26451			5.35773	5.41754				5.51105	5.26451	5.38763		PAK4
Q12906	Interleukin enhancer-binding factor 3	ILF3	95.337	894	62.282	13.9	10	0	0	0	0	0	0	5	7	0	0	3	0	2	5	2	0	0	0	5.51087	5.67226			5.37612		5.3133	5.48177	5.25057				5.59157	5.37612	5.34855		ILF3
P46776	60S ribosomal protein L27a	RPL27A	16.561	148	62.155	29.7	5	0	0	0	0	0	0	5	4	1	2	4	1	3	4	4	0	1	0	7.06558	7.1461	6.19064	7.05277	6.89494	6.73555	6.98131	7.04218	6.97361		5.23977		6.80077	6.89442	6.99904	5.23977	RPL27A
O95793	Double-stranded RNA-binding protein Staufen homolog 1	STAU1	63.182	577	62.085	22.5	10	0	0	0	0	0	0	3	8	0	1	1	0	1	5	3	0	0	0	5.41079	5.84077			4.97294		5.12395	5.7142	5.4751				5.62578	4.97294	5.43775		STAU1
Q8NC51	Plasminogen activator inhibitor 1 RNA-binding protein	SERBP1	44.965	408	61.7	24.3	9	0	0	0	0	0	0	4	4	0	0	0	0	1	6	4	0	0	0	5.81971	6.14317					5.49415	5.92839	5.50592				5.98144		5.64282		SERBP1
Q9Y6W5	Wiskott-Aldrich syndrome protein family member 2	WASF2	54.283	498	60.706	14.7	8	0	0	0	0	0	0	5	3	0	2	6	0	2	7	6	0	0	0	6.29929	5.81166		6.18797	5.86146		6.14073	6.57149	6.50048				6.05547	6.02472	6.40423		WASF2
P62888	60S ribosomal protein L30	RPL30	12.784	115	58.121	57.4	5	0	0	0	0	0	0	4	5	0	0	4	0	3	5	5	0	0	0	6.47422	6.53781			6.2163		6.13941	6.52319	6.31488				6.50601	6.2163	6.32582		RPL30
Q5IFJ7;P32969	60S ribosomal protein L9	RPL9	21.877	192	57.658	53.6	8	0	0	0	0	0	0	5	8	0	1	4	0	2	5	4	0	0	0	6.45326	6.72356		5.85106	6.24311		6.20661	6.44282	6.32558				6.58841	6.04708	6.325		RPL9
Q32MZ4	Leucine-rich repeat flightless-interacting protein 1	LRRFIP1	89.252	808	57.084	12.5	8	0	0	0	0	0	0	0	8	0	0	0	0	0	5	3	0	0	0		5.51909						5.46656	5.44287				5.51909		5.45471		LRRFIP1
P09651;Q32P51	Heterogeneous nuclear ribonucleoprotein A1;Heterogeneous nuclear ribonucleoprotein A1, N-terminally processed;Heterogeneous nuclear ribonucleoprotein A1-like 2	HNRNPA1;HNRNPA1L2	38.746	372	56.508	23.9	7	0	0	0	0	0	0	4	7	0	0	3	0	0	5	2	0	0	0	6.08529	6.24561			5.78771			5.99396	5.7045				6.16545	5.78771	5.84923		HNRNPA1;HNRNPA1L2
P07814	Bifunctional glutamate/proline--tRNA ligase;Glutamate--tRNA ligase;Proline--tRNA ligase	EPRS	170.59	1512	56.238	8.1	9	0	0	0	0	0	0	4	8	0	0	0	0	0	3	3	0	0	0	5.17915	5.43332						4.74222	5.09149				5.30624		4.91686		EPRS
P16144	Integrin beta-4	ITGB4	202.16	1822	55.23	5.9	9	0	0	0	0	0	0	0	0	0	0	0	0	0	0	0	5	9	0										5.16459	5.51793					5.34126	ITGB4
Q8N3C0	Activating signal cointegrator 1 complex subunit 3	ASCC3	251.46	2202	54.681	4.5	9	0	0	0	0	0	0	3	4	0	0	0	0	1	7	0	0	0	0	5.1986	5.25636					4.94527	5.52948					5.22748		5.23737		ASCC3
P46782	40S ribosomal protein S5;40S ribosomal protein S5, N-terminally processed	RPS5	22.876	204	53.374	27.5	6	0	0	0	0	0	0	4	6	0	0	4	0	3	4	5	0	0	0	6.25351	6.57662			6.01284		6.13846	6.27059	6.09562				6.41506	6.01284	6.16822		RPS5
Q96AG4	Leucine-rich repeat-containing protein 59	LRRC59	34.93	307	53.185	29.3	7	0	0	0	0	0	0	7	5	0	0	2	0	2	1	2	0	0	0	5.90128	5.79541			5.40511		5.52469	5.28219	5.63777				5.84834	5.40511	5.48155		LRRC59
P62917	60S ribosomal protein L8	RPL8	28.024	257	52.712	28.4	6	0	0	0	0	0	0	3	5	1	1	3	2	1	5	3	0	0	0	6.84065	7.06108	6.27021	5.98429	6.70597	6.70098	6.6459	7.03559	6.81147				6.72398	6.46375	6.83099		RPL8
P62244	40S ribosomal protein S15a	RPS15A	14.839	130	52.71	59.2	7	0	0	0	0	0	0	4	6	0	3	4	0	4	7	4	0	0	0	6.532	6.75498		6.52026	6.45199		6.56463	6.57933	6.50341				6.64349	6.48612	6.54912		RPS15A
P62750	60S ribosomal protein L23a	RPL23A	17.695	156	51.527	41	6	0	0	0	0	0	0	4	6	0	2	3	1	4	5	5	1	1	0	6.75289	6.88553		6.7455	6.4746	6.46464	6.76296	6.79669	6.80123	4.81908	5.27068		6.81921	6.56158	6.78696	5.04488	RPL23A
P62899	60S ribosomal protein L31	RPL31	14.463	125	50.442	45.6	7	0	0	0	0	0	0	3	6	1	1	3	1	3	4	4	0	0	0	6.69035	7.12097	6.24237	6.10137	6.59005	6.58587	6.41415	6.75717	6.77122				6.68456	6.42576	6.64751		RPL31
Q9BV44	THUMP domain-containing protein 3	THUMPD3	57.002	507	50.234	17.4	8	0	0	0	0	0	0	0	0	0	0	0	0	2	7	6	1	5	0							5.75893	5.85041	5.90658	5.47467	5.8617				5.83864	5.66818	THUMPD3
P60842	Eukaryotic initiation factor 4A-I	EIF4A1	46.153	406	49.663	20.9	7	0	0	0	0	0	0	1	5	0	0	2	0	2	2	0	1	0	3	5.24497	5.73079			5.33417		5.51152	5.35124		5.07679		5.99102	5.48788	5.33417	5.43138	5.5339	EIF4A1
P35579	Myosin-9	MYH9	226.53	1960	49.105	4.9	8	0	0	0	0	0	0	0	8	0	0	0	0	0	0	0	0	0	0																	MYH9
P08708	40S ribosomal protein S17	RPS17	15.55	135	48.713	40	6	0	0	0	0	0	0	4	4	0	0	1	0	1	2	3	0	0	0	5.78885	6.24244			5.49707		5.55981	5.75145	5.7525				6.01564	5.49707	5.68792		RPS17
P30511	HLA class I histocompatibility antigen, alpha chain F	HLA-F	39.061	346	48.484	25.4	7	0	0	0	0	0	0	0	0	0	0	0	0	0	0	0	5	6	0										5.62714	6.17094					5.89904	HLA-F
Q9Y446	Plakophilin-3	PKP3	87.081	797	48.035	11.3	8	0	0	0	0	0	0	4	6	0	0	0	0	1	1	0	0	0	0	5.27506	5.71502					5.08994	4.89546					5.49504		4.9927		PKP3
P62851	40S ribosomal protein S25	RPS25	13.742	125	48	29.6	5	0	0	0	0	0	0	3	5	0	3	4	0	3	4	5	2	2	0	6.7028	6.9945		6.70593	6.62791		6.89815	6.74171	6.72212	5.16661	5.27946		6.84865	6.66692	6.78733	5.22303	RPS25
P62081	40S ribosomal protein S7	RPS7	22.127	194	47.018	36.1	6	0	0	0	0	0	0	2	6	0	1	2	0	2	4	2	0	0	0	6.5138	6.88178		6.38353	6.19576		6.53559	6.57492	6.42919				6.69779	6.28964	6.51323		RPS7
Q9BQA1	Methylosome protein 50	WDR77	36.724	342	46.22	23.7	7	0	0	0	0	0	0	2	3	0	0	0	0	2	6	5	1	5	0	5.31488	5.42343					5.46685	5.67571	5.69923	4.8881	5.90293		5.36915		5.61393	5.39551	WDR77
P39019	40S ribosomal protein S19	RPS19	16.06	145	45.608	36.6	7	0	0	0	0	0	0	3	7	0	1	3	0	2	5	3	0	0	0	5.99168	6.43049		5.56037	5.74901		5.99975	6.13287	5.62569				6.21109	5.65469	5.91944		RPS19
P46063	ATP-dependent DNA helicase Q1	RECQL	73.457	649	45.461	14.9	7	0	0	0	0	0	0	2	6	0	0	0	0	0	2	0	0	0	0	5.05342	5.71844						5.29466					5.38593		5.29466		RECQL
P61981	14-3-3 protein gamma;14-3-3 protein gamma, N-terminally processed	YWHAG	28.302	247	45.361	19.4	1	0	0	0	0	0	0	1	1	0	0	1	0	1	1	1	0	0	0	5.35679	5.55279			5.45678		5.80678	5.91194	5.80553				5.45479	5.45678	5.84142		YWHAG
Q7L2E3	Putative ATP-dependent RNA helicase DHX30	DHX30	133.94	1194	45.164	6.7	7	0	0	0	0	0	0	5	4	0	1	1	0	0	6	3	0	0	0	5.67245	5.43481		5.46787	5.03679			5.70991	5.36652				5.55363	5.25233	5.53821		DHX30
Q99575	Ribonucleases P/MRP protein subunit POP1	POP1	114.71	1024	45.025	9.5	7	0	0	0	0	0	0	1	6	0	0	0	0	0	5	2	0	0	0	4.87402	5.74017						5.34021	5.17214				5.3071		5.25617		POP1
Q02543	60S ribosomal protein L18a	RPL18A	20.762	176	44.642	29.5	5	0	0	0	0	0	0	4	4	2	1	4	1	2	4	3	0	0	0	6.63647	6.62707	6.49712	5.6246	6.38446	6.22629	6.47643	6.58535	6.52516				6.58689	6.07845	6.52898		RPL18A
P21333	Filamin-A	FLNA	280.74	2647	44.585	4.1	7	0	0	0	0	0	0	0	7	0	0	0	0	0	0	0	1	0	0		5.49531								4.41204			5.49531			4.41204	FLNA
P13489	Ribonuclease inhibitor	RNH1	49.973	461	44.472	20	6	0	0	0	0	0	0	0	0	0	0	0	0	0	5	4	1	5	0								5.36806	5.37271	4.70895	5.58715				5.37039	5.14805	RNH1
Q9Y3D9	28S ribosomal protein S23, mitochondrial	MRPS23	21.77	190	44.374	43.2	7	0	0	0	0	0	0	3	5	0	0	2	0	2	5	4	0	0	0	5.36968	5.72689			5.40169		5.68039	5.88324	5.74699				5.54828	5.40169	5.77021		MRPS23
P62258	14-3-3 protein epsilon	YWHAE	29.174	255	44.288	30.6	7	0	0	0	0	0	0	1	4	0	0	1	0	1	5	6	0	0	0	5.47799	6.06971			5.58225		6.11468	6.41702	6.3228				5.77385	5.58225	6.28483		YWHAE
Q8NE71	ATP-binding cassette sub-family F member 1	ABCF1	95.925	845	44.161	10.2	7	0	0	0	0	0	0	6	5	0	0	0	0	0	3	3	0	0	0	5.3931	5.38353						5.28522	5.22709				5.38831		5.25615		ABCF1
P62913	60S ribosomal protein L11	RPL11	20.252	178	44.029	28.7	5	0	0	0	0	0	0	2	5	0	2	3	1	2	4	2	0	0	0	6.60659	6.83192		6.7115	6.48583	6.34612	6.6165	6.63091	6.47356				6.71925	6.51449	6.57365		RPL11
P25398	40S ribosomal protein S12	RPS12	14.515	132	43.898	53	6	0	0	0	0	0	0	5	6	0	0	3	0	3	6	5	0	0	0	6.00117	6.20623			5.69165		5.95512	6.0327	5.9771				6.1037	5.69165	5.9883		RPS12
Q9Y2R9	28S ribosomal protein S7, mitochondrial	MRPS7	28.134	242	43.793	25.2	6	0	0	0	0	0	0	4	5	0	0	2	0	3	6	3	0	0	0	5.31994	5.6167			5.36693		5.63346	5.6778	5.55463				5.46832	5.36693	5.62196		MRPS7
P62910	60S ribosomal protein L32	RPL32	15.86	135	43.379	34.1	5	0	0	0	0	0	0	4	5	0	1	5	1	4	4	3	0	0	0	6.73483	6.80054		5.98253	6.57687	6.24289	6.66762	6.60705	6.56366				6.76769	6.26743	6.61278		RPL32
P60866	40S ribosomal protein S20	RPS20	13.373	119	43.014	29.4	5	0	0	0	0	0	0	3	5	0	3	3	1	3	4	2	0	0	0	6.62208	6.8571		6.43514	6.06483	5.95821	6.56054	6.61046	6.46516				6.73959	6.15273	6.54539		RPS20
P78527	DNA-dependent protein kinase catalytic subunit	PRKDC	469.08	4128	42.748	2.2	7	0	0	0	0	0	0	2	6	0	0	0	0	0	1	0	0	0	0	4.64141	5.40926											5.02534				PRKDC
Q9NYB9	Abl interactor 2	ABI2	55.663	513	42.669	22.8	6	0	0	0	0	0	0	5	4	0	1	0	0	4	5	6	0	0	0	5.75829	5.63402		5.71659			5.90107	6.20718	6.1067				5.69616	5.71659	6.07165		ABI2
Q07021	Complement component 1 Q subcomponent-binding protein, mitochondrial	C1QBP	31.362	282	42.534	22	5	0	0	0	0	0	0	4	4	0	3	5	0	2	4	2	0	0	0	6.20577	6.2642		6.26302	6.57307		5.91425	6.18061	5.94533				6.23499	6.41804	6.0134		C1QBP
Q9UI08	Ena/VASP-like protein	EVL	44.619	416	42.244	19.7	6	0	0	0	0	0	0	3	4	0	0	0	0	1	4	1	0	0	0	5.43678	5.60974					5.48334	5.75726	5.28598				5.52326		5.50886		EVL
O14744	Protein arginine N-methyltransferase 5;Protein arginine N-methyltransferase 5, N-terminally processed	PRMT5	72.683	637	41.982	11.3	7	0	0	0	0	0	0	5	2	0	0	0	0	0	4	3	2	4	0	5.44209	5.35534						5.74862	5.84739	5.30231	5.96375		5.39871		5.79801	5.63303	PRMT5
P40429;Q6NVV1	60S ribosomal protein L13a;Putative 60S ribosomal protein L13a protein RPL13AP3	RPL13A;RPL13AP3	23.577	203	41.768	25.1	6	0	0	0	0	0	0	5	6	1	2	6	1	4	4	5	0	0	0	6.85134	6.88434	6.02251	6.74172	6.6783	6.30741	6.75723	6.71572	6.78344				6.58606	6.57581	6.75213		RPL13A;RPL13AP3
P62266	40S ribosomal protein S23	RPS23	15.807	143	41.696	48.3	6	0	0	0	0	0	0	2	5	0	2	3	0	2	4	4	0	0	0	6.5313	6.89809		6.52742	6.40471		6.53323	6.64338	6.52746				6.7147	6.46607	6.56802		RPS23
Q52LJ0	Protein FAM98B	FAM98B	45.547	433	41.045	19.4	6	0	0	0	0	0	0	3	5	0	0	1	0	1	3	2	0	0	0	5.30972	5.53999			5.33947		5.4767	5.33746	5.33702				5.42485	5.33947	5.38373		FAM98B
P84103	Serine/arginine-rich splicing factor 3	SRSF3	19.329	164	40.511	31.7	5	0	0	0	0	0	0	3	5	0	1	2	0	2	4	4	0	0	0	6.067	6.32627		6.03322	5.72401		5.89943	6.15887	6.01009				6.19664	5.87862	6.0228		SRSF3
Q13247	Serine/arginine-rich splicing factor 6	SRSF6	39.586	344	40.467	15.4	6	0	0	0	0	0	0	2	6	0	1	2	0	3	4	3	0	0	0	5.97978	6.19204		6.0293	5.9298		6.11591	6.12382	5.99257				6.08591	5.97955	6.07743		SRSF6
P22531;P35326;Q96RM1;Q9BYE4	Small proline-rich protein 2E;Small proline-rich protein 2A;Small proline-rich protein 2F;Small proline-rich protein 2G	SPRR2E;SPRR2A;SPRR2F;SPRR2G	7.8553	72	40.43	79.2	4	0	0	0	0	4	0	0	0	0	0	0	0	0	0	0	0	0	0																	SPRR2E;SPRR2A;SPRR2F;SPRR2G
P51398	28S ribosomal protein S29, mitochondrial	DAP3	45.566	398	40.335	19.3	6	0	0	0	0	0	0	1	5	0	0	0	0	2	6	4	0	0	0	4.70738	5.56473					5.37807	5.73883	5.54552				5.13605		5.55414		DAP3
P83731	60S ribosomal protein L24	RPL24	17.779	157	40.297	30.6	5	0	0	0	0	0	0	4	5	0	3	5	1	4	5	5	0	0	0	6.81152	6.93726		6.81961	6.68935	6.16705	6.76665	6.80329	6.72721				6.87439	6.55867	6.76572		RPL24
P31943	Heterogeneous nuclear ribonucleoprotein H;Heterogeneous nuclear ribonucleoprotein H, N-terminally processed	HNRNPH1	49.229	449	39.149	20.7	6	0	0	0	0	0	0	4	5	0	0	0	0	2	3	2	0	0	0	5.64974	5.95069					5.53726	5.73542	5.45096				5.80022		5.57455		HNRNPH1
P33992	DNA replication licensing factor MCM5	MCM5	82.285	734	39.143	10.4	6	0	0	0	0	0	0	2	5	0	0	0	0	0	1	0	0	0	0	5.09156	5.41629						5.14076					5.25393		5.14076		MCM5
Q14444	Caprin-1	CAPRIN1	78.365	709	38.884	9.2	3	0	0	0	0	0	0	3	2	0	0	2	0	2	2	2	0	0	0	5.66098	6.0291			5.6653		5.72598	5.63774	5.58722				5.84504	5.6653	5.65031		CAPRIN1
Q5T9A4;Q9NVI7	ATPase family AAA domain-containing protein 3B;ATPase family AAA domain-containing protein 3A	ATAD3B;ATAD3A	72.572	648	38.86	9.1	6	1	0	0	0	0	0	3	3	0	0	2	0	0	4	1	0	1	0	5.23982	5.41182			5.15149			5.64924	5.21585				5.32582	5.15149	5.43254		ATAD3B;ATAD3A
P27348	14-3-3 protein theta	YWHAQ	27.764	245	38.821	37.6	5	0	0	0	0	0	0	0	5	0	0	2	0	1	5	5	0	1	0		6.14934			5.58826		4.81963	6.35797	6.29466		4.80317		6.14934	5.58826	5.82409	4.80317	YWHAQ
O60841	Eukaryotic translation initiation factor 5B	EIF5B	138.83	1220	38.541	8.7	6	0	0	0	0	0	0	2	5	0	0	0	0	0	2	1	0	0	0	5.30044	5.60872						5.37157	5.21875				5.45458		5.29516		EIF5B
O95757	Heat shock 70 kDa protein 4L	HSPA4L	94.511	839	38.237	11.6	6	0	0	0	0	0	0	0	0	0	0	0	0	0	0	0	3	6	0										5.25873	5.53588					5.3973	HSPA4L
P82930	28S ribosomal protein S34, mitochondrial	MRPS34	25.65	218	38.034	32.1	6	0	0	0	0	0	0	3	2	0	0	0	0	1	5	2	0	0	0	5.23239	5.32871					5.54269	5.54503	5.36006				5.28055		5.4826		MRPS34
Q07955	Serine/arginine-rich splicing factor 1	SRSF1	27.744	248	37.93	30.2	6	0	0	0	0	0	0	3	4	0	0	1	0	1	2	3	0	0	0	5.67277	5.77866			5.47513		5.59503	5.60898	5.60279				5.72572	5.47513	5.60226		SRSF1
Q8WUW1	Protein BRICK1	BRK1	8.7448	75	37.911	54.7	5	0	0	0	0	0	0	3	2	0	1	1	0	1	5	3	0	0	0	6.06528	5.40384		5.71157	5.31469		5.75442	6.23568	5.89902				5.73456	5.51313	5.96304		BRK1
P46783;Q9NQ39	40S ribosomal protein S10;Putative 40S ribosomal protein S10-like	RPS10;RPS10P5	18.898	165	37.405	23.6	4	0	0	0	0	0	0	3	4	0	0	2	0	3	3	2	0	0	0	6.01047	6.04317			5.56373		5.9275	5.93995	5.68484				6.02682	5.56373	5.85076		RPS10;RPS10P5
P62847	40S ribosomal protein S24	RPS24	15.423	133	37.3	30.1	5	0	0	0	0	0	0	5	5	0	1	2	0	1	5	2	0	0	0	6.28874	6.58212		5.96228	6.05755		6.07726	6.32748	6.18568				6.43543	6.00992	6.19681		RPS24
Q9UDY2	Tight junction protein ZO-2	TJP2	133.96	1190	37.204	7	6	0	0	0	0	0	0	2	5	0	0	0	0	0	3	0	0	0	0	5.1478	5.3283						5.21077					5.23805		5.21077		TJP2
P18077	60S ribosomal protein L35a	RPL35A	12.538	110	37.109	35.5	6	0	0	0	0	0	0	3	5	0	1	4	0	2	4	4	0	0	0	6.45861	6.58148		6.20745	6.37627		6.30931	6.54412	6.45339				6.52005	6.29186	6.43561		RPL35A
Q6PKG0	La-related protein 1	LARP1	123.51	1096	36.09	4.9	5	0	0	0	0	0	0	2	5	0	0	1	0	0	5	3	0	0	0	5.33674	5.68196			5.11541			5.62343	5.52973				5.50935	5.11541	5.57658		LARP1
P82675	28S ribosomal protein S5, mitochondrial	MRPS5	48.006	430	35.96	12.3	6	0	0	0	0	0	0	2	2	0	0	0	0	2	4	1	0	0	0	5.14261	5.34001					5.5209	5.79555	5.47601				5.24131		5.59749		MRPS5
P22626	Heterogeneous nuclear ribonucleoproteins A2/B1	HNRNPA2B1	37.429	353	35.714	16.4	5	0	0	0	0	0	0	3	3	0	0	1	0	0	3	2	0	0	0	5.96984	6.1089			5.88356			6.08379	5.86501				6.03937	5.88356	5.9744		HNRNPA2B1
P31947	14-3-3 protein sigma	SFN	27.774	248	35.515	35.1	6	0	0	0	0	0	0	2	4	0	0	6	0	0	3	3	0	0	0	6.27619	6.34537			6.64656			6.20688	6.38288				6.31078	6.64656	6.29488		SFN
P82914	28S ribosomal protein S15, mitochondrial	MRPS15	29.842	257	34.699	19.1	5	0	0	0	0	0	0	0	2	0	0	0	0	3	3	3	0	0	0		5.46773					5.70258	5.63162	5.55431				5.46773		5.6295		MRPS15
P82933	28S ribosomal protein S9, mitochondrial	MRPS9	45.834	396	33.906	15.7	5	0	0	0	0	0	0	0	4	0	0	1	0	0	3	2	0	0	0		5.60034			5.43653			5.81053	5.7241				5.60034	5.43653	5.76732		MRPS9
P50914	60S ribosomal protein L14	RPL14	23.432	215	33.749	20.9	4	0	0	0	0	0	0	4	4	1	3	2	1	3	4	3	0	0	0	6.84842	6.86052	6.1245	6.75133	6.49824	6.28421	6.7446	6.83933	6.70639				6.61115	6.51126	6.76344		RPL14
Q13765;E9PAV3	Nascent polypeptide-associated complex subunit alpha;Nascent polypeptide-associated complex subunit alpha, muscle-specific form	NACA	23.384	215	33.678	13.5	2	0	0	0	0	0	0	2	2	0	0	1	0	1	2	2	0	0	0	5.70644	5.82884			5.61187		5.71461	5.88233	5.61551				5.76764	5.61187	5.73748		NACA
P63173	60S ribosomal protein L38	RPL38	8.2178	70	33.474	48.6	5	0	0	0	0	0	0	4	5	0	0	2	0	3	4	3	0	0	0	6.09212	6.37288			5.89456		6.02804	6.09258	5.99528				6.2325	5.89456	6.03863		RPL38
O60716	Catenin delta-1	CTNND1	108.17	968	33.186	7.5	5	0	0	0	0	0	0	2	4	0	0	0	0	0	0	1	0	0	0	5.04139	5.51742							5.08821				5.27941		5.08821		CTNND1
Q9UNX3;P61254	60S ribosomal protein L26-like 1;60S ribosomal protein L26	RPL26L1;RPL26	17.256	145	33.049	31.7	5	0	0	0	0	0	0	2	5	1	2	4	1	1	5	4	0	0	0	6.62886	7.07493	6.02098	6.58442	6.70152	6.30984	6.12503	6.94868	6.77631				6.57492	6.53193	6.61667		RPL26L1;RPL26
P12532	Creatine kinase U-type, mitochondrial	CKMT1A	47.036	417	32.761	12.7	5	0	0	0	0	0	0	5	3	0	1	1	0	0	0	1	0	0	0	6.15537	5.84369		5.80399	5.55015				5.55973				5.99953	5.67707	5.55973		CKMT1A
P19525	Interferon-induced, double-stranded RNA-activated protein kinase	EIF2AK2	62.094	551	32.282	9.6	5	0	0	0	0	0	0	3	4	0	0	1	0	0	2	1	0	0	0	5.42298	5.69634			5.158			5.42542	5.15993				5.55966	5.158	5.29267		EIF2AK2
P62854;Q5JNZ5	40S ribosomal protein S26;Putative 40S ribosomal protein S26-like 1	RPS26;RPS26P11	13.015	115	32.258	31.3	3	0	0	0	0	0	0	3	3	1	1	2	0	2	3	2	0	0	0	6.73537	6.92046	6.32228	6.50274	6.37947		6.63132	6.79564	6.62116				6.65937	6.4411	6.6827		RPS26;RPS26P11
P46777	60S ribosomal protein L5	RPL5	34.362	297	32.085	14.5	5	0	0	0	0	0	0	4	4	0	0	1	0	0	2	2	0	0	0	5.53577	5.64826			5.20211			5.50946	5.38135				5.59202	5.20211	5.4454		RPL5
Q2NL82	Pre-rRNA-processing protein TSR1 homolog	TSR1	91.809	804	32.063	7.7	5	0	0	0	0	0	0	2	5	0	0	0	0	0	2	0	0	0	0	5.15131	5.3801						5.21606					5.26571		5.21606		TSR1
P82673	28S ribosomal protein S35, mitochondrial	MRPS35	36.844	323	31.984	19.8	5	0	0	0	0	0	0	0	2	0	0	0	0	1	4	2	0	0	0		5.32972						5.52651	5.35017				5.32972		5.43834		MRPS35
Q9Y3U8	60S ribosomal protein L36	RPL36	12.254	105	31.153	29.5	4	0	0	0	0	0	0	3	4	0	1	2	0	3	3	3	0	0	0	6.51274	6.65997		6.44345	6.31065		6.4133	6.63617	6.44154				6.58636	6.37705	6.497		RPL36
Q96EY7	Pentatricopeptide repeat domain-containing protein 3, mitochondrial	PTCD3	78.549	689	30.936	10.2	5	0	0	0	0	0	0	2	4	0	0	0	0	1	3	2	0	0	0	5.20753	5.46507					5.48426	5.53528	5.50751				5.3363		5.50901		PTCD3
P52597	Heterogeneous nuclear ribonucleoprotein F;Heterogeneous nuclear ribonucleoprotein F, N-terminally processed	HNRNPF	45.671	415	30.775	21.7	5	0	0	0	0	0	0	2	5	0	0	0	0	0	4	2	0	0	0	5.33096	5.38063						5.34834	5.28409				5.35579		5.31622		HNRNPF
Q01130;Q9BRL6	Serine/arginine-rich splicing factor 2;Serine/arginine-rich splicing factor 8	SRSF2;SRSF8	25.476	221	30.625	14.9	3	0	0	0	0	0	0	2	3	0	2	2	0	2	3	3	0	0	0	6.00134	6.09219		6.17278	5.72127		5.82041	6.00346	5.98229				6.04677	5.94702	5.93539		SRSF2;SRSF8
Q96SB4	SRSF protein kinase 1	SRPK1	74.324	655	30.504	10.2	5	0	0	0	0	0	0	1	4	0	0	0	0	1	3	0	0	0	0	5.30203	5.6002					5.3886	5.42165					5.45111		5.40513		SRPK1
Q13753	Laminin subunit gamma-2	LAMC2	130.97	1193	30.419	5	5	0	0	0	0	0	0	0	5	0	0	0	0	1	1	0	0	0	0		5.41587					5.18969	4.97385					5.41587		5.08177		LAMC2
Q08945	FACT complex subunit SSRP1	SSRP1	81.074	709	30.367	7.3	5	0	0	0	0	0	0	5	1	0	1	0	0	0	1	1	0	0	0	5.84343	4.87967		5.24756				5.12837	5.19822				5.36155	5.24756	5.16329		SSRP1
P13639	Elongation factor 2	EEF2	95.337	858	30.172	5.9	5	0	0	0	0	0	0	1	3	0	0	3	0	0	2	2	3	3	0	5.17111	5.45665			5.48993			5.26531	5.24682	5.17199	5.51556		5.31388	5.48993	5.25607	5.34377	EEF2
Q9BVP2	Guanine nucleotide-binding protein-like 3	GNL3	61.992	549	30.098	9.3	5	0	0	0	0	0	0	2	1	0	0	0	0	0	5	2	0	0	0	5.25919	4.95443						5.34659	5.18281				5.10681		5.2647		GNL3
Q12849	G-rich sequence factor 1	GRSF1	53.126	480	30.006	13.1	5	0	0	0	0	0	0	1	4	0	0	0	0	0	3	0	0	0	0	5.23368	5.64197						5.55488					5.43783		5.55488		GRSF1
Q9Y6N5	Sulfide:quinone oxidoreductase, mitochondrial	SQRDL	49.96	450	29.979	13.3	4	0	0	0	0	0	0	3	4	0	0	0	0	0	1	3	0	0	0	5.27834	5.30125						5.21405	5.42646				5.28979		5.32026		SQRDL
P98175	RNA-binding protein 10	RBM10	103.53	930	29.788	6.7	5	0	0	0	0	0	0	2	4	0	0	0	0	0	0	0	0	0	0	5.0604	5.19901											5.1297				RBM10
Q86UE4	Protein LYRIC	MTDH	63.836	582	29.563	11.5	5	0	0	0	0	0	0	3	2	0	0	0	0	0	1	2	0	0	0		5.1898						5.21221	5.25969				5.1898		5.23595		MTDH
P26599	Polypyrimidine tract-binding protein 1	PTBP1	57.221	531	29.466	8.9	5	0	0	0	0	0	0	2	5	0	0	0	0	0	2	2	0	0	0	5.43716	5.6537						5.50188	5.49517				5.54543		5.49853		PTBP1
Q92552	28S ribosomal protein S27, mitochondrial	MRPS27	47.611	414	29.288	13	5	0	0	0	0	0	0	0	1	0	0	0	0	0	1	4	0	0	0								4.99231	5.50908						5.25069		MRPS27
Q14103	Heterogeneous nuclear ribonucleoprotein D0	HNRNPD	38.434	355	29.27	14.9	4	0	0	0	0	0	0	3	3	0	0	2	0	2	3	2	0	0	0	5.61204	6.03028			5.62255		5.62883	5.78193	5.55895				5.82116	5.62255	5.65657		HNRNPD
Q9Y676	28S ribosomal protein S18b, mitochondrial	MRPS18B	29.395	258	29.149	21.7	4	0	0	0	0	0	0	0	2	0	0	0	0	0	4	1	0	0	0		5.6205						5.67167					5.6205		5.67167		MRPS18B
P46778	60S ribosomal protein L21	RPL21	18.565	160	29.122	31.9	4	0	0	0	0	0	0	4	4	0	2	3	1	2	3	3	0	0	0	6.51809	6.65006		6.49083	6.42615	6.17589	6.32023	6.59154	6.41256				6.58408	6.36429	6.44144		RPL21
P35637;Q92804	RNA-binding protein FUS;TATA-binding protein-associated factor 2N	FUS;TAF15	53.425	526	29.046	11.2	4	0	0	0	0	0	0	3	4	0	0	1	0	1	1	3	1	0	0	5.73386	6.10998			5.54236		5.35696	5.01085	5.75432	4.82526			5.92192	5.54236	5.37404	4.82526	FUS;TAF15
Q14847	LIM and SH3 domain protein 1	LASP1	29.717	261	28.959	19.5	4	0	0	0	0	0	0	1	3	0	0	0	0	0	1	3	0	0	0	5.41254	5.44957						5.50776	5.52298				5.43106		5.51537		LASP1
O75688	Protein phosphatase 1B	PPM1B	52.642	479	28.783	14.2	5	0	0	0	0	0	0	0	0	0	0	0	0	0	0	0	1	5	0										4.78215	5.84855					5.31535	PPM1B
Q9Y3C1	Nucleolar protein 16	NOP16	21.188	178	26.907	22.5	4	0	0	0	0	0	0	2	4	0	0	0	0	1	2	1	0	0	0	5.45254	5.75331					5.33467	5.4535	5.16708				5.60293		5.31842		NOP16
P63241;Q9GZV4;Q6IS14	Eukaryotic translation initiation factor 5A-1;Eukaryotic translation initiation factor 5A-2;Eukaryotic translation initiation factor 5A-1-like	EIF5A;EIF5A2;EIF5AL1	16.832	154	26.728	29.9	4	0	0	0	0	0	0	1	4	0	0	0	0	0	2	0	0	0	0	5.02999	5.8773						5.44607					5.45364		5.44607		EIF5A;EIF5A2;EIF5AL1
P16333	Cytoplasmic protein NCK1	NCK1	42.864	377	26.713	10.9	4	0	0	0	0	0	0	2	4	0	0	0	0	0	3	2	0	0	0	5.18571	5.27864						5.43473	5.28511				5.23218		5.35992		NCK1
P60903	Protein S100-A10	S100A10	11.203	97	26.413	17.5	3	0	0	0	0	0	0	0	1	0	0	1	0	1	1	1	2	2	3		6.12879					6.26867	6.28997	6.28677	6.65543	7.2416	6.8311	6.12879		6.2818	6.90937	S100A10
P63244	Guanine nucleotide-binding protein subunit beta-2-like 1;Guanine nucleotide-binding protein subunit beta-2-like 1, N-terminally processed	GNB2L1	35.076	317	26.176	12	4	0	0	0	0	0	0	1	4	0	0	2	0	0	3	2	1	0	0	5.09325	5.39531			5.25597			5.24197	5.18932	4.83017			5.24428	5.25597	5.21565	4.83017	GNB2L1
Q92558	Wiskott-Aldrich syndrome protein family member 1	WASF1	61.651	559	26.146	9.5	4	0	0	0	0	0	0	1	0	0	0	0	0	2	4	2	0	0	0	5.5371						5.76595	6.01845	5.83336				5.5371		5.87259		WASF1
P10809	60 kDa heat shock protein, mitochondrial	HSPD1	61.054	573	25.742	7.2	4	0	0	0	0	0	0	1	4	0	0	0	0	0	4	2	0	1	0	4.93545	5.29574						5.29139	5.2014		5.15119		5.11559		5.24639	5.15119	HSPD1
Q8IV20	Laccase domain-containing protein 1	LACC1	47.78	430	25.723	10.2	4	0	0	0	0	0	0	0	0	0	0	0	0	0	0	0	1	4	0										5.60405	6.2442					5.92413	LACC1
A1A4S6	Rho GTPase-activating protein 10	ARHGAP10	89.374	786	25.648	5	4	0	0	0	0	0	0	2	2	0	0	1	0	1	2	3	0	0	0	5.63814	5.55989			5.41877		5.41837	5.64027	5.53528				5.59902	5.41877	5.53131		ARHGAP10
O00178	GTP-binding protein 1	GTPBP1	72.453	669	25.506	4	2	0	0	0	0	0	0	0	2	0	0	0	0	0	2	1	0	0	0		5.30529						5.26998	5.26288				5.30529		5.26643		GTPBP1
Q9BRS2	Serine/threonine-protein kinase RIO1	RIOK1	65.582	568	25.425	6.9	4	0	0	0	0	0	0	2	1	0	0	0	0	0	1	3	0	0	0	5.32131	5.16973						5.22968	5.47838				5.24552		5.35403		RIOK1
Q16666	Gamma-interferon-inducible protein 16	IFI16	88.255	785	25.349	6.5	4	0	0	0	0	0	0	0	4	0	0	0	0	0	1	1	0	0	0		5.55491						5.15603	5.16501				5.55491		5.16052		IFI16
Q16787	Laminin subunit alpha-3	LAMA3	366.62	3333	25.181	1.5	4	0	0	0	0	0	0	2	3	0	0	0	0	0	1	1	0	0	0	5.01561	5.24726							5.16292				5.13144		5.16292		LAMA3
Q9BZX2	Uridine-cytidine kinase 2	UCK2	29.299	261	25.036	18	4	0	0	0	0	0	0	0	0	0	0	0	0	0	0	0	3	2	0										5.11096	5.33814					5.22455	UCK2
Q92665	28S ribosomal protein S31, mitochondrial	MRPS31	45.318	395	24.877	11.9	4	0	0	0	0	0	0	0	2	0	0	0	0	2	4	3	0	0	0		5.68786					5.70304	6.0117	5.85807				5.68786		5.8576		MRPS31
P23588	Eukaryotic translation initiation factor 4B	EIF4B	69.15	611	24.637	6.2	4	0	0	0	0	0	0	1	2	0	0	1	0	0	0	2	0	0	0		5.68851			5.47922				5.49039				5.68851	5.47922	5.49039		EIF4B
Q9BRP8	Partner of Y14 and mago	WIBG	22.655	204	24.577	29.9	4	0	0	0	0	0	0	2	4	0	0	0	0	0	2	1	0	0	0	5.30509	5.51875						5.32356	5.19089				5.41192		5.25723		WIBG
Q9Y383;Q9NQ29	Putative RNA-binding protein Luc7-like 2;Putative RNA-binding protein Luc7-like 1	LUC7L2;LUC7L	46.513	392	24.389	11.5	4	0	0	0	0	0	0	1	3	0	0	0	0	0	0	2	0	0	0		5.48831							5.42729				5.48831		5.42729		LUC7L2;LUC7L
O00139	Kinesin-like protein KIF2A	KIF2A	79.954	706	24.234	7.5	4	0	0	0	0	0	0	3	2	0	0	0	0	0	0	1	0	0	0	5.25689	5.49315							5.15718				5.37502		5.15718		KIF2A
P63151	Serine/threonine-protein phosphatase 2A 55 kDa regulatory subunit B alpha isoform	PPP2R2A	51.691	447	24.224	7.6	3	0	0	0	0	0	0	1	1	0	0	0	0	0	2	1	3	2	0	4.99146	5.05258						5.29453	5.03185	5.30694	5.70089		5.02202		5.16319	5.50392	PPP2R2A
P62316	Small nuclear ribonucleoprotein Sm D2	SNRPD2	13.527	118	24.189	40.7	4	0	0	0	0	0	0	0	4	0	0	0	0	0	1	0	0	0	0		5.51338						5.10058					5.51338		5.10058		SNRPD2
P34932	Heat shock 70 kDa protein 4	HSPA4	94.33	840	24.119	6.8	4	0	0	0	0	0	0	0	0	0	0	0	0	0	0	0	2	3	0										5.25491	5.42483					5.33987	HSPA4
Q9NUQ6	SPATS2-like protein	SPATS2L	61.728	558	24.111	10	4	0	0	0	0	0	0	2	3	0	0	0	0	0	0	2	0	0	0	5.3249	5.3052							5.30991				5.31505		5.30991		SPATS2L
Q04118	Basic salivary proline-rich protein 3	PRB3	30.98	309	23.512	14.2	3	0	0	0	0	0	0	0	3	0	0	0	0	0	2	0	0	0	0		5.92569						6.19877					5.92569		6.19877		PRB3
O43143	Pre-mRNA-splicing factor ATP-dependent RNA helicase DHX15	DHX15	90.932	795	22.965	4.7	4	0	0	0	0	0	0	2	3	0	0	0	0	0	1	1	0	0	0	5.2594	5.41524						5.25626	5.30726				5.33732		5.28176		DHX15
P62826	GTP-binding nuclear protein Ran	RAN	24.423	216	22.831	15.7	3	0	0	0	0	0	0	2	3	0	0	1	0	0	2	1	3	0	0	5.19329	5.23782			5.43532			5.3007	5.26951	5.21299			5.21556	5.43532	5.28511	5.21299	RAN
Q9Y224	UPF0568 protein C14orf166	C14orf166	28.068	244	22.751	19.3	3	0	0	0	0	0	0	3	2	0	0	1	0	1	1	1	0	0	0	5.43525	5.58463			5.24679		5.38355	5.45151	5.32362				5.50994	5.24679	5.38623		C14orf166
Q9UKS6	Protein kinase C and casein kinase substrate in neurons protein 3	PACSIN3	48.486	424	22.482	9.7	3	0	0	0	0	0	0	1	3	0	0	0	0	0	2	1	0	0	0	5.42025	5.47638						5.52056	5.21096				5.44832		5.36576		PACSIN3
Q16629	Serine/arginine-rich splicing factor 7	SRSF7	27.366	238	22.227	17.6	3	0	0	0	0	0	0	1	2	0	0	1	0	1	3	1	0	0	0		5.62898			5.40758		5.52767	5.66161	5.4807				5.62898	5.40758	5.55666		SRSF7
Q96HS1	Serine/threonine-protein phosphatase PGAM5, mitochondrial	PGAM5	32.004	289	22.164	14.5	3	0	0	0	0	0	0	2	1	0	0	0	0	0	2	0	0	0	0	5.33463	5.32913						5.39345					5.33188		5.39345		PGAM5
P61513	60S ribosomal protein L37a	RPL37A	10.275	92	21.549	41.3	3	0	0	0	0	0	0	2	3	1	0	1	0	0	3	2	0	0	0	5.87366	6.37284	6.82065		6.01511			6.13357	5.94491				6.35571	6.01511	6.03924		RPL37A
P47914	60S ribosomal protein L29	RPL29	17.752	159	21.307	20.8	3	0	0	0	0	0	0	1	3	1	1	2	1	1	2	2	0	0	0	6.40905	7.02942	6.73098	6.39844	6.87083	6.78913	6.54088	6.91655	6.87032				6.72315	6.68613	6.77592		RPL29
Q15365	Poly(rC)-binding protein 1	PCBP1	37.497	356	21.176	11.5	3	0	0	0	0	0	0	1	2	0	0	0	0	0	1	0	0	1	0	5.22712	5.5268						5.56312					5.37696		5.56312		PCBP1
Q13263	Transcription intermediary factor 1-beta	TRIM28	88.549	835	21.04	5	3	0	0	0	0	0	0	2	1	0	0	0	0	1	2	2	0	0	0	5.3265	5.37783					5.4445	5.51972	5.28448				5.35217		5.41623		TRIM28
P53999	Activated RNA polymerase II transcriptional coactivator p15	SUB1	14.395	127	20.926	33.9	3	0	0	0	0	0	0	2	2	0	1	0	0	0	1	3	0	0	0	5.66812	5.30423		5.84986				5.26979	5.67477				5.48617	5.84986	5.47228		SUB1
P37108	Signal recognition particle 14 kDa protein	SRP14	14.57	136	20.294	39	3	0	0	0	0	0	0	1	3	0	0	0	0	0	2	1	0	0	0	5.24175	5.47379						5.2448	5.15424				5.35777		5.19952		SRP14
P16401	Histone H1.5	HIST1H1B	22.58	226	20.173	10.6	3	0	0	0	0	0	0	3	2	0	1	2	0	2	3	3	0	0	0	6.02127	5.96224		6.0167	5.59001		5.62433	6.01883	5.94203				5.99175	5.80335	5.86173		HIST1H1B
P31946	14-3-3 protein beta/alpha;14-3-3 protein beta/alpha, N-terminally processed	YWHAB	28.082	246	20.144	23.2	3	0	0	0	0	0	0	0	2	0	0	0	0	0	2	2	0	0	0		5.74557						5.77776	5.77653				5.74557		5.77714		YWHAB
P38159;Q96E39	RNA-binding motif protein, X chromosome;RNA-binding motif protein, X chromosome, N-terminally processed;RNA binding motif protein, X-linked-like-1	RBMX;RBMXL1	42.331	391	19.813	10.2	3	0	0	0	0	0	0	2	2	0	0	0	0	0	3	1	0	0	0	5.19357	5.43404						5.37055	5.27745				5.31381		5.324		RBMX;RBMXL1
P35241	Radixin	RDX	68.563	583	19.684	5.5	3	0	0	0	0	0	0	1	3	0	0	0	0	0	0	0	0	0	0	5.39005	5.86147											5.62576				RDX
P49207	60S ribosomal protein L34	RPL34	13.293	117	19.621	13.7	3	0	0	0	0	0	0	3	3	0	1	3	0	3	3	3	0	0	0	6.49287	6.58323		6.60089	6.36654		6.35149	6.57174	6.4543				6.53805	6.48371	6.45918		RPL34
Q07666	KH domain-containing, RNA-binding, signal transduction-associated protein 1	KHDRBS1	48.227	443	19.309	10.8	3	0	0	0	0	0	0	1	2	0	0	0	0	0	1	1	0	0	0		5.65501						5.42339	5.31152				5.65501		5.36746		KHDRBS1
P08865	40S ribosomal protein SA	RPSA	32.854	295	19.249	12.9	3	0	0	0	0	0	0	3	3	0	0	2	0	1	3	2	0	0	0	5.41275	5.63409			5.43567		5.26557	5.48213	5.49809				5.52342	5.43567	5.41526		RPSA
O75179	Ankyrin repeat domain-containing protein 17	ANKRD17	274.25	2603	19.17	1.8	3	0	0	0	0	0	0	1	3	0	0	0	0	0	1	0	0	0	0	4.8779							5.01749					4.8779		5.01749		ANKRD17
Q8N1G4	Leucine-rich repeat-containing protein 47	LRRC47	63.472	583	19.163	6	3	0	0	0	0	0	0	3	3	0	0	0	0	0	1	0	0	0	0	5.22355	5.20593						4.98562					5.21474		4.98562		LRRC47
P12004	Proliferating cell nuclear antigen	PCNA	28.768	261	18.985	18	3	0	0	0	0	0	0	0	0	0	0	0	0	0	0	0	2	2	0										5.12668	5.6031					5.36489	PCNA
P31689	DnaJ homolog subfamily A member 1	DNAJA1	44.868	397	18.894	9.3	3	0	0	0	0	0	0	0	2	0	0	0	0	0	3	0	0	0	0		5.25261						5.21743					5.25261		5.21743		DNAJA1
P53007	Tricarboxylate transport protein, mitochondrial	SLC25A1	34.012	311	18.894	11.3	3	0	0	0	0	0	0	3	3	0	0	0	0	1	2	0	0	0	0	5.46759	5.55008					5.28448	5.2819					5.50884		5.28319		SLC25A1
O75569	Interferon-inducible double-stranded RNA-dependent protein kinase activator A	PRKRA	34.404	313	18.841	12.8	3	0	0	0	0	0	0	3	2	0	0	0	0	0	2	0	0	0	0	5.46656	5.50432						5.56071					5.48544		5.56071		PRKRA
Q13428	Treacle protein	TCOF1	152.1	1488	18.793	2.4	3	0	0	0	0	0	0	2	0	0	0	0	0	0	2	1	0	0	0	5.23124							5.20183	5.2316				5.23124		5.21672		TCOF1
Q9P2E9	Ribosome-binding protein 1	RRBP1	152.45	1410	18.775	2.8	3	0	0	0	0	0	0	2	2	0	0	0	0	0	0	0	0	0	0	5.07129	5.14355											5.10742				RRBP1
Q9UNQ2	Probable dimethyladenosine transferase	DIMT1	35.236	313	18.751	9.6	3	0	0	0	0	0	0	2	3	0	0	0	0	0	0	0	0	0	0	4.95594	5.03933											4.99764				DIMT1
O95819;Q8N4C8;Q9UKE5	Mitogen-activated protein kinase kinase kinase kinase 4;Misshapen-like kinase 1;TRAF2 and NCK-interacting protein kinase	MAP4K4;MINK1;TNIK	142.1	1239	18.648	2.9	3	0	0	0	0	0	0	2	2	0	0	0	0	1	0	0	0	0	0	5.34108						5.3371						5.34108		5.3371		MAP4K4;MINK1;TNIK
Q99729	Heterogeneous nuclear ribonucleoprotein A/B	HNRNPAB	36.224	332	18.452	9.9	3	0	0	0	0	0	0	1	2	0	0	2	0	0	2	1	0	0	0	5.34309	5.90107			5.46304			5.73539	5.47235				5.62208	5.46304	5.60387		HNRNPAB
Q9BYN8	28S ribosomal protein S26, mitochondrial	MRPS26	24.211	205	18.434	10.2	3	0	0	0	0	0	0	1	3	0	0	0	0	1	2	2	0	0	0	5.02251	5.32021					5.41047	5.50371	5.39905				5.17136		5.43774		MRPS26
P62857	40S ribosomal protein S28	RPS28	7.8409	69	18.392	36.2	3	0	0	0	0	0	0	1	3	0	0	2	0	0	1	1	1	1	0		5.86732			5.37716			5.54248	5.37471	4.99234	5.32267		5.86732	5.37716	5.45859	5.15751	RPS28
Q9Y5B9	FACT complex subunit SPT16	SUPT16H	119.91	1047	18.388	3.4	3	0	0	0	0	0	0	3	3	0	0	0	0	0	2	2	0	0	0	5.41707	5.22629						5.15226	5.37374				5.32168		5.263		SUPT16H
P82932	28S ribosomal protein S6, mitochondrial	MRPS6	14.226	125	18.354	26.4	3	0	0	0	0	0	0	1	2	0	0	0	0	1	3	1	0	0	0	5.15149	5.27527					5.5215	5.54779	5.2938				5.21338		5.45437		MRPS6
Q9Y2Q9	28S ribosomal protein S28, mitochondrial	MRPS28	20.843	187	18.208	15.5	3	0	0	0	0	0	0	1	2	0	0	0	0	1	2	2	0	0	0	5.41325	5.51829					5.63722	5.77714	5.46845				5.46577		5.6276		MRPS28
O15235	28S ribosomal protein S12, mitochondrial	MRPS12	15.173	138	17.916	32.6	3	0	0	0	0	0	0	0	2	0	0	1	0	0	3	2	0	0	0		5.61046			5.4748			5.56919	5.43583				5.61046	5.4748	5.50251		MRPS12
O43639	Cytoplasmic protein NCK2	NCK2	42.915	380	17.857	10.8	3	0	0	0	0	0	0	2	0	0	0	0	0	0	2	2	0	0	0	5.30931							5.28954	5.10147				5.30931		5.19551		NCK2
P41252	Isoleucine--tRNA ligase, cytoplasmic	IARS	144.5	1262	17.79	2.5	3	0	0	0	0	0	0	3	1	0	0	0	0	0	0	1	0	0	0	5.30477	4.84407							5.03294				5.07442		5.03294		IARS
O15371	Eukaryotic translation initiation factor 3 subunit D	EIF3D	63.972	548	17.752	5.5	3	0	0	0	0	0	0	1	2	0	0	0	0	0	1	0	0	0	0	4.99194	5.19819											5.09507				EIF3D
P26196	Probable ATP-dependent RNA helicase DDX6	DDX6	54.416	483	17.61	8.3	3	0	0	0	0	0	0	2	2	0	0	0	0	0	0	0	0	0	0	5.20645	5.16755											5.187				DDX6
P25205	DNA replication licensing factor MCM3	MCM3	90.98	808	17.583	3.1	3	0	0	0	0	0	0	1	3	0	0	0	0	0	0	0	0	0	0	5.01986	5.37854											5.1992				MCM3
P82663	28S ribosomal protein S25, mitochondrial	MRPS25	20.116	173	17.368	18.5	3	0	0	0	0	0	0	0	1	0	0	0	0	0	2	0	0	0	0																	MRPS25
Q01844	RNA-binding protein EWS	EWSR1	68.477	656	17.341	4.4	3	0	0	0	0	0	0	1	2	0	0	0	0	0	0	2	0	0	0	5.26799	5.21309							5.28668				5.24054		5.28668		EWSR1
P23246	Splicing factor, proline- and glutamine-rich	SFPQ	76.149	707	17.323	5	3	0	0	0	0	0	0	3	1	0	0	0	0	0	0	1	0	0	0	5.10394	5.23228							4.98674				5.16811		4.98674		SFPQ
Q9NUL7	Probable ATP-dependent RNA helicase DDX28	DDX28	59.58	540	17.273	6.5	3	0	0	0	0	0	0	0	0	0	0	0	0	0	3	1	0	0	0								5.65217	5.43313						5.54265		DDX28
Q15233	Non-POU domain-containing octamer-binding protein	NONO	54.231	471	17.236	7	3	0	0	0	0	0	0	1	3	0	0	0	0	0	0	0	0	0	0	5.21733	5.36569											5.29151				NONO
O60762	Dolichol-phosphate mannosyltransferase subunit 1	DPM1	29.634	260	17.105	12.7	3	0	0	0	0	0	0	1	0	0	0	0	0	0	2	0	0	0	0																	DPM1
Q969Q0;P83881	60S ribosomal protein L36a-like;60S ribosomal protein L36a	RPL36AL;RPL36A	12.469	106	16.677	16	2	0	0	0	0	0	0	0	2	0	0	2	0	0	2	2	0	0	0		6.79759			6.61059			6.57273	6.56781				6.79759	6.61059	6.57027		RPL36AL;RPL36A
Q13151	Heterogeneous nuclear ribonucleoprotein A0	HNRNPA0	30.84	305	16.412	11.8	2	0	0	0	0	0	0	1	2	0	0	0	0	0	1	1	0	0	0								5.54015	5.55173						5.54594		HNRNPA0
Q12905	Interleukin enhancer-binding factor 2	ILF2	43.062	390	16.03	9.2	2	0	0	0	0	0	0	1	2	0	0	1	0	0	0	0	0	0	0	5.36745	5.71885			5.36331								5.54315	5.36331			ILF2
Q9Y5M8	Signal recognition particle receptor subunit beta	SRPRB	29.702	271	15.777	12.9	2	0	0	0	0	0	0	1	2	0	0	0	0	0	1	0	0	0	0	5.02825	5.43624						5.16917					5.23224		5.16917		SRPRB
Q92522	Histone H1x	H1FX	22.487	213	15.235	10.3	2	0	0	0	0	0	0	1	1	0	0	0	0	0	1	2	0	0	0	5.41069	5.40567						5.59696	5.42104				5.40818		5.509		H1FX
P60660;P14649	Myosin light polypeptide 6;Myosin light chain 6B	MYL6;MYL6B	16.93	151	15.009	18.5	2	0	0	0	0	0	0	0	2	0	0	0	0	0	1	0	0	0	0		5.77415						5.36786					5.77415		5.36786		MYL6;MYL6B
Q8WU90	Zinc finger CCCH domain-containing protein 15	ZC3H15	48.602	426	14.617	5.2	2	0	0	0	0	0	0	2	2	0	0	0	0	0	2	1	0	0	0	5.20151	5.2659						5.10493	5.24905				5.2337		5.17699		ZC3H15
Q71U36;P0DPH8;P0DPH7;Q6PEY2	Tubulin alpha-1A chain;Tubulin alpha-3E chain	TUBA1A;TUBA3E	50.135	451	14.566	51.9	2	1	0	1	0	0	0	0	0	0	0	0	0	0	1	0	0	1	0								5.11086			5.33722				5.11086	5.33722	TUBA1A;TUBA3E
Q9BRJ6	Uncharacterized protein C7orf50	C7orf50	22.083	194	14.538	17	2	0	0	0	0	0	0	2	2	0	0	0	0	0	1	1	0	0	0	5.31513	5.35927						5.50881	5.25353				5.3372		5.38117		C7orf50
Q9Y2R5	28S ribosomal protein S17, mitochondrial	MRPS17	14.502	130	14.439	29.2	2	0	0	0	0	0	0	0	2	0	0	0	0	0	2	1	0	0	0		5.63222						5.80288	5.76152				5.63222		5.7822		MRPS17
Q9UN86	Ras GTPase-activating protein-binding protein 2	G3BP2	54.12	482	14.249	7.7	2	0	0	0	0	0	0	0	2	0	0	1	0	0	2	1	0	0	0		5.88645			5.547			5.65696	5.60859				5.88645	5.547	5.63278		G3BP2
P49458	Signal recognition particle 9 kDa protein	SRP9	10.112	86	14.179	22.1	2	0	0	0	0	0	0	2	1	0	0	1	0	1	1	1	0	0	0	5.66314	5.60835			5.319		5.43391	5.53003	5.41177				5.63575	5.319	5.45857		SRP9
Q8NCA5	Protein FAM98A	FAM98A	55.272	518	14.118	11.6	2	0	0	0	0	0	0	1	2	0	0	0	0	0	1	0	0	0	0	5.14712	5.43971						5.05477					5.29342		5.05477		FAM98A
Q9Y4P3	Transducin beta-like protein 2	TBL2	49.797	447	14.025	5.4	2	0	0	0	0	0	0	2	1	0	0	0	0	0	1	0	0	0	0	5.02135	5.21524						5.26411					5.1183		5.26411		TBL2
O60783	28S ribosomal protein S14, mitochondrial	MRPS14	15.139	128	14.005	18.8	2	0	0	0	0	0	0	0	1	0	0	0	0	0	1	1	0	0	0		5.08059						4.96102					5.08059		4.96102		MRPS14
Q9UQ80	Proliferation-associated protein 2G4	PA2G4	43.786	394	13.963	5.3	2	0	0	0	0	0	0	1	2	0	0	0	0	0	1	0	0	0	0	5.23249	5.73152						5.27138					5.482		5.27138		PA2G4
P26368	Splicing factor U2AF 65 kDa subunit	U2AF2	53.5	475	13.839	5.5	2	0	0	0	0	0	0	1	2	0	0	0	0	0	0	0	0	0	0	5.14295	5.48042											5.31169				U2AF2
P62861	40S ribosomal protein S30	FAU	14.39	133	13.75	8.3	2	0	0	0	0	0	0	1	1	0	2	1	1	1	1	1	0	0	0	6.72393	6.67431		6.92803	6.44344	6.42002	6.58773	6.79415	6.7555				6.69912	6.59716	6.71246		FAU
E9PRG8	Uncharacterized protein C11orf98	C11orf98	14.234	123	13.596	17.1	2	0	0	0	0	0	0	1	2	0	0	1	0	1	1	1	0	0	0	5.57656	5.64061			5.34445		5.44711	5.35666	5.39173				5.60859	5.34445	5.3985		C11orf98
P12236	ADP/ATP translocase 3;ADP/ATP translocase 3, N-terminally processed	SLC25A6	32.866	298	13.454	26.8	2	0	0	0	0	0	0	2	2	0	0	1	0	1	2	2	1	1	0	5.60838	5.9788			5.60571		5.78545	5.80722	5.53281		5.64184		5.79359	5.60571	5.70849	5.64184	SLC25A6
P35250	Replication factor C subunit 2	RFC2	39.157	354	13.443	8.5	2	0	0	0	0	0	0	1	2	0	0	0	0	0	1	0	0	0	0	5.20066	5.17088						5.24898					5.18577		5.24898		RFC2
P14678;P63162	Small nuclear ribonucleoprotein-associated proteins B and B;Small nuclear ribonucleoprotein-associated protein N	SNRPB;SNRPN	24.61	240	13.326	8.8	2	0	0	0	0	0	0	1	2	0	0	0	0	0	1	1	0	0	0	5.31584	5.04544						5.18512	5.29964				5.18064		5.24238		SNRPB;SNRPN
P62841	40S ribosomal protein S15	RPS15	17.04	145	13.18	21.4	2	0	0	0	0	0	0	1	2	0	0	1	0	0	1	0	0	0	0	6.15281	6.28724			5.88102			6.06759					6.22002	5.88102	6.06759		RPS15
Q9NR30;Q9BQ39	Nucleolar RNA helicase 2;ATP-dependent RNA helicase DDX50	DDX21;DDX50	87.343	783	13.171	3.1	2	0	0	0	0	0	0	1	2	0	0	0	0	0	1	0	0	0	0	5.19106	5.21854						5.20415					5.2048		5.20415		DDX21;DDX50
Q9BUF5	Tubulin beta-6 chain	TUBB6	49.857	446	13.162	15.9	2	0	0	0	0	0	0	0	0	0	0	0	0	0	0	0	1	2	0																	TUBB6
Q9BUJ2	Heterogeneous nuclear ribonucleoprotein U-like protein 1	HNRNPUL1	95.737	856	13.118	3.9	2	0	0	0	0	0	0	1	2	0	0	0	0	0	1	1	0	0	0	5.20022	5.25717						5.27921					5.2287		5.27921		HNRNPUL1
Q13243	Serine/arginine-rich splicing factor 5	SRSF5	31.263	272	13.112	11.4	2	0	0	0	0	0	0	1	2	0	0	0	0	0	1	0	0	0	0	5.1648	5.31785						5.23555					5.24133		5.23555		SRSF5
Q6P5R6	60S ribosomal protein L22-like 1	RPL22L1	14.606	122	13.028	15.6	2	0	0	0	0	0	0	1	2	0	0	0	0	1	1	1	0	0	0	5.71737	5.78379					5.71528	5.73308	5.73113				5.75058		5.72649		RPL22L1
Q6NZI2	Polymerase I and transcript release factor	PTRF	43.476	390	12.933	7.4	2	0	0	0	0	0	0	1	2	0	0	0	0	0	1	1	0	0	0	5.28968	5.56954						5.40043	5.36046				5.42961		5.38045		PTRF
Q86UK7	Zinc finger protein 598	ZNF598	98.636	904	12.906	2.4	2	0	0	0	0	0	0	1	1	0	0	0	0	0	2	0	0	0	0	5.06281	4.99973						5.09416					5.03127		5.09416		ZNF598
Q86V81	THO complex subunit 4	ALYREF	26.888	257	12.75	11.3	2	0	0	0	0	0	0	2	1	0	0	1	0	1	1	1	0	0	0	5.62724	5.60107			5.37842		5.46979	5.60056	5.29088				5.61416	5.37842	5.45374		ALYREF
Q9Y2L1	Exosome complex exonuclease RRP44	DIS3	109	958	12.748	2.3	2	0	0	0	0	0	0	2	2	0	0	0	0	0	0	1	0	0	0	5.00962	5.1233							5.0493				5.06646		5.0493		DIS3
Q9Y3D3	28S ribosomal protein S16, mitochondrial	MRPS16	15.345	137	12.657	19	2	0	0	0	0	0	0	0	1	0	0	1	0	1	1	2	0	0	0		5.12005			5.23606		5.57365	5.31347	5.23162				5.12005	5.23606	5.37291		MRPS16
Q12797	Aspartyl/asparaginyl beta-hydroxylase	ASPH	85.862	758	12.643	3.8	2	0	0	0	0	0	0	2	0	0	0	0	0	0	1	0	0	0	0	5.15866							5.14233					5.15866		5.14233		ASPH
Q9UPY6	Wiskott-Aldrich syndrome protein family member 3	WASF3	55.292	502	12.609	6.6	2	0	0	0	0	0	0	1	1	0	0	0	0	0	2	2	0	0	0	5.05964	5.08314						5.3892	5.43255				5.07139		5.41088		WASF3
Q9NP81	Serine--tRNA ligase, mitochondrial	SARS2	58.282	518	12.535	6	2	0	0	0	0	0	0	2	1	0	0	0	0	0	0	1	0	0	0	5.40495	5.44727							5.15945				5.42611		5.15945		SARS2
P29692	Elongation factor 1-delta	EEF1D	31.121	281	12.517	13.2	2	0	0	0	0	0	0	1	2	0	0	0	0	0	0	1	0	0	0	5.38917	5.28879							5.23416				5.33898		5.23416		EEF1D
P62273	40S ribosomal protein S29	RPS29	6.6767	56	12.385	32.1	2	0	0	0	0	0	0	1	2	0	0	1	0	1	1	1	0	0	0	5.63824	6.23807			5.73573		5.55371	5.97091	5.98275				5.93816	5.73573	5.83579		RPS29
P10909	Clusterin;Clusterin beta chain;Clusterin alpha chain	CLU	52.494	449	12.228	7.8	2	0	0	0	2	0	0	0	0	0	0	0	0	0	0	0	0	0	0																	CLU
Q9BZE4	Nucleolar GTP-binding protein 1	GTPBP4	73.964	634	12.222	3.6	2	0	0	0	0	0	0	0	2	0	0	0	0	0	1	0	0	0	0		5.07015						4.99783					5.07015		4.99783		GTPBP4
Q13045	Protein flightless-1 homolog	FLII	144.75	1269	12.121	1.7	2	0	0	0	0	0	0	1	1	0	0	0	0	0	1	0	0	0	0	5.20718							4.98912					5.20718		4.98912		FLII
Q9Y399	28S ribosomal protein S2, mitochondrial	MRPS2	33.249	296	12.063	5.7	2	0	0	0	0	0	0	0	1	0	0	1	0	0	2	1	0	0	0		5.39589			5.29241			5.5523	5.57198				5.39589	5.29241	5.56214		MRPS2
P51114;Q06787;P51116	Fragile X mental retardation syndrome-related protein 1;Fragile X mental retardation protein 1;Fragile X mental retardation syndrome-related protein 2	FXR1;FMR1;FXR2	69.72	621	12.048	4.2	2	0	0	0	0	0	0	2	1	0	0	0	0	1	1	0	0	0	0	5.23157	5.21661					5.48169	5.42009					5.22409		5.45089		FXR1;FMR1;FXR2
P49674;P48730	Casein kinase I isoform epsilon;Casein kinase I isoform delta	CSNK1E;CSNK1D	47.315	416	12.045	6.2	2	0	0	0	0	0	0	0	2	0	0	0	0	0	1	0	0	0	0		4.97641						4.97003					4.97641		4.97003		CSNK1E;CSNK1D
Q8IWW6	Rho GTPase-activating protein 12	ARHGAP12	96.253	846	11.937	2.7	2	0	0	0	0	0	0	1	2	0	0	0	0	0	0	0	0	0	0	5.25641	5.35261											5.30451				ARHGAP12
P60468	Protein transport protein Sec61 subunit beta	SEC61B	9.9743	96	11.923	26	2	0	0	0	0	0	0	0	2	0	0	0	0	0	1	0	0	0	0		5.49998						5.4381					5.49998		5.4381		SEC61B
P00558;P07205	Phosphoglycerate kinase 1;Phosphoglycerate kinase 2	PGK1;PGK2	44.614	417	11.844	6.5	2	0	0	0	0	0	0	2	0	0	0	1	0	0	0	1	0	0	0	5.18713				5.2418				5.21453				5.18713	5.2418	5.21453		PGK1;PGK2
P08240	Signal recognition particle receptor subunit alpha	SRPR	69.81	638	11.843	3.1	2	0	0	0	0	0	0	0	2	0	0	0	0	0	1	0	0	0	0		5.13389						5.06202					5.13389		5.06202		SRPR
P18085	ADP-ribosylation factor 4	ARF4	20.511	180	11.693	9.4	2	0	0	0	0	0	0	0	0	0	0	0	0	0	0	0	1	2	0										5.04933	5.37983					5.21458	ARF4
P41743	Protein kinase C iota type	PRKCI	68.262	596	11.661	4.5	2	0	0	0	0	0	0	2	1	0	0	0	0	0	1	1	0	0	0	5.16956	5.49388						5.60034	5.37168				5.33172		5.48601		PRKCI
Q14694	Ubiquitin carboxyl-terminal hydrolase 10	USP10	87.133	798	11.602	3.4	2	0	0	0	0	0	0	1	2	0	0	0	0	0	0	0	0	0	0	4.97665	5.15014											5.0634				USP10
P55884	Eukaryotic translation initiation factor 3 subunit B	EIF3B	92.48	814	11.599	2.7	2	0	0	0	0	0	0	1	2	0	0	0	0	0	0	1	0	0	0	5.03993	5.42801							5.12772				5.23397		5.12772		EIF3B
Q9ULX3	RNA-binding protein NOB1	NOB1	46.674	412	11.583	3.9	2	0	0	0	0	0	0	1	1	0	0	0	0	0	0	1	0	0	0		5.16182							5.24756				5.16182		5.24756		NOB1
Q9Y291	28S ribosomal protein S33, mitochondrial	MRPS33	12.629	106	11.496	19.8	2	0	0	0	0	0	0	0	1	0	0	0	0	0	1	2	0	0	0		5.36873						5.53576	5.54949				5.36873		5.54263		MRPS33
P59666;P59665	Neutrophil defensin 3;HP 3-56;Neutrophil defensin 2;Neutrophil defensin 1;HP 1-56;Neutrophil defensin 2	DEFA3;DEFA1	10.245	94	11.441	19.1	2	0	0	0	0	2	0	0	0	0	0	0	0	0	0	0	0	0	0																	DEFA3;DEFA1
Q9H6S0	Probable ATP-dependent RNA helicase YTHDC2	YTHDC2	160.25	1430	11.414	1.6	2	0	0	0	0	0	0	2	1	0	0	0	0	0	1	1	0	0	0	5.17972	5.12166						5.2008	5.12421				5.15069		5.1625		YTHDC2
Q13310	Polyadenylate-binding protein 4	PABPC4	70.782	644	11.383	11.3	2	0	0	0	0	0	0	0	1	0	0	0	0	0	1	1	0	0	0		5.06288							5.15857				5.06288		5.15857		PABPC4
Q15637	Splicing factor 1	SF1	68.329	639	11.309	3.3	2	0	0	0	0	0	0	1	2	0	0	0	0	0	0	0	0	0	0	5.11247	5.45623											5.28435				SF1
Q9Y2W1	Thyroid hormone receptor-associated protein 3	THRAP3	108.66	955	11.048	3	2	0	0	0	0	0	0	2	0	0	0	0	0	0	0	1	0	0	0	5.10257								5.02572				5.10257		5.02572		THRAP3
P0DPA2			43.89	414	11.028	2.7	2	0	0	0	0	0	0	0	2	0	0	0	0	0	0	0	0	0	0
P54105	Methylosome subunit pICln	CLNS1A	26.215	237	10.083	5.5	1	0	0	0	0	0	0	0	0	0	0	0	0	0	1	1	1	1	0								5.58457	5.49496	5.3561	5.6987				5.53976	5.5274	CLNS1A
Q96GW7	Brevican core protein	BCAN	99.117	911	8.1137	0.8	1	0	0	0	0	0	0	0	1	0	0	1	1	0	1	1	0	0	0		6.7702			6.47346	6.53499			6.62061				6.7702	6.50422	6.62061		BCAN
P30419	Glycylpeptide N-tetradecanoyltransferase 1	NMT1	56.806	496	7.8911	2.6	1	0	0	0	0	0	0	1	1	0	0	0	0	0	1	0	0	0	0	5.1122	5.27224						5.07265					5.19222		5.07265		NMT1
P51991	Heterogeneous nuclear ribonucleoprotein A3	HNRNPA3	39.594	378	7.624	2.6	1	0	0	0	0	0	0	1	1	0	0	1	0	1	1	0	0	0	0	5.39876	5.51489					5.43329	5.35077					5.45682		5.39203		HNRNPA3
O94992	Protein HEXIM1	HEXIM1	40.623	359	7.621	3.9	1	0	0	0	0	0	0	1	1	0	0	0	0	0	1	1	0	0	0	5.14999	5.38571						5.30995	5.12136				5.26785		5.21566		HEXIM1
Q15334	Lethal(2) giant larvae protein homolog 1	LLGL1	115.42	1064	7.5244	1.1	1	0	0	0	0	0	0	1	0	0	0	0	0	0	1	0	0	0	0	4.91793							5.02362					4.91793		5.02362		LLGL1
P05386	60S acidic ribosomal protein P1	RPLP1	11.514	114	7.4596	28.9	1	0	0	0	0	0	0	1	1	0	0	1	0	0	1	1	0	0	0	5.87926	6.12195			5.57945			5.98768	5.43144				6.00061	5.57945	5.70956		RPLP1
Q04917	14-3-3 protein eta	YWHAH	28.218	246	7.4326	13	1	0	0	0	0	0	0	1	0	0	0	0	0	1	1	1	0	0	0	5.0465						5.61902	5.36464	5.36493				5.0465		5.44953		YWHAH
Q96Q89	Kinesin-like protein KIF20B	KIF20B	210.63	1820	7.3378	0.5	1	0	0	0	0	0	0	0	0	0	0	0	0	0	1	0	0	0	0																	KIF20B
P04843	Dolichyl-diphosphooligosaccharide--protein glycosyltransferase subunit 1	RPN1	68.569	607	7.3176	2	1	0	0	0	0	0	0	0	1	0	0	0	0	0	0	1	0	0	0		4.89085							5.13997				4.89085		5.13997		RPN1
Q96EY4	Translation machinery-associated protein 16	TMA16	23.864	203	7.266	7.4	1	0	0	0	0	0	0	1	1	0	0	0	0	0	1	0	0	0	0	5.19802	5.65853						5.23386					5.42828		5.23386		TMA16
Q00059	Transcription factor A, mitochondrial	TFAM	29.096	246	7.2533	4.1	1	0	0	0	0	0	0	1	0	0	0	0	0	1	1	1	0	0	0	5.59179						5.41459	5.58869	5.46394				5.59179		5.48907		TFAM
P62318	Small nuclear ribonucleoprotein Sm D3	SNRPD3	13.916	126	7.2213	7.9	1	0	0	0	0	0	0	1	0	0	0	0	0	0	1	0	0	0	0	5.46362							5.51045					5.46362		5.51045		SNRPD3
P60981	Destrin	DSTN	18.506	165	7.0557	6.7	1	0	0	0	0	0	0	1	0	0	0	0	0	0	0	0	1	0	0	5.01986									5.04056			5.01986			5.04056	DSTN
P48307	Tissue factor pathway inhibitor 2	TFPI2	26.934	235	6.931	6.4	1	0	0	0	0	0	0	0	1	0	0	0	0	1	1	0	0	0	0		5.03443					5.42568	5.03639					5.03443		5.23104		TFPI2
P60891;P21108;P11908	Ribose-phosphate pyrophosphokinase 1;Ribose-phosphate pyrophosphokinase 3;Ribose-phosphate pyrophosphokinase 2	PRPS1;PRPS1L1;PRPS2	34.834	318	6.8385	3.8	1	0	0	0	0	0	0	1	1	0	0	0	0	0	1	0	1	0	0	5.02751	5.3841						5.00856		4.991			5.20581		5.00856	4.991	PRPS1;PRPS1L1;PRPS2
Q14331	Protein FRG1	FRG1	29.172	258	6.8183	5	1	0	0	0	0	0	0	1	1	0	0	0	0	0	0	0	0	0	0	4.99987	5.18101											5.09044				FRG1
Q3KQU3	MAP7 domain-containing protein 1	MAP7D1	92.819	841	6.7385	1.4	1	0	0	0	0	0	0	1	1	0	0	0	0	0	1	0	0	0	0	4.99852	5.14566						5.05979					5.07209		5.05979		MAP7D1
Q15366;P57721	Poly(rC)-binding protein 2;Poly(rC)-binding protein 3	PCBP2;PCBP3	38.58	365	6.6937	6.8	1	0	0	0	0	0	0	0	1	0	0	1	0	1	1	1	0	0	0		5.45894			5.37109		5.50548	5.46532	5.48952				5.45894	5.37109	5.48677		PCBP2;PCBP3
P53985	Monocarboxylate transporter 1	SLC16A1	53.944	500	6.6382	3.4	1	0	0	0	0	0	0	0	1	0	0	0	0	0	1	0	0	0	0		5.40207						5.24591					5.40207		5.24591		SLC16A1
P54136	Arginine--tRNA ligase, cytoplasmic	RARS	75.378	660	6.6078	2.1	1	0	0	0	0	0	0	1	1	0	0	0	0	0	0	0	0	0	0	4.9199	4.95834											4.93912				RARS
Q59GN2;P62891	Putative 60S ribosomal protein L39-like 5;60S ribosomal protein L39	RPL39P5;RPL39	6.3225	51	6.5795	19.6	1	0	0	0	0	0	0	1	1	0	0	0	0	1	1	1	0	0	0	6.13555	6.36916					6.00655	6.18831	6.084				6.25235		6.09296		RPL39P5;RPL39
Q9BWT6	Meiotic nuclear division protein 1 homolog	MND1	23.753	205	6.5311	4.9	1	0	0	0	0	0	0	0	1	0	0	0	0	0	0	1	0	0	0		6.24							5.93041				6.24		5.93041		MND1
P35222	Catenin beta-1	CTNNB1	85.496	781	6.4972	6.1	1	0	0	0	0	0	0	0	0	0	0	0	0	0	0	1	0	0	0																	CTNNB1
P63267;P68133;P68032;P62736	Actin, gamma-enteric smooth muscle;Actin, alpha skeletal muscle;Actin, alpha cardiac muscle 1;Actin, aortic smooth muscle	ACTG2;ACTA1;ACTC1;ACTA2	41.876	376	6.4478	30.3	1	0	0	0	0	0	0	1	1	0	0	0	0	0	0	0	0	0	0	5.62669	6.42945											6.02807				ACTG2;ACTA1;ACTC1;ACTA2
Q8WVM0	Dimethyladenosine transferase 1, mitochondrial	TFB1M	39.542	346	6.4172	4	1	0	0	0	0	0	0	0	1	0	0	0	0	0	1	0	0	0	0		5.23887						5.04685					5.23887		5.04685		TFB1M
Q96EL2	28S ribosomal protein S24, mitochondrial	MRPS24	19.015	167	6.3726	4.8	1	0	0	0	0	0	0	1	0	0	0	0	0	0	1	0	0	0	0	4.94243							5.39995					4.94243		5.39995		MRPS24
P17096	High mobility group protein HMG-I/HMG-Y	HMGA1	11.676	107	6.3583	15	1	0	0	0	0	0	0	1	0	0	0	0	0	0	0	0	0	0	0																	HMGA1
P82664	28S ribosomal protein S10, mitochondrial	MRPS10	22.999	201	6.3553	9	1	0	0	0	0	0	0	0	1	0	0	0	0	0	1	1	0	0	0		5.26921						5.28411	5.20033				5.26921		5.24222		MRPS10
P27448	MAP/microtubule affinity-regulating kinase 3	MARK3	84.428	753	6.2954	2.3	1	0	0	0	0	0	0	1	1	0	0	0	0	0	0	0	0	0	0	5.07864	5.10558											5.09211				MARK3
P06703	Protein S100-A6	S100A6	10.18	90	6.2788	8.9	1	0	0	0	0	0	0	0	1	0	0	1	0	0	1	1	0	1	1		6.10785			5.95317			6.06941	5.83708		6.85549	6.94356	6.10785	5.95317	5.95324	6.89953	S100A6
O75616	GTPase Era, mitochondrial	ERAL1	48.349	437	6.2608	2.3	1	0	0	0	0	0	0	0	1	0	0	0	0	0	1	1	0	0	0		5.12071						5.36167	5.30741				5.12071		5.33454		ERAL1
Q5IS79;Q92858	Protein atonal homolog 1	ATOH1	38.384	356	6.2457	3.1	1	0	0	0	0	0	0	0	1	0	0	0	0	0	0	0	0	0	0																	ATOH1
P61619	Protein transport protein Sec61 subunit alpha isoform 1	SEC61A1	52.264	476	6.1992	2.3	1	0	0	0	0	0	0	0	1	0	0	0	0	0	1	0	0	0	0		5.32642						5.12723					5.32642		5.12723		SEC61A1
Q96CW1	AP-2 complex subunit mu	AP2M1	49.654	435	6.1674	1.8	1	0	0	0	0	0	0	0	1	0	0	0	0	0	1	1	0	0	0		5.62621						5.53428	5.44364				5.62621		5.48896		AP2M1
Q9UI42	Carboxypeptidase A4	CPA4	47.351	421	6.1594	2.4	1	0	0	0	0	0	0	1	0	0	0	1	0	0	0	0	0	0	0	5.26226				5.58129								5.26226	5.58129			CPA4
Q16378	Proline-rich protein 4	PRR4	15.097	134	6.09	11.2	1	0	0	0	0	0	0	1	0	0	0	0	0	0	1	0	0	0	0	5.19162							5.45346					5.19162		5.45346		PRR4
Q9BXU0	Testis-expressed sequence 12 protein	TEX12	14.107	123	-2	13	1	0	0	0	0	0	0	1	0	0	0	0	0	0	0	1	0	0	0	5.76028								5.63833				5.76028		5.63833		TEX12
P16581	E-selectin	SELE	66.655	610	-2	2	1	0	0	0	0	0	0	0	0	0	0	0	0	1	1	1	0	0	0							7.98225	8.02144	7.94302						7.98224		SELE

## Sheet: Primary data KI
Protein IDs	Gene	Fasta headers	Mol. weight [kDa]	Score	Sequence coverage [%]	Razor + unique peptides ki xb1	Razor + unique peptides ki xb2	Razor + unique peptides ki xb3	Razor + unique peptides wt xb1	Razor + unique peptides wt xb2	Razor + unique peptides wt xb3	LFQ intensity ki ch666 ripa1	LFQ intensity ki ch666 ripa2	LFQ intensity ki ch666 ripa3	LFQ intensity ki ch666 xb1	LFQ intensity ki ch666 xb2	LFQ intensity ki ch666 xb3	LFQ intensity ki ripa1	LFQ intensity ki ripa2	LFQ intensity ki ripa3	LFQ intensity ki xb1	LFQ intensity ki xb2	LFQ intensity ki xb3	LFQ intensity wt ripa1	LFQ intensity wt ripa2	LFQ intensity wt ripa3	LFQ intensity wt xb1	LFQ intensity wt xb2	LFQ intensity wt xb3	MS/MS count ki ch666 ripa1	MS/MS count ki ch666 ripa2	MS/MS count ki ch666 ripa3	MS/MS count ki ch666 xb1	MS/MS count ki ch666 xb2	MS/MS count ki ch666 xb3	MS/MS count ki ripa1	MS/MS count ki ripa2	MS/MS count ki ripa3	MS/MS count ki xb1	MS/MS count ki xb2	MS/MS count ki xb3	MS/MS count wt ripa1	MS/MS count wt ripa2	MS/MS count wt ripa3	MS/MS count wt xb1	MS/MS count wt xb2	MS/MS count wt xb3	MS/MS count	Peptide sequences
A1A4S6	RHG10	sp|A1A4S6|RHG10_HUMAN Rho GTPase-activating protein 10 OS=Homo sapiens GN=ARHGAP10 PE=1 SV=1	89.374	323.31	40.1	7	12	5	0	0	0	0	0	0	11586000	24627000	0	0	0	0	14276000	14476000	12515000	0	0	0	0	0	0	0	0	0	6	25	0	0	0	0	6	15	5	0	0	0	0	0	0	57	ASQFTAEGYLYVQEK;AVYPCEAEHSSELSFEIGAIFEDVQTSR;DSHLQEADIQVEQNR;EALSHSFNTAIIPRPEGNAQLDK;EFSNFLK;EPGWLEGTLNGK;FEFIGDAVTDDER;FNMIPFEHR;FQNIVVEILIENHEK;GLQPLEFSDCYLDSPWFR;LGDGEVFFLK;LLSMLMDVK;MGFTIIR;NLEEQREIMALSVTETLIKPLEK;RGLIPQNYVK;RPAPFGSSWVK;RPVAVYNLCLELEDGDNPYPSK;SEVEELMNK;SLPEPLMTYELHGDFIVPAK;TCNEVDLENSADWEVK;TPPDTTFPEPTCLSASPPNAPPR
A6NGG8	CB071	sp|A6NGG8|CB071_HUMAN Uncharacterized protein C2orf71 OS=Homo sapiens GN=C2orf71 PE=1 SV=1	139.65	-2	1.4	0	0	0	1	0	0	0	0	0	0	0	0	0	0	0	0	0	0	0	0	0	0	0	0	0	0	0	0	0	0	0	0	0	0	0	0	0	0	0	0	0	0	0	VQRDLSQKLEAFYALGAK
A6NN92	CXE1	sp|A6NN92|CXE1_HUMAN Gap junction epsilon-1 protein OS=Homo sapiens GN=GJE1 PE=3 SV=1	23.755	-2	6.8	0	1	1	0	0	0	0	0	0	0	0	0	0	0	0	0	0	0	0	0	0	0	0	0	0	0	0	0	0	0	0	0	0	0	0	0	0	0	0	0	0	0	0	SLNYIKNFYEGCVK
A8MT19	RHN2L	sp|A8MT19|RHN2L_HUMAN Putative rhophilin-2-like protein OS=Homo sapiens PE=5 SV=2	65.944	-2	2.9	0	0	0	0	0	0	0	0	0	0	0	0	0	0	0	0	0	0	0	0	0	0	0	0	0	0	0	0	0	0	0	0	0	0	0	0	0	0	0	0	0	0	0	YWQMQAGLQSAIDAFQR
O00139-2	KIF2A	sp|O00139-2|KIF2A_HUMAN Isoform 2 of Kinesin-like protein KIF2A OS=Homo sapiens GN=KIF2A;sp|O00139-1|KIF2A_HUMAN Isoform 1 of Kinesin-like protein KIF2A OS=Homo sapiens GN=KIF2A;tr|E9PB70|E9PB70_HUMAN Kinesin heavy chain member 2A OS=Homo sapiens GN=KIF2A	75.042	6.6876	1.7	0	0	0	0	0	0	0	0	0	0	0	0	0	0	0	0	0	0	0	0	0	0	0	0	0	0	0	0	1	0	0	0	0	0	0	0	0	0	0	0	0	0	1	FSLIDLAGNER
O00154-2	BACH	sp|O00154-2|BACH_HUMAN Isoform 2 of Cytosolic acyl coenzyme A thioester hydrolase OS=Homo sapiens GN=ACOT7;tr|B4DUX0|B4DUX0_HUMAN Uncharacterized protein OS=Homo sapiens GN=ACOT7 PE=2 SV=1;sp|O00154-3|BACH_HUMAN Isoform 3 of Cytosolic acyl coenzyme A thioe	27.041	7.1151	6.5	0	0	0	0	0	0	0	0	0	0	0	0	0	0	0	0	0	0	0	0	0	0	0	0	1	0	0	0	0	0	0	0	0	0	0	0	0	0	0	0	0	0	1	TNIVTASVDAINFHDK
O00299	CLIC1	sp|O00299|CLIC1_HUMAN Chloride intracellular channel protein 1 OS=Homo sapiens GN=CLIC1 PE=1 SV=4	26.922	7.904	7.5	0	0	0	0	0	0	0	0	0	0	0	0	0	0	0	0	0	0	0	0	0	0	0	0	0	0	0	0	0	1	0	0	0	0	0	0	0	0	0	0	0	0	1	LAALNPESNTAGLDIFAK
O00483	NDUA4	sp|O00483|NDUA4_HUMAN NADH dehydrogenase [ubiquinone] 1 alpha subcomplex subunit 4 OS=Homo sapiens GN=NDUFA4 PE=1 SV=1	9.3697	6.6818	14.8	1	0	0	0	0	0	0	3032500	0	0	1112300	0	0	0	0	1498600	0	0	0	0	0	0	0	0	0	1	0	0	1	0	0	0	0	1	0	0	0	0	0	0	0	0	3	LALFNPDVCWDR
O00487	PSDE	sp|O00487|PSDE_HUMAN 26S proteasome non-ATPase regulatory subunit 14 OS=Homo sapiens GN=PSMD14 PE=1 SV=1	34.577	7.7864	4.2	0	0	0	0	0	0	6267700	6674400	0	0	0	0	0	0	0	0	0	0	0	0	0	0	0	0	1	1	0	0	0	0	0	0	0	0	0	0	0	0	0	0	0	0	2	AVAVVVDPIQSVK
O00767	ACOD	sp|O00767|ACOD_HUMAN Acyl-CoA desaturase OS=Homo sapiens GN=SCD PE=1 SV=2	41.522	13.846	8.4	0	0	0	0	0	0	18620000	0	6504100	0	0	0	0	0	0	0	0	0	0	0	0	0	0	0	2	1	1	0	0	0	0	0	0	0	0	0	0	0	0	0	0	0	4	GSTLDLSDLEAEK;LETMPLYLEDDIRPDIK
O14744	ANM5	sp|O14744|ANM5_HUMAN Protein arginine N-methyltransferase 5 OS=Homo sapiens GN=PRMT5 PE=1 SV=4;tr|A8MZ91|A8MZ91_HUMAN Protein arginine methyltransferase 5, isoform CRA_d OS=Homo sapiens GN=PRMT5 PE=2 SV=1;tr|G3V5W5|G3V5W5_HUMAN Protein arginine methyltrans	72.683	58.197	17	3	8	1	0	0	0	11704000	20239000	4615300	0	5911200	22758000	0	11987000	3419500	3429500	9450800	1462300	0	0	15880000	0	0	0	4	10	4	0	8	3	0	4	2	3	11	1	0	0	5	0	0	0	55	DDGVSIPGEYTSFLAPISSSK;DLNCVPEIADTLGAVAK;DWNTLIVGK;EKDRDPEAQFEMPYVVR;LSPWIRPDSK;QGFDFLCMPVFHPR;VPLVAPEDLR;YSQYQQAIYK
O14936-3	CSKP	sp|O14936-3|CSKP_HUMAN Isoform 3 of Peripheral plasma membrane protein CASK OS=Homo sapiens GN=CASK;sp|O14936-4|CSKP_HUMAN Isoform 4 of Peripheral plasma membrane protein CASK OS=Homo sapiens GN=CASK;tr|F8W998|F8W998_HUMAN Calcium/calmodulin-dependent seri	102.11	23.971	5.1	1	1	0	0	0	0	0	0	0	0	6696400	0	0	0	0	0	3812000	0	0	0	0	0	0	0	0	0	0	0	2	0	0	0	0	1	1	0	0	0	0	0	0	0	4	LFEGIIK;NGTAGLIPSPELQEWR;VGDIIQIISK;VGTPHFMAPEVVK
O14966	RAB7L	sp|O14966|RAB7L_HUMAN Ras-related protein Rab-7L1 OS=Homo sapiens GN=RAB7L1 PE=1 SV=1;sp|P57729|RAB38_HUMAN Ras-related protein Rab-38 OS=Homo sapiens GN=RAB38 PE=1 SV=1;tr|E7ENT2|E7ENT2_HUMAN Uncharacterized protein OS=Homo sapiens GN=RAB38 PE=3 SV=1;sp|Q	23.155	6.0865	5.4	0	0	0	0	0	0	0	0	0	0	0	0	0	0	0	0	0	0	0	0	0	0	0	0	0	1	0	0	0	0	0	0	0	0	0	0	0	0	0	0	0	0	1	LQLWDIAGQER
O14980	XPO1	sp|O14980|XPO1_HUMAN Exportin-1 OS=Homo sapiens GN=XPO1 PE=1 SV=1	123.38	6.4452	1.5	0	0	0	0	0	0	0	0	0	0	0	0	0	0	0	0	0	0	0	0	0	0	0	0	1	0	0	0	0	0	0	0	0	0	0	0	0	0	0	0	0	0	1	ETLVYLTHLDYVDTER
O15049	N4BP3	sp|O15049|N4BP3_HUMAN NEDD4-binding protein 3 OS=Homo sapiens GN=N4BP3 PE=1 SV=3	60.469	6.1279	2.8	0	0	0	1	0	0	0	0	0	51851000	10143000	0	0	0	91725000	0	0	0	0	0	0	0	0	0	0	0	0	1	1	0	0	0	1	0	0	0	0	0	0	0	0	0	3	NLQLQLFMAQQEQRR
O15372	EIF3H	sp|O15372|EIF3H_HUMAN Eukaryotic translation initiation factor 3 subunit H OS=Homo sapiens GN=EIF3H PE=1 SV=1	39.93	-2	2.3	0	0	0	0	0	1	0	0	0	0	0	0	0	0	0	0	0	0	0	0	0	0	0	0	0	0	0	0	0	0	0	0	0	0	0	0	0	0	0	0	0	0	0	RQQENMQR
O15427	MOT4	sp|O15427|MOT4_HUMAN Monocarboxylate transporter 4 OS=Homo sapiens GN=SLC16A3 PE=1 SV=1	49.469	13.459	4.5	0	0	0	0	0	0	2904800	3255500	0	0	0	0	0	0	0	0	0	0	0	0	0	0	0	0	1	2	1	0	0	0	0	0	0	0	0	0	0	0	0	0	0	0	4	LHKPPADSGVDLR;LLDLSVFR
O43240	KLK10	sp|O43240|KLK10_HUMAN Kallikrein-10 OS=Homo sapiens GN=KLK10 PE=1 SV=3	30.17	6.5431	4	0	0	1	0	0	0	0	0	0	0	0	1011100	0	0	0	0	0	884820	0	0	0	0	0	0	0	0	0	0	0	1	0	0	0	0	0	1	0	0	0	0	0	0	2	YHQGSGPILPR
O43592	XPOT	sp|O43592|XPOT_HUMAN Exportin-T OS=Homo sapiens GN=XPOT PE=1 SV=2;tr|F8WDU6|F8WDU6_HUMAN Exportin, tRNA (nuclear export receptor for tRNAs) (Fragment) OS=Homo sapiens GN=XPOT PE=4 SV=1;tr|F5GZM3|F5GZM3_HUMAN Exportin, tRNA (nuclear export receptor for tRNA	109.96	14.158	2.6	0	0	0	0	0	0	3393000	2960500	0	0	0	0	0	0	0	0	0	0	0	0	0	0	0	0	2	1	0	0	0	0	0	0	0	0	0	0	0	0	0	0	0	0	3	QMNPFIEDILNR;YSELTTVQQQLIR
O43639	NCK2	sp|O43639|NCK2_HUMAN Cytoplasmic protein NCK2 OS=Homo sapiens GN=NCK2 PE=1 SV=2	42.915	67.127	19.2	2	3	0	0	0	0	6214300	2517600	0	0	8137600	0	0	0	0	3523100	3642900	0	0	0	0	0	0	0	2	1	0	0	6	0	0	0	0	3	4	0	0	0	0	0	0	0	16	DSESSPSDFSVSLK;LWLLDDSK;VLHVVQTLYPFSSVTEEELNFEK;VQLVDNVYCIGQR;WDYTAQQDQELDIKK
O43663-3	PRC1	sp|O43663-3|PRC1_HUMAN Isoform 3 of Protein regulator of cytokinesis 1 OS=Homo sapiens GN=PRC1;tr|F8W9B5|F8W9B5_HUMAN Protein regulator of cytokinesis 1 OS=Homo sapiens GN=PRC1 PE=4 SV=1;sp|O43663-2|PRC1_HUMAN Isoform 2 of Protein regulator of cytokinesis	61.388	12.606	7.2	0	0	0	0	0	0	0	0	0	0	0	0	0	0	0	0	0	0	0	0	0	0	0	0	0	0	0	0	2	0	0	0	0	0	0	0	0	0	0	0	0	0	2	EIWELIGIPEDQR;QAFAPFCAEDYTESLLQLHDAEIVR
O43790	KRT86	sp|O43790|KRT86_HUMAN Keratin, type II cuticular Hb6 OS=Homo sapiens GN=KRT86 PE=1 SV=1;;tr|F8W6V8|F8W6V8_HUMAN Keratin 81 OS=Homo sapiens GN=KRT81 PE=3 SV=1;sp|Q14533|KRT81_HUMAN Keratin, type II cuticular Hb1 OS=Homo sapiens GN=KRT81 PE=1 SV=3;sp|A6NCN2|	53.5	155.6	33.3	0	1	1	1	0	1	0	114830	711500	0	384600	0	0	179690000	653870	0	91445	339470	0	0	14202000	473550	0	0	0	2	1	0	1	0	0	22	1	0	1	1	0	0	6	1	0	1	37	AFSCISACGPR;AQYDDIVTR;DLNMDCIIAEIK;ECCQSNLEPLFEGYIETLR;ECCQSNLEPLFEGYIETLRR;FAAFIDK;LAELEGALQK;LASELNHVQEVLEGYK;LASELNHVQEVLEGYKK;LEAAVAQSEQQGEAALSDAR;LGLDIEIATYR;QDMACLIR;VLQSHISDTSVVVK;VSSVPSNSNVVVGTTNACAPSAR
O43795-2	MYO1B	sp|O43795-2|MYO1B_HUMAN Isoform 2 of Unconventional myosin-Ib OS=Homo sapiens GN=MYO1B;tr|E9PDF6|E9PDF6_HUMAN Myosin IB OS=Homo sapiens GN=MYO1B PE=4 SV=1;sp|O43795|MYO1B_HUMAN Unconventional myosin-Ib OS=Homo sapiens GN=MYO1B PE=2 SV=3;tr|C9JYW1|C9JYW1_HU	124.95	12.022	2.3	0	0	0	0	0	0	0	0	0	0	0	0	0	0	0	0	0	0	0	0	0	0	0	0	1	1	0	0	0	0	0	0	0	0	0	0	0	0	0	0	0	0	2	EQLLQSNPVLEAFGNAK;LEASELFK
O43815-2	STRN	sp|O43815-2|STRN_HUMAN Isoform 2 of Striatin OS=Homo sapiens GN=STRN;tr|Q3B874|Q3B874_HUMAN STRN protein (Fragment) OS=Homo sapiens GN=STRN PE=2 SV=1;sp|O43815|STRN_HUMAN Striatin OS=Homo sapiens GN=STRN PE=1 SV=4	80.76	148.72	30.8	15	5	6	0	0	0	0	0	0	3259400	8097400	0	0	0	0	20370000	4009300	6627800	0	0	0	0	0	0	0	0	0	2	11	0	0	0	0	17	5	5	0	0	0	0	0	0	40	AELQAQIAFLQGER;CYIASAGADALAK;DVDELPSLQPSVGSPSRPSSSR;EALKEFDFLVTSEEGDNESR;ELGIPASVDLVSSDPSHMVASFSK;FEESIHDVAFHPSK;GYTSIFNMETQQR;LWNTTEVAPALSVFNDTK;MLEYALK;QYLQEVGYTDTILDVK;SELTDSASVLDNFK;STSLDVEPIYTFR;SVIDTSTIVR;TCIQEFTAHR;VISHPTLPISITAHEDR
O60256	KPRB	sp|O60256|KPRB_HUMAN Phosphoribosyl pyrophosphate synthase-associated protein 2 OS=Homo sapiens GN=PRPSAP2 PE=1 SV=1;tr|B4E329|B4E329_HUMAN Uncharacterized protein OS=Homo sapiens GN=PRPSAP2 PE=2 SV=1;tr|E7EMY2|E7EMY2_HUMAN Phosphoribosyl pyrophosphate syn	40.925	105.38	40.7	0	5	1	0	0	0	0	0	0	0	16538000	109150000	0	0	0	0	4268500	662270	0	0	0	0	0	0	0	0	0	0	15	12	0	0	0	0	7	1	0	0	0	0	0	0	35	AGLTHLITMDLHQK;ASPFLLQYIQEEIPDYR;DVFIIQTVSK;EIQGFFNIPVDNLR;EKPPITVVGDVGGR;IFVMATHGLLSSDAPR;RIEESAIDEVVVTNTIPHEVQK;SIIGVIPYFPYSK;SVAAIHPSLEIPMLIPK;TVDISMILSEAIR
O60331-4	PI51C	sp|O60331-4|PI51C_HUMAN Isoform 4 of Phosphatidylinositol-4-phosphate 5-kinase type-1 gamma OS=Homo sapiens GN=PIP5K1C;sp|O60331|PI51C_HUMAN Phosphatidylinositol-4-phosphate 5-kinase type-1 gamma OS=Homo sapiens GN=PIP5K1C PE=1 SV=2;sp|O60331-2|PI51C_HUMAN	70.213	80.797	16.6	0	0	0	0	0	0	32387000	0	13291000	0	0	0	0	15616000	7032300	0	0	0	0	0	0	0	0	0	7	0	3	0	0	0	0	4	3	0	0	0	0	0	0	0	0	0	17	AAPTEVLSMTAQPGPGHGK;ALYSTAMESIQGGAAR;DCLVLESFK;FYGLYCVQSGGK;IMDYSLLLGVHNIDQHER;LLPGYYMNLNQNPR;TYAPVAFR;VVVMNNILPR
O60486	PLXC1	sp|O60486|PLXC1_HUMAN Plexin-C1 OS=Homo sapiens GN=PLXNC1 PE=1 SV=1	175.74	-2	1.1	0	0	0	0	0	0	0	0	0	0	0	0	0	0	0	0	0	0	0	0	0	0	0	0	0	0	0	0	0	0	0	0	0	0	0	0	0	0	0	0	0	0	0	GACEVRPLGNLSRNSLR
O60506-4	HNRPQ	sp|O60506-4|HNRPQ_HUMAN Isoform 4 of Heterogeneous nuclear ribonucleoprotein Q OS=Homo sapiens GN=SYNCRIP;sp|O60506-3|HNRPQ_HUMAN Isoform 3 of Heterogeneous nuclear ribonucleoprotein Q OS=Homo sapiens GN=SYNCRIP;sp|O60506-2|HNRPQ_HUMAN Isoform 2 of Heterog	58.735	56.98	23.5	3	2	0	0	0	0	0	0	0	0	8794000	0	0	0	0	4442700	1615500	0	0	0	0	0	0	0	0	0	0	0	7	0	0	0	0	2	2	0	0	0	0	0	0	0	11	DLFEDELVPLFEK;EFNEDGALAVLQQFK;EQILEEFSK;GFCFLEYEDHK;NLANTVTEEILEK;SAFLCGVMK;TGYTLDVTTGQR;VTEGLTDVILYHQPDDK;YGGPPPDSVYSGQQPSVGTEIFVGK
O60716	CTND1	sp|O60716|CTND1_HUMAN Catenin delta-1 OS=Homo sapiens GN=CTNND1 PE=1 SV=1;sp|O60716-32|CTND1_HUMAN Isoform 4 of Catenin delta-1 OS=Homo sapiens GN=CTNND1;tr|E9PIE5|E9PIE5_HUMAN Catenin (cadherin-associated protein), delta 1 OS=Homo sapiens GN=CTNND1 PE=4 S	108.17	18.713	5	1	0	0	0	0	0	0	0	0	0	0	0	0	0	0	0	0	0	0	0	0	0	0	0	0	0	0	0	1	1	0	0	0	1	0	0	0	0	0	0	0	0	3	GIPVLVGLLDHPK;GYELLFQPEVVR;YQEAAPNVANNTGPHAASCFGAK
O60814	H2B1K	sp|O60814|H2B1K_HUMAN Histone H2B type 1-K OS=Homo sapiens GN=HIST1H2BK PE=1 SV=3;sp|Q16778|H2B2E_HUMAN Histone H2B type 2-E OS=Homo sapiens GN=HIST2H2BE PE=1 SV=3;tr|B4DLA9|B4DLA9_HUMAN Histone H2B OS=Homo sapiens GN=HIST2H2BF PE=2 SV=1;sp|Q99880|H2B1L_HU	13.89	16.292	19	1	2	1	2	1	1	14140000	6276600	6338100	4713700	7877000	74355000	0	0	0	14023000	13285000	3856100	37078000	0	0	5334200	7350600	24991000	3	2	1	1	4	5	0	0	0	2	4	2	2	0	0	2	2	2	32	AMGIMNSFVNDIFER;LLLPGELAK
O60841	IF2P	sp|O60841|IF2P_HUMAN Eukaryotic translation initiation factor 5B OS=Homo sapiens GN=EIF5B PE=1 SV=4	138.83	6.386	1.7	1	0	0	0	0	0	2044300	0	0	0	0	0	0	0	0	1935700	0	0	0	0	0	0	0	0	1	0	0	0	0	0	0	0	0	1	0	0	0	0	0	0	0	0	2	LKEGDTIIVPGVEGPIVTQIR
O75223	GGCT	sp|O75223|GGCT_HUMAN Gamma-glutamylcyclotransferase OS=Homo sapiens GN=GGCT PE=1 SV=1;tr|B8ZZN4|B8ZZN4_HUMAN Gamma-glutamylcyclotransferase OS=Homo sapiens GN=GGCT PE=4 SV=1;tr|E7EU55|E7EU55_HUMAN Uncharacterized protein OS=Homo sapiens GN=GGCT PE=4 SV=1;t	21.007	17.6	20.2	1	0	1	0	0	0	0	0	0	0	0	0	0	0	0	0	0	0	0	0	0	0	0	0	0	0	0	1	0	0	0	0	0	1	0	1	0	0	0	0	0	0	3	NPSAAFFCVAR;SYLMTNYESAPPSPQYK;VSEEIEDIIK
O75369-5	FLNB	sp|O75369-5|FLNB_HUMAN Isoform 5 of Filamin-B OS=Homo sapiens GN=FLNB;sp|O75369-4|FLNB_HUMAN Isoform 4 of Filamin-B OS=Homo sapiens GN=FLNB;sp|O75369-2|FLNB_HUMAN Isoform 2 of Filamin-B OS=Homo sapiens GN=FLNB;tr|Q60FE7|Q60FE7_HUMAN Filamin B OS=Homo sapie	230.29	55.897	5.3	1	1	0	0	0	0	5391400	5101900	0	0	0	0	0	0	0	0	0	0	0	0	0	0	0	0	4	4	0	0	0	0	0	0	0	1	1	0	0	0	0	0	0	0	10	APSVATVGSICDLNLK;EAFTNKPNVFTVVTR;EATTDFTVDSRPLTQVGGDHIK;GAGIGGLGITVEGPSESK;IGNLQTDLSDGLR;SPFTVGVAAPLDLSK;VLFASQEIPASPFR
O75437-2	ZN254	sp|O75437-2|ZN254_HUMAN Isoform 2 of Zinc finger protein 254 OS=Homo sapiens GN=ZNF254;sp|Q14593-2|ZN273_HUMAN Isoform 2 of Zinc finger protein 273 OS=Homo sapiens GN=ZNF273;tr|C9IZS8|C9IZS8_HUMAN Zinc finger protein 92 OS=Homo sapiens GN=ZNF92 PE=4 SV=1;s	41.537	-2	2.8	0	0	0	0	0	0	0	0	0	0	0	0	0	0	0	0	0	0	0	0	0	0	0	0	0	0	0	0	0	0	0	0	0	0	0	0	0	0	0	0	0	0	0	YGHENLQLRK
O75534-2	CSDE1	sp|O75534-2|CSDE1_HUMAN Isoform Short of Cold shock domain-containing protein E1 OS=Homo sapiens GN=CSDE1;sp|O75534|CSDE1_HUMAN Cold shock domain-containing protein E1 OS=Homo sapiens GN=CSDE1 PE=1 SV=2;tr|E9PGZ0|E9PGZ0_HUMAN Cold shock domain containing E	85.746	26.867	7	0	1	0	0	0	0	0	0	0	0	7083500	3475000	0	0	0	0	1458700	0	0	0	0	0	0	0	0	0	0	0	4	1	0	0	0	0	1	0	0	0	0	0	0	0	6	LLPQGTVIFEDISIEHFEGTVTK;LLTSYGFIQCSER;NITLDDASAPR;VDFVIPK
O75569-3	PRKRA	sp|O75569-3|PRKRA_HUMAN Isoform 3 of Interferon-inducible double stranded RNA-dependent protein kinase activator A OS=Homo sapiens GN=PRKRA;sp|O75569-2|PRKRA_HUMAN Isoform 2 of Interferon-inducible double stranded RNA-dependent protein kinase activator A O	31.635	16.171	10.4	1	0	0	0	0	0	0	0	0	0	3094200	0	0	0	0	3698900	0	0	0	0	0	0	0	0	0	0	0	0	2	0	0	0	0	1	0	0	0	0	0	0	0	0	3	LPEYTLSQEGGPAHK;VTVGDITCTGEGTSK
O76021	RL1D1	sp|O76021|RL1D1_HUMAN Ribosomal L1 domain-containing protein 1 OS=Homo sapiens GN=RSL1D1 PE=1 SV=3	54.972	14.226	5.5	0	0	0	0	0	0	4253000	6364100	0	0	0	0	0	0	0	0	0	0	0	0	0	0	0	0	1	2	0	0	0	0	0	0	0	0	0	0	0	0	0	0	0	0	3	EINDCIGGTVLNISK;TVSQIISLQTLK
O95573	ACSL3	sp|O95573|ACSL3_HUMAN Long-chain-fatty-acid--CoA ligase 3 OS=Homo sapiens GN=ACSL3 PE=1 SV=3	80.419	9.192	2.1	0	0	0	0	0	0	4036600	3255200	0	0	0	0	0	0	0	0	0	0	0	0	0	0	0	0	1	1	0	0	0	0	0	0	0	0	0	0	0	0	0	0	0	0	2	LLLCGGAPLSATTQR
O95678	K2C75	sp|O95678|K2C75_HUMAN Keratin, type II cytoskeletal 75 OS=Homo sapiens GN=KRT75 PE=1 SV=2;	59.56	19.67	16.3	0	0	0	1	0	0	0	0	0	0	0	0	0	73210000	0	0	0	0	0	0	18686000	11650000	0	0	0	2	0	0	0	0	0	2	0	0	0	0	0	0	1	1	0	0	6	FASFIDK;LALDVEIATYR;LALDVEIATYRK;NLDLDSIIAEVK;QNLEPLFDSYTSELRR;SRAEAESWYQTK;TAAENEFVALK;WALLQEQGSR;YEELQVTAGR
O96013-2	PAK4	sp|O96013-2|PAK4_HUMAN Isoform 2 of Serine/threonine-protein kinase PAK 4 OS=Homo sapiens GN=PAK4;sp|O96013-3|PAK4_HUMAN Isoform 3 of Serine/threonine-protein kinase PAK 4 OS=Homo sapiens GN=PAK4;sp|O96013-4|PAK4_HUMAN Isoform 4 of Serine/threonine-protein	47.924	28.204	11	0	2	0	0	0	0	0	0	0	0	3736100	0	0	0	0	0	2676200	0	0	0	0	0	0	0	0	0	0	0	4	0	0	0	0	0	2	0	0	0	0	0	0	0	6	AGPPASIVPLMR;QWQSLIEESAR;RVEISAPSNFEHR;SDSILLTHDGR
P00338-3	LDHA	sp|P00338-3|LDHA_HUMAN Isoform 3 of L-lactate dehydrogenase A chain OS=Homo sapiens GN=LDHA;tr|F5GYU2|F5GYU2_HUMAN Lactate dehydrogenase A (Fragment) OS=Homo sapiens GN=LDHA PE=3 SV=1;sp|P00338|LDHA_HUMAN L-lactate dehydrogenase A chain OS=Homo sapiens GN=	39.837	32.81	11.4	0	0	3	0	0	0	0	0	0	0	0	42034000	0	0	0	0	0	10826000	0	0	0	0	0	0	0	0	0	0	0	3	0	0	0	0	0	3	0	0	0	0	0	0	6	DLADELALVDVIEDK;DQLIYNLLK;FIIPNVVK;LVIITAGAR
P00403	COX2	sp|P00403|COX2_HUMAN Cytochrome c oxidase subunit 2 OS=Homo sapiens GN=MT-CO2 PE=1 SV=1	25.565	6.7899	4.4	0	0	0	0	0	0	3330100	3737600	0	0	0	0	0	0	0	0	0	0	0	0	0	0	0	0	1	1	0	0	0	0	0	0	0	0	0	0	0	0	0	0	0	0	2	VVLPIEAPIR
P00488	F13A	sp|P00488|F13A_HUMAN Coagulation factor XIII A chain OS=Homo sapiens GN=F13A1 PE=1 SV=4	83.266	-2	2.3	0	1	0	0	0	0	0	0	0	0	0	0	0	0	0	0	0	0	0	0	0	0	0	0	0	0	0	0	0	0	0	0	0	0	0	0	0	0	0	0	0	0	0	ETLRNVWVHLDGPGVTR
P00750-4	TPA	sp|P00750-4|TPA_HUMAN Isoform 4 of Tissue-type plasminogen activator OS=Homo sapiens GN=PLAT;tr|B4DNJ1|B4DNJ1_HUMAN Plasminogen activator, tissue OS=Homo sapiens GN=PLAT PE=2 SV=1;tr|B4DN26|B4DN26_HUMAN Plasminogen activator, tissue OS=Homo sapiens GN=PLAT	44.373	-2	3.3	1	1	0	0	0	0	0	0	0	0	0	0	0	0	0	0	0	0	0	0	0	0	0	0	0	0	0	0	0	0	0	0	0	0	0	0	0	0	0	0	0	0	0	VTNYLDWIRDNMR
P00966	ASSY	sp|P00966|ASSY_HUMAN Argininosuccinate synthase OS=Homo sapiens GN=ASS1 PE=1 SV=2;tr|Q5T6L6|Q5T6L6_HUMAN Argininosuccinate synthase (Fragment) OS=Homo sapiens GN=ASS1 PE=2 SV=1	46.53	25.017	10.2	0	0	0	0	0	0	0	0	0	0	0	0	0	0	0	0	0	0	0	0	0	0	0	0	3	1	0	0	0	0	0	0	0	0	0	0	0	0	0	0	0	0	4	FELSCYSLAPQIK;TQDPAKAPNTPDILEIEFKK;YLLGTSLAR
P01040	CYTA	sp|P01040|CYTA_HUMAN Cystatin-A OS=Homo sapiens GN=CSTA PE=1 SV=1;tr|C9J0E4|C9J0E4_HUMAN Cystatin A (stefin A) OS=Homo sapiens GN=CSTA PE=4 SV=1	11.006	13.492	39.8	1	2	0	2	0	0	0	0	0	0	0	0	0	0	0	5097700	5017700	0	0	0	0	4265200	0	0	0	0	0	0	0	0	0	0	0	1	2	0	0	0	0	2	0	0	5	IPGGLSEAKPATPEIQEIVDK;SLPGQNEDLVLTGYQVDK
P01765	HV304	sp|P01765|HV304_HUMAN Ig heavy chain V-III region TIL OS=Homo sapiens PE=1 SV=1;sp|P01779|HV318_HUMAN Ig heavy chain V-III region TUR OS=Homo sapiens PE=1 SV=1;sp|P01776|HV315_HUMAN Ig heavy chain V-III region WAS OS=Homo sapiens PE=1 SV=1;sp|P01774|HV313_	11.612	25.567	16.5	1	1	1	1	1	1	1327000000	679020000	2508600000	559660000	476300000	66697000	0	813970000	749060000	1321800000	505650000	578490000	0	1326100000	682000000	492100000	349830000	603540000	25	14	51	14	23	4	0	9	17	64	15	19	0	15	12	27	11	10	330	EVQLLESGGGLVQPGGSLR
P01767	HV306	sp|P01767|HV306_HUMAN Ig heavy chain V-III region BUT OS=Homo sapiens PE=1 SV=1	11.906	15.098	16.5	0	1	0	0	0	0	0	0	0	0	0	0	0	0	0	0	0	0	0	0	0	0	0	0	0	0	0	0	0	0	0	0	0	0	0	0	0	0	0	0	0	0	0	EVQLVETGGGLIQPGGSLR
P01834	IGKC	sp|P01834|IGKC_HUMAN Ig kappa chain C region OS=Homo sapiens GN=IGKC PE=1 SV=1	11.609	6.6344	17	0	0	1	0	0	0	0	0	0	0	0	17473000	0	0	0	0	0	2616600	0	0	0	0	0	0	0	0	0	0	0	3	0	0	0	0	0	2	0	0	0	0	0	0	5	TVAAPSVFIFPPSDEQLK
P01857	IGHG1	sp|P01857|IGHG1_HUMAN Ig gamma-1 chain C region OS=Homo sapiens GN=IGHG1 PE=1 SV=1	36.105	8.7038	4.2	0	0	1	0	0	0	0	0	0	0	0	0	0	0	0	0	0	0	0	0	0	0	0	0	0	0	0	0	0	0	0	0	0	0	0	1	0	0	0	0	0	0	1	FNWYVDGVEVHNAK
P01876	IGHA1	sp|P01876|IGHA1_HUMAN Ig alpha-1 chain C region OS=Homo sapiens GN=IGHA1 PE=1 SV=2;sp|P01877|IGHA2_HUMAN Ig alpha-2 chain C region OS=Homo sapiens GN=IGHA2 PE=1 SV=3	37.654	23.782	18.7	1	0	1	1	3	0	0	0	0	0	0	0	0	0	0	0	0	3142300	0	0	0	3689600	5907000	0	0	0	0	0	0	0	0	0	0	1	0	1	0	0	0	1	3	0	6	DASGVTFTWTPSSGK;SGNTFRPEVHLLPPPSEELALNELVTLTCLAR;TPLTATLSK;WLQGSQELPR
P02533	K1C14	sp|P02533|K1C14_HUMAN Keratin, type I cytoskeletal 14 OS=Homo sapiens GN=KRT14 PE=1 SV=4;	51.561	323.31	54.7	6	11	11	6	7	5	33589000	264840000	17031000	88007000	37053000	57577000	0	5935800	31531000	31483000	74958000	160010000	0	3345700	20899000	115220000	81019000	69400000	5	48	4	14	12	6	0	2	4	8	17	19	0	1	3	14	11	8	176	ADLEMQIESLK;ADLEMQIESLKEELAYLK;ADLEMQIESLKEELAYLKK;ALEEANADLEVK;APSTYGGGLSVSSSR;ASLENSLEETK;ASLENSLEETKGR;DAEEWFFTK;DYSPYFK;EVATNSELVQSGK;GQVGGDVNVEMDAAPGVDLSR;ILNEMRDQYEK;ILTATVDNANVLLQIDNAR;IRDWYQR;ISSVLAGGSCR;LAADDFR;LASYLDK;LASYLDKVR;LEQEIATYR;LEQEIATYRR;LLEGEDAHLSSSQFSSGSQSSR;MSVEADINGLR;MSVEADINGLRR;RLLEGEDAHLSSSQFSSGSQSSR;RVLDELTLAR;TEELNREVATNSELVQSGK;TMQNLEIELQSQLSMK;TRLEQEIATYR;TRLEQEIA…
P02538	K2C6A	sp|P02538|K2C6A_HUMAN Keratin, type II cytoskeletal 6A OS=Homo sapiens GN=KRT6A PE=1 SV=3;;tr|E7EUE8|E7EUE8_HUMAN Keratin 6A OS=Homo sapiens GN=KRT6A PE=3 SV=2	60.044	24.019	45.4	1	2	2	0	1	0	18752000	262100000	8712200	18909000	6373000	0	0	7965900	0	4780100	11055000	42575000	0	0	0	0	16357000	0	2	6	1	2	3	0	0	1	0	1	3	4	0	0	0	0	2	0	25	ADTLTDEINFLR;AIGGGLSSVGGGSSTIK;ALYDAELSQMQTHISDTSVVLSMDNNR;EYQELMNVK;FASFIDK;GMQDLVEDFK;GMQDLVEDFKNK;GMQDLVEDFKNKYEDEINK;GSGGLGGACGGAGFGSR;ISIGGGSCAISGGYGSR;LALDVEIATYR;LALDVEIATYRK;LEGLEDALQK;NLDLDSIIAEVK;NLDLDSIIAEVKAQYEEIAQR;QCANLQAAIADAEQR;QLDSIVGER;QNLEPLFEQYINNLR;QNLEPLFEQYINNLRR;RQLDSIVGER;RTAAENEFVTLK;SRAEAESWYQTK;TAAENEFVTLK;TAAENEFVTLKK;TVRQNLEPLFEQYINNLRR;WTLLQEQGTK;YEELQVTAGR
P02768	ALBU	sp|P02768|ALBU_HUMAN Serum albumin OS=Homo sapiens GN=ALB PE=1 SV=2;;tr|E7ESU5|E7ESU5_HUMAN Albumin OS=Homo sapiens GN=ALB PE=4 SV=2;tr|A6NBZ8|A6NBZ8_HUMAN Uncharacterized protein OS=Homo sapiens GN=ALB PE=4 SV=2;tr|H0YA55|H0YA55_HUMAN Albumin (Fragment) O	69.366	159.62	32.3	6	7	9	12	5	2	6396900	4654100	19930000	8577600	6626100	37291000	971870	15128000	10783000	9585100	8372400	19634000	63262000	30878000	29148000	18293000	21049000	7469900	2	5	8	3	11	9	1	5	4	9	11	15	6	7	5	18	10	2	131	ALVLIAFAQYLQQCPFEDHVK;DVFLGMFLYEYAR;EFNAETFTFHADICTLSEK;FQNALLVR;KVPQVSTPTLVEVSR;LVAASQAALGL;LVNEVTEFAK;QNCELFEQLGEYK;QTALVELVK;RHPDYSVVLLLR;RHPYFYAPELLFFAK;SHCIAEVENDEMPADLPSLAADFVESK;VFDEFKPLVEEPQNLIK;YLYEIAR
P03973	SLPI	sp|P03973|SLPI_HUMAN Antileukoproteinase OS=Homo sapiens GN=SLPI PE=1 SV=2	14.326	58.98	9.1	0	0	0	0	1	0	0	0	0	0	0	0	0	0	0	0	0	0	0	0	0	0	0	0	0	0	0	0	0	0	0	0	0	0	0	0	0	0	0	0	1	0	1	CLDPVDTPNPTR
P04004	VTNC	sp|P04004|VTNC_HUMAN Vitronectin OS=Homo sapiens GN=VTN PE=1 SV=1;	54.305	11.054	6.3	0	0	0	0	0	0	0	0	0	0	0	0	0	0	0	0	0	0	0	0	0	0	0	0	0	0	0	0	0	2	0	0	0	0	0	0	0	0	0	0	0	0	2	DVWGIEGPIDAAFTR;SIAQYWLGCPAPGHL
P04040	CATA	sp|P04040|CATA_HUMAN Catalase OS=Homo sapiens GN=CAT PE=1 SV=3	59.755	13.511	5.9	0	2	0	0	0	0	0	0	0	0	0	0	0	0	0	0	0	0	0	0	0	0	0	0	0	0	0	0	0	0	0	0	0	0	2	0	0	0	0	0	0	0	2	FNTANDDNVTQVR;FSTVAGESGSADTVRDPR
P04075	ALDOA	sp|P04075|ALDOA_HUMAN Fructose-bisphosphate aldolase A OS=Homo sapiens GN=ALDOA PE=1 SV=2	39.42	8.3865	3.8	0	0	1	0	0	0	0	0	0	0	0	12247000	0	0	0	0	0	6646200	0	0	0	0	0	0	0	0	0	0	0	1	0	0	0	0	0	1	0	0	0	0	0	0	2	GILAADESTGSIAK
P04080	CYTB	sp|P04080|CYTB_HUMAN Cystatin-B OS=Homo sapiens GN=CSTB PE=1 SV=2	11.139	33.901	53.1	0	3	1	1	0	0	3083100	0	26186000	6010400	2049100	2940300	0	5486800	8258000	0	5506000	7231400	0	0	17004000	2341000	0	0	1	1	4	1	1	1	0	1	2	0	3	1	0	0	3	1	0	0	20	HDELTYF;SQVVAGTNYFIK;VFQSLPHENKPLTLSNYQTNK;VHVGDEDFVHLR
P04083	ANXA1	sp|P04083|ANXA1_HUMAN Annexin A1 OS=Homo sapiens GN=ANXA1 PE=1 SV=2;tr|Q5T3N1|Q5T3N1_HUMAN Annexin A1 (Fragment) OS=Homo sapiens GN=ANXA1 PE=2 SV=1;tr|Q5T3N0|Q5T3N0_HUMAN Annexin A1 (Fragment) OS=Homo sapiens GN=ANXA1 PE=2 SV=1	38.714	81.081	33.2	2	3	3	2	3	0	0	1601400	1176600	0	851510	150470000	0	0	2098700	1402700	1768500	3731800	0	0	0	2679400	4345600	0	0	3	2	0	2	14	0	0	1	3	4	3	1	0	0	3	3	0	39	AAYLQETGKPLDETLKK;GDRSEDFGVNEDLADSDAR;GGPGSAVSPYPTFNPSSDVAALHK;GLGTDEDTLIEILASR;GTDVNVFNTILTTR;GVDEATIIDILTK;GVDEATIIDILTKR;TPAQFDADELR
P04259	K2C6B	sp|P04259|K2C6B_HUMAN Keratin, type II cytoskeletal 6B OS=Homo sapiens GN=KRT6B PE=1 SV=5;tr|F5H6G5|F5H6G5_HUMAN Keratin 6B OS=Homo sapiens GN=KRT6B PE=3 SV=1	60.066	12.631	44.1	0	0	0	0	0	0	0	0	0	0	0	0	0	0	0	0	0	0	0	0	0	0	0	0	0	2	0	0	0	0	0	0	0	0	0	0	0	0	0	0	0	0	2	ADTLTDEINFLR;ALYDAELSQMQTHISDTSVVLSMDNNR;EYQELMNVK;FASFIDK;GSGGLGGACGGAGFGSR;ISIGGGSCAISGGYGSR;LALDVEIATYR;LALDVEIATYRK;LEGLEDALQK;NLDLDSIIAEVK;NLDLDSIIAEVKAQYEEIAQR;NMQDLVEDLK;NMQDLVEDLKNK;NMQDLVEDLKNKYEDEINK;QCANLQAAIADAEQR;QLDNIVGER;QNLEPLFEQYINNLR;QNLEPLFEQYINNLRR;RQLDNIVGER;RTAAENEFVTLK;SGFSSISVSR;SRAEAESWYQTK;TAAENEFVTLK;TAAENEFVTLKK;TVRQNLEPLFEQYINNLRR;WTLLQEQGTK;YEELQITAGR
P04264	K2C1	sp|P04264|K2C1_HUMAN Keratin, type II cytoskeletal 1 OS=Homo sapiens GN=KRT1 PE=1 SV=6;	66.038	323.31	50.9	28	27	25	28	28	18	119710000	352970000	800960000	2.1279e+09	601490000	485540000	229800000	947560000	2694700000	2271100000	2.0989e+09	2.0927e+09	1446400000	1383600000	814140000	2652100000	1.878e+09	718110000	34	54	42	113	65	45	12	44	85	111	126	103	13	23	36	155	89	59	1209	AEAESLYQSK;DYQELMNTK;FLEQQNQVLQTK;FSSCGGGGGSFGAGGGFGSR;FVSTTYSGVTR;GSYGSGGSSYGSGGGSYGSGGGGGGHGSYGSGSSSGGYR;IEISELNR;IEISELNRVIQR;KQISNLQQSISDAEQR;KQISNLQQSISDAEQRGENALK;LALDLEIATYR;LLRDYQELMNTK;LNDLEDALQQAK;LNDLEDALQQAKEDLAR;MSGECAPNVSVSVSTSHTTISGGGSR;NKLNDLEDALQQAK;NKLNDLEDALQQAKEDLAR;NMQDMVEDYR;NMQDMVEDYRNK;NMQDMVEDYRNKYEDEINK;QISNLQQSISDAEQR;QISNLQQSISDAEQRGENALK;QISNLQQSISDAEQRGENALKDAK;RTNAE…
P04792	HSPB1	sp|P04792|HSPB1_HUMAN Heat shock protein beta-1 OS=Homo sapiens GN=HSPB1 PE=1 SV=2;tr|F8WE04|F8WE04_HUMAN Heat shock 27kDa protein 1 OS=Homo sapiens GN=HSPB1 PE=4 SV=1;tr|B4DL87|B4DL87_HUMAN Heat shock 27kDa protein 1 OS=Homo sapiens GN=HSPB1 PE=2 SV=1	22.782	171.8	28.3	0	3	4	1	0	0	40650000	81412000	21254000	6866000	0	0	0	25826000	3648900	0	8654900	47149000	0	0	0	2922300	0	0	6	7	3	1	0	0	0	2	1	0	3	5	0	0	0	1	0	0	29	GPSWDPFR;LATQSNEITIPVTFESR;LFDQAFGLPR;VPFSLLR;VSLDVNHFAPDELTVK
P05089-2	ARGI1	sp|P05089-2|ARGI1_HUMAN Isoform 2 of Arginase-1 OS=Homo sapiens GN=ARG1;sp|P05089|ARGI1_HUMAN Arginase-1 OS=Homo sapiens GN=ARG1 PE=1 SV=2	35.664	25.304	15.8	1	4	2	0	0	0	3180500	0	0	2868600	0	0	0	2558100	3879400	3566400	8108300	5414900	0	0	0	0	0	0	1	0	0	2	0	0	0	1	1	1	4	2	0	0	0	0	0	0	12	EGLYITEEIYK;TGLLSGLDIMEVNPSLGK;TIGIIGAPFSK;VMEETLSYLLGR
P05109	S10A8	sp|P05109|S10A8_HUMAN Protein S100-A8 OS=Homo sapiens GN=S100A8 PE=1 SV=1	10.834	115.31	46.2	3	5	6	2	1	0	26216000	0	46755000	268680000	17154000	103890000	0	70605000	21863000	19849000	74802000	573080000	0	0	55131000	29437000	11928000	0	2	0	3	9	4	7	0	2	1	3	9	21	0	0	3	4	1	0	69	ALNSIIDVYHK;GADVWFK;GNFHAVYRDDLK;KGADVWFK;KLLETECPQYIR;LLETECPQYIR
P05141	ADT2	sp|P05141|ADT2_HUMAN ADP/ATP translocase 2 OS=Homo sapiens GN=SLC25A5 PE=1 SV=7	32.852	30.773	25.2	1	2	1	0	0	0	49724000	35000000	14555000	3301400	18437000	0	0	15035000	6692700	15015000	9940300	9914800	0	0	0	0	0	0	5	3	1	1	4	0	0	1	1	1	3	1	0	0	0	0	0	0	21	AAYFGIYDTAK;DFLAGGVAAAISK;EQGVLSFWR;GAWSNVLR;GTDIMYTGTLDCWR;KGTDIMYTGTLDCWR;LLLQVQHASK;QIFLGGVDK
P05386	RLA1	sp|P05386|RLA1_HUMAN 60S acidic ribosomal protein P1 OS=Homo sapiens GN=RPLP1 PE=1 SV=1	11.514	19.353	66.7	1	1	1	0	0	0	0	0	0	0	15075000	70445000	0	0	0	3204200	6462500	7031200	0	0	0	0	0	0	0	0	0	0	4	1	0	0	0	1	2	2	0	0	0	0	0	0	10	AAGVNVEPFWPGLFAK;ALANVNIGSLICNVGAGGPAPAAGAAPAGGPAPSTAAAPAEEK;KEESEESDDDMGFGLFD
P05387	RLA2	sp|P05387|RLA2_HUMAN 60S acidic ribosomal protein P2 OS=Homo sapiens GN=RPLP2 PE=1 SV=1;tr|H0YDD8|H0YDD8_HUMAN Ribosomal protein, large, P2 (Fragment) OS=Homo sapiens GN=RPLP2 PE=4 SV=1	11.665	65.184	85.2	3	4	2	1	0	0	6645600	0	12886000	49474000	123850000	13863000	0	7167800	2784300	57731000	73529000	43618000	0	0	0	809540	0	0	1	0	3	6	11	4	0	1	1	6	8	4	0	0	0	1	0	0	46	ILDSVGIEADDDRLNK;KEESEESDDDMGFGLFD;LASVPAGGAVAVSAAPGSAAPAAGSAPAAAEEK;LASVPAGGAVAVSAAPGSAAPAAGSAPAAAEEKK;NIEDVIAQGIGK;YVASYLLAALGGNSSPSAK
P05388	RLA0	sp|P05388|RLA0_HUMAN 60S acidic ribosomal protein P0 OS=Homo sapiens GN=RPLP0 PE=1 SV=1;tr|F8VU65|F8VU65_HUMAN Ribosomal protein, large, P0 (Fragment) OS=Homo sapiens GN=RPLP0 PE=3 SV=1;tr|Q3B7A4|Q3B7A4_HUMAN RPLP0 protein OS=Homo sapiens GN=RPLP0 PE=2 SV=	34.273	94.255	36.9	7	7	6	0	0	0	8031600	4634300	7566900	43133000	70271000	43698000	0	0	1198300	33227000	33841000	22992000	0	0	0	0	0	0	3	2	3	6	15	4	0	0	1	11	11	8	0	0	0	0	0	0	64	AFLADPSAFVAAAPVAAATTAAPAAAAAPAK;AGAIAPCEVTVPAQNTGLGPEK;DMLLANKVPAAAR;EDLTEIRDMLLANK;EDLTEIRDMLLANKVPAAAR;GNVGFVFTK;GTIEILSDVQLIK;IIQLLDDYPK;TSFFQALGITTK
P05783	K1C18	sp|P05783|K1C18_HUMAN Keratin, type I cytoskeletal 18 OS=Homo sapiens GN=KRT18 PE=1 SV=2;tr|F8VZY9|F8VZY9_HUMAN Keratin 18 OS=Homo sapiens GN=KRT18 PE=3 SV=1	48.057	60.384	21.2	2	1	0	0	0	0	28767000	30728000	16144000	0	3801100	0	0	4694000	10309000	3291100	1972000	0	0	0	0	0	0	0	3	6	3	0	2	0	0	1	3	2	1	0	0	0	0	0	0	0	21	AQIFANTVDNAR;GGMGSGGLATGIAGGLAGMGGIQNEK;IVLQIDNAR;LAADDFR;QAQEYEALLNIK;QSVENDIHGLR;QSVENDIHGLRK;TVQSLEIDLDSMR
P06702	S10A9	sp|P06702|S10A9_HUMAN Protein S100-A9 OS=Homo sapiens GN=S100A9 PE=1 SV=1	13.242	208.57	63.2	4	5	6	4	4	1	26418000	19788000	70579000	228410000	28406000	233970000	0	87200000	39500000	26992000	87565000	566660000	46584000	30203000	80153000	23285000	97752000	30036000	6	3	7	23	7	16	0	5	3	6	14	35	2	2	4	7	6	2	148	DLQNFLK;KDLQNFLK;LGHPDTLNQGEFK;MHEGDEGPGHHHKPGLGEGTP;NIETIINTFHQYSVK;VIEHIMEDLDTNADK
P06733	ENOA	sp|P06733|ENOA_HUMAN Alpha-enolase OS=Homo sapiens GN=ENO1 PE=1 SV=2;sp|P06733-2|ENOA_HUMAN Isoform MBP-1 of Alpha-enolase OS=Homo sapiens GN=ENO1	47.168	184.03	42.4	3	4	5	5	3	2	75798000	82300000	21512000	6563100	2701400	1842400	0	64822000	13835000	4070700	5726500	14502000	0	2945000	0	6017600	5122000	4343900	11	15	7	5	2	1	0	12	7	3	4	6	0	1	0	6	3	3	86	AAVPSGASTGIYEALELR;AAVPSGASTGIYEALELRDNDK;DATNVGDEGGFAPNILENK;DATNVGDEGGFAPNILENKEGLELLK;EGLELLK;FTASAGIQVVGDDLTVTNPK;GNPTVEVDLFTSK;HIADLAGNSEVILPVPAFNVINGGSHAGNK;IGAEVYHNLK;TIAPALVSK;VNQIGSVTESLQACK;VVIGMDVAASEFFR;YDLDFKSPDDPSR;YISPDQLADLYK
P06748-2	NPM	sp|P06748-2|NPM_HUMAN Isoform 2 of Nucleophosmin OS=Homo sapiens GN=NPM1;sp|P06748|NPM_HUMAN Nucleophosmin OS=Homo sapiens GN=NPM1 PE=1 SV=2;tr|Q9BYG9|Q9BYG9_HUMAN Nucleophosmin (Nucleolar phosphoprotein B23, numatrin) OS=Homo sapiens GN=NPM1 PE=2 SV=1	29.464	44.408	20.4	2	2	1	1	0	0	291960	1206300	0	3488200	39211000	21047000	0	3527600	0	17831000	14178000	630180	0	0	0	1224200	0	0	1	1	0	1	13	3	0	1	0	6	6	1	0	0	0	0	0	0	33	DELHIVEAEAMNYEGSPIK;MSVQPTVSLGGFEITPPVVLR;MTDQEAIQDLWQWR
P07203	GPX1	sp|P07203|GPX1_HUMAN Glutathione peroxidase 1 OS=Homo sapiens GN=GPX1 PE=1 SV=4	22.088	20.041	19.7	0	2	0	0	0	0	0	7983700	0	0	0	0	0	0	0	0	5314700	0	0	0	7362600	0	0	0	0	1	0	0	0	0	0	0	0	0	1	0	0	0	2	0	0	0	4	FLVGPDGVPLRR;GLVVLGFPCNQFGHQENAK;NDVAWNFEK
P07339	CATD	sp|P07339|CATD_HUMAN Cathepsin D OS=Homo sapiens GN=CTSD PE=1 SV=1	44.552	18.887	6.3	1	2	3	0	0	0	0	0	0	0	0	0	0	0	0	8720900	6179300	12291000	0	0	0	0	0	0	0	0	0	1	0	0	0	0	0	1	2	3	0	0	0	0	0	0	7	LSPEDYTLK;VSTLPAITLK;YYTVFDR
P07355-2	ANXA2	sp|P07355-2|ANXA2_HUMAN Isoform 2 of Annexin A2 OS=Homo sapiens GN=ANXA2;sp|P07355|ANXA2_HUMAN Annexin A2 OS=Homo sapiens GN=ANXA2 PE=1 SV=2;tr|H0YN42|H0YN42_HUMAN Annexin A2 (Fragment) OS=Homo sapiens GN=ANXA2 PE=4 SV=1;tr|H0YMU9|H0YMU9_HUMAN Annexin A2 O	40.411	249.2	38.4	11	12	9	9	5	2	2875400	18736000	28876000	18754000	31464000	84238000	1540300	38675000	27564000	33504000	42305000	31579000	45234000	11399000	39978000	14313000	14400000	7898200	2	9	9	9	21	14	1	7	6	16	21	15	3	5	10	11	5	3	167	AEDGSVIDYELIDQDAR;AYTNFDAERDALNIETAIK;DALNIETAIK;DIISDTSGDFR;DIISDTSGDFRK;GLGTDEDSLIEIICSR;GVDEVTIVNILTNR;LMVALAK;LSLEGDHSTPPSAYGSVK;QDIAFAYQR;RAEDGSVIDYELIDQDAR;SLYYYIQQDTK;SYSPYDMLESIR;SYSPYDMLESIRK
P07737	PROF1	sp|P07737|PROF1_HUMAN Profilin-1 OS=Homo sapiens GN=PFN1 PE=1 SV=2	15.054	6.4513	10	0	0	1	0	0	0	0	0	0	0	0	0	0	0	0	0	0	0	0	0	0	0	0	0	0	0	0	0	0	0	0	0	0	0	0	1	0	0	0	0	0	0	1	STGGAPTFNVTVTK
P07814	SYEP	sp|P07814|SYEP_HUMAN Bifunctional glutamate/proline--tRNA ligase OS=Homo sapiens GN=EPRS PE=1 SV=5;tr|F5H7I7|F5H7I7_HUMAN Glutamyl-prolyl-tRNA synthetase OS=Homo sapiens GN=EPRS PE=3 SV=1;tr|E7EMN0|E7EMN0_HUMAN Glutamyl-prolyl-tRNA synthetase OS=Homo sapie	170.59	138.02	11.4	0	0	0	0	0	0	24028000	4689800	0	0	0	0	0	0	0	0	0	0	0	0	0	0	0	0	8	4	1	0	0	0	0	0	0	0	0	0	0	0	0	0	0	0	13	AIQGGTSHHLGQNFSK;EAPCVLIYIPDGHTK;ERPTPSLNNNCTTSEDSLVLYNR;FVELPGAEMGK;INEAVECLLSLK;KEENLADWYSQVITK;LNLNNTVLSK;NPEVGLKPVWYSPK;SLIGVEYKPVSATGAEDKDK;TGQEYKPGNPPAEIGQNISSNSSASILESK;YYTLFGR
P07900-2	HS90A	sp|P07900-2|HS90A_HUMAN Isoform 2 of Heat shock protein HSP 90-alpha OS=Homo sapiens GN=HSP90AA1;sp|P07900|HS90A_HUMAN Heat shock protein HSP 90-alpha OS=Homo sapiens GN=HSP90AA1 PE=1 SV=5;tr|Q86U12|Q86U12_HUMAN Full-length cDNA clone CS0CAP007YF18 of Thym	98.16	11.686	6.6	0	0	0	0	0	0	0	0	0	0	0	0	0	0	0	0	0	0	0	0	0	0	0	0	1	0	0	0	0	0	0	0	0	0	0	0	0	0	0	0	0	0	1	ADLINNLGTIAK;ALLFVPR;GVVDSEDLPLNISR;RAPFDLFENR;SLTNDWEDHLAVK
P07996	TSP1	sp|P07996|TSP1_HUMAN Thrombospondin-1 OS=Homo sapiens GN=THBS1 PE=1 SV=2;	129.38	6.4898	1	0	0	0	0	0	0	0	0	0	0	0	0	0	0	0	0	0	0	0	0	0	0	0	0	0	1	0	0	0	0	0	0	0	0	0	0	0	0	0	0	0	0	1	FVFGTTPEDILR
P08107	HSP71	sp|P08107|HSP71_HUMAN Heat shock 70 kDa protein 1A/1B OS=Homo sapiens GN=HSPA1A PE=1 SV=5;tr|H0YG33|H0YG33_HUMAN Heat shock 70kDa protein 1B OS=Homo sapiens GN=HSPA1B PE=4 SV=1;tr|F8VZJ4|F8VZJ4_HUMAN Heat shock 70kDa protein 1B OS=Homo sapiens GN=HSPA1B PE	70.051	113.13	22.8	2	2	4	0	0	0	48182000	22441000	36026000	0	3213700	3494300	0	9270100	16709000	1365500	1908000	7011100	0	0	0	0	0	0	18	7	13	0	4	2	0	4	5	2	2	4	0	0	0	0	0	0	61	AFYPEEISSMVLTK;AQIHDLVLVGGSTR;ARFEELCSDLFR;ATAGDTHLGGEDFDNR;DAGVIAGLNVLR;FEELCSDLFR;HWPFQVINDGDKPK;IINEPTAAAIAYGLDR;LLQDFFNGR;LVNHFVEEFKR;NQVALNPQNTVFDAK;TTPSYVAFTDTER
P08238	HS90B	sp|P08238|HS90B_HUMAN Heat shock protein HSP 90-beta OS=Homo sapiens GN=HSP90AB1 PE=1 SV=4	83.263	116.72	15.1	0	2	3	0	0	0	47881000	43080000	7810500	0	2482300	0	0	12729000	3005800	0	3723700	7202700	0	0	0	0	0	0	8	7	3	0	2	0	0	2	1	0	2	2	0	0	0	0	0	0	27	ADLINNLGTIAK;ALLFIPR;EQVANSAFVER;GVVDSEDLPLNISR;IDIIPNPQER;RAPFDLFENK;SLTNDWEDHLAVK;TLTLVDTGIGMTK;YHTSQSGDEMTSLSEYVSR
P08729	K2C7	sp|P08729|K2C7_HUMAN Keratin, type II cytoskeletal 7 OS=Homo sapiens GN=KRT7 PE=1 SV=5;;tr|F8VZY5|F8VZY5_HUMAN Keratin 7 (Fragment) OS=Homo sapiens GN=KRT7 PE=4 SV=1;tr|E7ES34|E7ES34_HUMAN Keratin 7 OS=Homo sapiens GN=KRT7 PE=3 SV=2;;tr|F5GZD1|F5GZD1_HUMAN	51.385	124.77	32.6	4	4	0	0	0	0	9361900	19529000	19076000	0	3195900	4876300	0	16149000	13461000	2942300	2151200	0	0	0	0	0	0	0	6	11	11	0	3	1	0	8	6	4	4	0	0	0	0	0	0	0	54	AEAEAWYQTK;EVTINQSLLAPLR;FASFIDK;GQLEALQVDGGR;GQLEALQVDGGRLEAELR;LEAAIAEAEERGELALK;LPDIFEAQIAGLR;LQAEIDNIK;SAYGGPVGAGIR;SLDLDGIIAEVK;SMQDVVEDFK;TAAENEFVVLK;TAAENEFVVLKK;VDALNDEINFLR;WTLLQEQK
P08754	GNAI3	sp|P08754|GNAI3_HUMAN Guanine nucleotide-binding protein G(k) subunit alpha OS=Homo sapiens GN=GNAI3 PE=1 SV=3	40.532	6.4945	4.2	0	0	0	0	0	0	0	0	0	0	0	0	0	0	0	0	0	0	0	0	0	0	0	0	1	0	0	0	0	0	0	0	0	0	0	0	0	0	0	0	0	0	1	ISQSNYIPTQQDVLR
P08779	K1C16	sp|P08779|K1C16_HUMAN Keratin, type I cytoskeletal 16 OS=Homo sapiens GN=KRT16 PE=1 SV=4;	51.267	323.31	57.5	8	17	21	11	12	11	51037000	1316700000	54987000	180650000	77781000	134230000	0	55737000	70389000	60021000	102870000	330410000	0	18705000	44662000	154570000	227110000	150840000	7	127	11	19	20	22	0	4	9	10	23	42	0	2	5	16	16	18	351	ALEEANADLEVK;APSTYGGGLSVSSR;ASLENSLEETK;ASLENSLEETKGR;CEMEQQSQEYQILLDVK;DAETWFLSK;DYSPYFK;EELAYLR;EVASNSELVQSSR;GQTGGDVNVEMDAAPGVDLSR;IIAATIENAQPILQIDNAR;ILNEMRDQYEQMAEK;IRDWYQR;ISSVLAGGSCR;KNHEEEMLALR;LAADDFR;LASYLDK;LASYLDKVR;LEQEIATYR;LEQEIATYRR;LLEGEDAHLSSQQASGQSYSSR;NHEEEMLALR;QTVEADVNGLRR;RLLEGEDAHLSSQQASGQSYSSR;RVLDELTLAR;TDLEMQIEGLK;TDLEMQIEGLKEELAYLR;TDLEMQIEGLKEELAYLRK;TEELNKEVASNSELVQS…
P09211	GSTP1	sp|P09211|GSTP1_HUMAN Glutathione S-transferase P OS=Homo sapiens GN=GSTP1 PE=1 SV=2;tr|A8MX94|A8MX94_HUMAN Glutathione S-transferase pi 1 OS=Homo sapiens GN=GSTP1 PE=3 SV=1	23.356	215.14	64.3	0	8	3	1	1	3	44635000	101750000	39882000	0	4882400	0	0	113410000	28426000	0	44122000	9759000	0	13663000	96386000	971430	2866400	13388000	8	16	10	0	2	0	0	11	7	0	11	2	0	3	10	1	1	3	85	AFLASPEYVNLPINGNGK;AFLASPEYVNLPINGNGKQ;ALPGQLKPFETLLSQNQGGK;ASCLYGQLPK;DQQEAALVDMVNDGVEDLR;EEVVTVETWQEGSLK;FQDGDLTLYQSNTILR;MLLADQGQSWK;MPPYTVVYFPVR;PFETLLSQNQGGK;YISLIYTNYEAGK
P09382	LEG1	sp|P09382|LEG1_HUMAN Galectin-1 OS=Homo sapiens GN=LGALS1 PE=1 SV=2	14.716	13.353	14.8	0	2	0	0	0	0	5289400	5915700	0	0	0	0	0	3586100	0	0	2146400	0	0	0	6038300	0	0	0	1	1	0	0	0	0	0	1	0	0	2	0	0	0	2	0	0	0	7	DSNNLCLHFNPR;SFVLNLGK
P09651-3	ROA1	sp|P09651-3|ROA1_HUMAN Isoform 2 of Heterogeneous nuclear ribonucleoprotein A1 OS=Homo sapiens GN=HNRNPA1;tr|F8VXY0|F8VXY0_HUMAN Heterogeneous nuclear ribonucleoprotein A1 OS=Homo sapiens GN=HNRNPA1 PE=4 SV=1;tr|F8VSB5|F8VSB5_HUMAN Heterogeneous nuclear ri	29.386	78.873	29.2	3	5	2	0	0	0	0	3239200	13712000	6492700	20777000	44185000	0	6304000	10576000	9539000	14891000	7328500	0	0	0	0	0	0	0	1	4	3	10	3	0	1	3	3	7	3	0	0	0	0	0	0	38	GFGFVTYATVEEVDAAMNAR;IEVIEIMTDR;LFIGGLSFETTDESLR;RGFAFVTFDDHDSVDK;SSGPYGGGGQYFAK;SSGPYGGGGQYFAKPR
P09874	PARP1	sp|P09874|PARP1_HUMAN Poly [ADP-ribose] polymerase 1 OS=Homo sapiens GN=PARP1 PE=1 SV=4	113.08	21.693	3.6	2	0	0	0	0	0	6195500	5859800	0	0	3166400	0	0	0	0	4037200	0	0	0	0	0	0	0	0	2	1	0	0	1	0	0	0	0	2	0	0	0	0	0	0	0	0	6	ELLIFNK;IAPPEAPVTGYMFGK;VVSEDFLQDVSASTK
P0CW22	RS17L	sp|P0CW22|RS17L_HUMAN 40S ribosomal protein S17-like OS=Homo sapiens GN=RPS17L PE=3 SV=1;sp|P08708|RS17_HUMAN 40S ribosomal protein S17 OS=Homo sapiens GN=RPS17 PE=1 SV=2;tr|H0YN88|H0YN88_HUMAN Ribosomal protein S17 OS=Homo sapiens GN=RPS17L PE=4 SV=1;tr|H	15.55	33.671	33.3	2	4	0	0	0	0	4130800	0	0	3567300	23462000	2638200	0	0	0	11455000	10797000	0	0	0	0	0	0	0	1	0	0	1	8	1	0	0	0	4	6	0	0	0	0	0	0	0	21	DNYVPEVSALDQEIIEVDPDTK;IAGYVTHLMK;RVCEEIAIIPSK;VCEEIAIIPSK;VCEEIAIIPSKK
P10599	THIO	sp|P10599|THIO_HUMAN Thioredoxin OS=Homo sapiens GN=TXN PE=1 SV=3;tr|B1ALW1|B1ALW1_HUMAN Thioredoxin OS=Homo sapiens GN=TXN PE=4 SV=1	11.737	32.418	41	3	3	3	2	0	1	54419000	136540000	162450000	35206000	22759000	13871000	0	150390000	92301000	23653000	68087000	55911000	0	21865000	238770000	18772000	0	40107000	2	4	6	3	3	2	0	3	4	3	5	5	0	1	7	3	0	1	52	CMPTFQFFK;LEATINELV;MIKPFFHSLSEK;TAFQEALDAAGDK
P10809	CH60	sp|P10809|CH60_HUMAN 60 kDa heat shock protein, mitochondrial OS=Homo sapiens GN=HSPD1 PE=1 SV=2;tr|F5GWR2|F5GWR2_HUMAN Heat shock 60kDa protein 1 (chaperonin) OS=Homo sapiens GN=HSPD1 PE=3 SV=1;tr|E7ESH4|E7ESH4_HUMAN Heat shock 60kDa protein 1 (chaperonin	61.054	32.71	7.2	1	0	0	0	0	0	13004000	0	0	0	1438600	0	0	0	0	1963300	0	0	0	0	0	0	0	0	3	1	0	0	1	0	0	0	0	1	0	0	0	0	0	0	0	0	6	GYISPYFINTSK;IGIEIIK;TLNDELEIIEGMK;VGLQVVAVK
P11021	GRP78	sp|P11021|GRP78_HUMAN 78 kDa glucose-regulated protein OS=Homo sapiens GN=HSPA5 PE=1 SV=2	72.332	223.03	28.7	6	9	6	0	0	0	38852000	40943000	37122000	9645900	9970300	5471200	0	11812000	21310000	6768000	7494700	8604700	0	0	0	0	0	0	15	10	14	6	9	5	0	6	7	5	7	6	0	0	0	0	0	0	90	DAGTIAGLNVMR;ELEEIVQPIISK;FEELNMDLFR;IEIESFYEGEDFSETLTR;IEWLESHQDADIEDFK;IINEPTAAAIAYGLDK;IINEPTAAAIAYGLDKR;ITPSYVAFTPEGER;KELEEIVQPIISK;NELESYAYSLK;NQLTSNPENTVFDAK;SDIDEIVLVGGSTR;SQIFSTASDNQPTVTIK;TFAPEEISAMVLTK;VTHAVVTVPAYFNDAQR
P11142	HSP7C	sp|P11142|HSP7C_HUMAN Heat shock cognate 71 kDa protein OS=Homo sapiens GN=HSPA8 PE=1 SV=1;tr|E9PKE3|E9PKE3_HUMAN Heat shock 70kDa protein 8 OS=Homo sapiens GN=HSPA8 PE=3 SV=1;sp|P11142-2|HSP7C_HUMAN Isoform 2 of Heat shock cognate 71 kDa protein OS=Homo s	70.897	259.22	34.4	6	10	10	1	0	0	90787000	64766000	64812000	6025700	9953600	2142900	0	28933000	34088000	7469700	8009200	16909000	0	0	0	405400	0	0	24	20	23	7	9	4	0	12	17	6	10	10	0	0	0	1	0	0	143	ARFEELNADLFR;CNEIINWLDK;DAGTIAGLNVLR;FEELNADLFR;HWPFMVVNDAGRPK;IINEPTAAAIAYGLDK;IINEPTAAAIAYGLDKK;LLQDFFNGK;NQVAMNPTNTVFDAK;NSLESYAFNMK;QTQTFTTYSDNQPGVLIQVYEGER;SFYPEEVSSMVLTK;SINPDEAVAYGAAVQAAILSGDK;SQIHDIVLVGGSTR;STAGDTHLGGEDFDNR;TTPSYVAFTDTER;TVTNAVVTVPAYFNDSQR
P11216	PYGB	sp|P11216|PYGB_HUMAN Glycogen phosphorylase, brain form OS=Homo sapiens GN=PYGB PE=1 SV=5	96.695	123.63	19.1	0	4	0	1	0	0	50788000	26503000	4814800	0	674340	0	0	5987300	0	0	2216700	0	0	0	0	715840	0	0	15	9	3	0	1	0	0	6	0	0	4	0	0	0	0	1	0	0	39	ARPEYMLPVHFYGR;DFYELEPEK;GLAGLGDVAEVR;HLDHVAALFPGDVDR;IGEEFLTDLSQLK;IGEEFLTDLSQLKK;IVNGWQVEEADDWLR;LLPLVSDEVFIR;TCAYTNHTVLPEALER;VIFLENYR;VIPAADLSQQISTAGTEASGTGNMK;VLYPNDNFFEGK;YEFGIFNQK
P11498	PYC	sp|P11498|PYC_HUMAN Pyruvate carboxylase, mitochondrial OS=Homo sapiens GN=PC PE=1 SV=2;tr|E9PS68|E9PS68_HUMAN Pyruvate carboxylase OS=Homo sapiens GN=PC PE=4 SV=1	129.63	12.848	2.3	0	0	0	0	0	0	0	0	0	0	0	0	0	0	0	0	0	0	0	0	0	0	0	0	2	0	0	0	0	0	0	0	0	0	0	0	0	0	0	0	0	0	2	DFTATFGPLDSLNTR;VFDYSEYWEGAR
P11908	PRPS2	sp|P11908|PRPS2_HUMAN Ribose-phosphate pyrophosphokinase 2 OS=Homo sapiens GN=PRPS2 PE=1 SV=2;sp|P11908-2|PRPS2_HUMAN Isoform 2 of Ribose-phosphate pyrophosphokinase 2 OS=Homo sapiens GN=PRPS2;sp|P21108|PRPS3_HUMAN Ribose-phosphate pyrophosphokinase 3 OS=H	34.769	153.2	34	0	6	1	0	0	1	1095400	4646200	0	25435000	87941000	178720000	0	0	0	0	35324000	4049700	0	0	0	0	0	18406000	1	1	0	4	14	8	0	0	0	0	8	2	0	0	0	0	0	1	39	FSNQETSVEIGESVR;INNAAFEAVVVTNTIPQEDK;MVLVGDVKDR;NCIIVSPDAGGAK;RTHNGESVSYLFSHVPL;THNGESVSYLFSHVPL;VAILVDDMADTCGTICHAADK;VTAVIPCFPYAR
P11940	PABP1	sp|P11940|PABP1_HUMAN Polyadenylate-binding protein 1 OS=Homo sapiens GN=PABPC1 PE=1 SV=2;sp|P11940-2|PABP1_HUMAN Isoform 2 of Polyadenylate-binding protein 1 OS=Homo sapiens GN=PABPC1;tr|E7ERJ7|E7ERJ7_HUMAN Poly(A) binding protein, cytoplasmic 1 OS=Homo s	70.67	171.3	18.9	5	9	5	0	0	0	4373400	9622600	5417600	3002000	10882000	1887300	0	0	0	4831200	8989000	4873700	0	0	0	0	0	0	3	6	4	4	11	1	0	0	0	5	9	4	0	0	0	0	0	0	47	EFSPFGTITSAK;EFTNVYIK;FSPAGPILSIR;GFGFVCFSSPEEATK;GFGFVSFER;GYGFVHFETQEAAER;KEFSPFGTITSAK;SGVGNIFIK;SLGYAYVNFQQPADAER;VDEAVAVLQAHQAK;YQGVNLYVK
P12004	PCNA	sp|P12004|PCNA_HUMAN Proliferating cell nuclear antigen OS=Homo sapiens GN=PCNA PE=1 SV=1	28.768	12.373	8.4	0	0	0	0	0	0	0	0	0	0	0	0	0	0	0	0	0	0	0	0	0	0	0	0	1	1	0	0	0	0	0	0	0	0	0	0	0	0	0	0	0	0	2	DLSHIGDAVVISCAK;YLNFFTK
P12035	K2C3	sp|P12035|K2C3_HUMAN Keratin, type II cytoskeletal 3 OS=Homo sapiens GN=KRT3 PE=1 SV=3;	64.416	6.5989	8.8	0	0	0	0	0	0	0	0	0	0	0	0	0	0	0	0	0	0	0	0	0	0	0	0	1	0	0	0	0	0	0	0	0	0	0	0	0	0	0	0	0	0	1	DYQELMNVK;FASFIDK;LALDVEIATYR;LALDVEIATYRK;LLRDYQELMNVK;NTKSEIIELNR;RTAAENEFVTLK;TAAENEFVTLK;TAAENEFVTLKK
P12235	ADT1	sp|P12235|ADT1_HUMAN ADP/ATP translocase 1 OS=Homo sapiens GN=SLC25A4 PE=1 SV=4	33.064	-2	18.8	1	0	0	0	0	0	0	0	0	0	0	0	0	0	0	0	0	0	0	0	0	0	0	0	0	0	0	0	0	0	0	0	0	1	0	0	0	0	0	0	0	0	1	AAYFGVYDTAK;DFLAGGVAAAVSK;GADIMYTGTVDCWR;GAWSNVLR;LLLQVQHASK
P12236	ADT3	sp|P12236|ADT3_HUMAN ADP/ATP translocase 3 OS=Homo sapiens GN=SLC25A6 PE=1 SV=4	32.866	96.762	27.5	3	3	3	0	0	0	33321000	20629000	17725000	4499700	18968000	4149500	0	16604000	13506000	17034000	9879600	9505300	0	0	0	0	0	0	8	3	4	2	6	1	0	2	3	4	4	4	0	0	0	0	0	0	41	AAYFGVYDTAK;DFLAGGIAAAISK;EQGVLSFWR;GADIMYTGTVDCWR;GAWSNVLR;GIVDCIVR;LLLQVQHASK;QIFLGGVDK
P12273	PIP	sp|P12273|PIP_HUMAN Prolactin-inducible protein OS=Homo sapiens GN=PIP PE=1 SV=1	16.572	20.484	26.7	0	3	2	1	0	2	0	0	8060100	0	5204000	0	0	0	0	0	11195000	7042300	0	0	0	0	0	12093000	0	0	1	0	2	0	0	0	0	0	5	2	0	0	0	1	0	2	13	ELGICPDDAAVIPIK;FYTIEILK;TYLISSIPLQGAFNYK
P12532	KCRU	sp|P12532|KCRU_HUMAN Creatine kinase U-type, mitochondrial OS=Homo sapiens GN=CKMT1A PE=1 SV=1;sp|P12532-2|KCRU_HUMAN Isoform 2 of Creatine kinase U-type, mitochondrial OS=Homo sapiens GN=CKMT1A;tr|C9JSQ1|C9JSQ1_HUMAN Creatine kinase, mitochondrial 1B (Fra	47.036	21.051	7.4	1	0	0	0	0	0	0	0	0	0	6777000	0	0	0	0	3552300	0	0	0	0	0	0	0	0	0	0	0	0	2	0	0	0	0	1	0	0	0	0	0	0	0	0	3	GTGGVDTAATGGVFDISNLDR;VVVDALSGLK
P13010	XRCC5	sp|P13010|XRCC5_HUMAN X-ray repair cross-complementing protein 5 OS=Homo sapiens GN=XRCC5 PE=1 SV=3	82.704	24.911	8.1	2	1	0	0	0	0	0	0	0	0	3732300	0	0	0	0	4048900	3156200	0	0	0	0	0	0	0	0	0	0	0	3	0	0	0	0	2	1	0	0	0	0	0	0	0	6	CFSVLGFCK;DEIALVLFGTDGTDNPLSGGDQYQNITVHR;TDTLEDLFPTTK;TWTVVDAK
P13489	RINI	sp|P13489|RINI_HUMAN Ribonuclease inhibitor OS=Homo sapiens GN=RNH1 PE=1 SV=2;tr|E9PMJ3|E9PMJ3_HUMAN Ribonuclease/angiogenin inhibitor 1 (Fragment) OS=Homo sapiens GN=RNH1 PE=4 SV=1;tr|E9PLZ3|E9PLZ3_HUMAN Ribonuclease/angiogenin inhibitor 1 (Fragment) OS=H	49.973	38.495	18.2	2	2	0	0	0	0	5524000	0	0	0	4128400	0	0	0	0	2992200	3528500	0	0	0	0	0	0	0	1	0	0	0	4	0	0	0	0	2	2	0	0	0	0	0	0	0	9	ELCQGLGQPGSVLR;ELDLSNNCLGDAGILQLVESVR;ELTVSNNDINEAGVR;SNELGDVGVHCVLQGLQTPSCK;VNPALAELNLR
P13645	K1C10	sp|P13645|K1C10_HUMAN Keratin, type I cytoskeletal 10 OS=Homo sapiens GN=KRT10 PE=1 SV=6;	58.826	323.31	47.1	20	21	20	21	19	12	162580000	90044000	331490000	2.0648e+09	274100000	293880000	0	521990000	601720000	1.4926e+09	1305600000	1340400000	0	133880000	407560000	1355400000	1.8718e+09	631090000	27	33	26	82	69	41	20	32	37	90	91	82	5	20	23	97	74	28	877	ADLEMQIESLTEELAYLK;ADLEMQIESLTEELAYLKK;AETECQNTEYQQLLDIK;AETECQNTEYQQLLDIKIR;ALEESNYELEGK;ALEESNYELEGKIK;DAEAWFNEK;ELTTEIDNNIEQISSYK;GSLGGGFSSGGFSGGSFSR;GSSGGGCFGGSSGGYGGLGGFGGGSFR;IRLENEIQTYR;LAADDFR;LASYLDK;LASYLDKVR;LENEIQTYR;NQILNLTTDNANILLQIDNAR;NVQALEIELQSQLALK;NVSTGDVNVEMNAAPGVDLTQLLNNMR;QSLEASLAETEGR;QSVEADINGLR;QSVEADINGLRR;RVLDELTLTK;SKELTTEIDNNIEQISSYK;SQYEQLAEQNRK;TIDDLKNQILNLTTDNANIL…
P13646-3	K1C13	sp|P13646-3|K1C13_HUMAN Isoform 3 of Keratin, type I cytoskeletal 13 OS=Homo sapiens GN=KRT13;;sp|P13646|K1C13_HUMAN Keratin, type I cytoskeletal 13 OS=Homo sapiens GN=KRT13 PE=1 SV=4;;tr|C9JA77|C9JA77_HUMAN Keratin 13 OS=Homo sapiens GN=KRT13 PE=4 SV=1;sp	45.867	54.421	21.9	1	1	1	1	2	2	0	0	0	0	0	0	0	0	9379500	4324300	9720600	5092900	0	5485900	0	8890700	8926500	4581900	0	0	0	0	0	0	0	0	1	1	1	1	0	2	0	1	2	2	11	ALEEANADLEVK;ILTATIENNR;ILTATIENNRVILEIDNAR;LAADDFR;LEQEIATYR;NHEEEMKEFSNQVVGQVNVEMDATPGIDLTR;QSVEADINGLR;QSVEADINGLRR;TRLEQEIATYR;VILEIDNAR
P13647	K2C5	sp|P13647|K2C5_HUMAN Keratin, type II cytoskeletal 5 OS=Homo sapiens GN=KRT5 PE=1 SV=3;;tr|E7EU87|E7EU87_HUMAN Keratin 5 OS=Homo sapiens GN=KRT5 PE=3 SV=1	62.378	323.31	38.5	10	12	11	12	12	0	36218000	150250000	22224000	76351000	22721000	76336000	0	28420000	37356000	49028000	68104000	93229000	6368400	26791000	16106000	58519000	80393000	0	13	29	3	19	12	11	0	5	8	19	24	24	1	3	3	27	15	0	216	FASFIDK;GLGVGFGSGGGSSSSVK;ISISTSGGSFR;LAELEEALQK;LALDVEIATYR;LALDVEIATYRK;LLREYQELMNTK;NLDLDSIIAEVK;NMQDLVEDFK;NMQDLVEDFKNK;QCANLQNAIADAEQR;QCANLQNAIADAEQRGELALK;QLDSIVGER;QNLEPLFEQYINNLR;QNLEPLFEQYINNLRR;RQLDSIVGER;RTTAENEFVMLK;SFSTASAITPSVSR;SLYNLGGSK;SRTEAESWYQTK;TEAESWYQTK;TTAENEFVMLK;TTAENEFVMLKK;TVRQNLEPLFEQYINNLRR;VDALMDEINFMK;VSLAGACGVGGYGSR;WTLLQEQGTK
P14174	MIF	sp|P14174|MIF_HUMAN Macrophage migration inhibitory factor OS=Homo sapiens GN=MIF PE=1 SV=4	12.476	8.6327	7.8	1	1	1	1	0	0	36555000	18638000	28343000	11907000	14736000	0	0	8764300	9456100	29896000	16862000	21307000	0	33431000	9451800	55851000	0	0	2	2	2	1	2	0	0	1	1	2	2	1	0	2	1	2	0	0	21	LLCGLLAER
P14618	KPYM	sp|P14618|KPYM_HUMAN Pyruvate kinase isozymes M1/M2 OS=Homo sapiens GN=PKM2 PE=1 SV=4;tr|E9PF79|E9PF79_HUMAN Pyruvate kinase OS=Homo sapiens GN=PKM2 PE=3 SV=1;tr|B4DUU6|B4DUU6_HUMAN Pyruvate kinase OS=Homo sapiens GN=PKM2 PE=2 SV=1;sp|P14618-2|KPYM_HUMAN I	57.936	102.17	36.5	3	4	9	1	1	0	26337000	14871000	7489000	7451300	3750300	48692000	0	12328000	0	4357500	6884300	25456000	19148000	0	5924700	5510900	5426000	0	5	5	2	2	2	5	0	2	0	3	4	9	1	0	1	1	1	0	43	AEGSDVANAVLDGADCIMLSGETAK;CDENILWLDYK;EAEAAIYHLQLFEELRR;GADFLVTEVENGGSLGSK;GDYPLEAVR;GVNLPGAAVDLPAVSEK;ITLDNAYMEK;IYVDDGLISLQVK;LAPITSDPTEATAVGAVEASFK;LNFSHGTHEYHAETIK;NTGIICTIGPASR;TATESFASDPILYRPVAVALDTK
P14678-2	RSMB	sp|P14678-2|RSMB_HUMAN Isoform SM-B of Small nuclear ribonucleoprotein-associated proteins B and B OS=Homo sapiens GN=SNRPB;sp|P14678|RSMB_HUMAN Small nuclear ribonucleoprotein-associated proteins B and B OS=Homo sapiens GN=SNRPB PE=1 SV=2;tr|E7ENP4|E7EN	23.656	11.442	9.5	0	1	1	0	0	0	0	924240	0	0	0	2817300	0	0	0	0	495660	548260	0	0	0	0	0	0	0	1	0	0	0	1	0	1	0	0	1	1	0	0	0	0	0	0	5	VLGLVLLR;VPLAGAAGGPGIGR
P14868	SYDC	sp|P14868|SYDC_HUMAN Aspartate--tRNA ligase, cytoplasmic OS=Homo sapiens GN=DARS PE=1 SV=2;tr|Q68CR9|Q68CR9_HUMAN Aspartyl-tRNA synthetase OS=Homo sapiens GN=DKFZp781B11202 PE=2 SV=1;tr|C9J7S3|C9J7S3_HUMAN Aspartyl-tRNA synthetase (Fragment) OS=Homo sapien	57.136	75.273	12.2	0	2	1	0	0	0	13676000	1628100	627030	0	0	0	0	0	0	0	427080	550450	0	0	0	0	0	0	7	1	1	0	0	0	0	0	0	0	2	1	0	0	0	0	0	0	12	ADEVVWVR;FLEPTLR;FQTEIQTVNK;IYVISLAEPR;LQSGICHLFR;QCFLVLR;VFSIGPVFR
P14923	PLAK	sp|P14923|PLAK_HUMAN Junction plakoglobin OS=Homo sapiens GN=JUP PE=1 SV=3	81.744	107.75	30.5	1	4	6	3	1	0	8734000	35451000	980150	10085000	330100	951420	0	0	1562400	545920	3992600	11530000	0	963670	0	2628400	0	0	5	10	1	6	0	1	0	0	1	0	4	7	0	1	0	4	1	0	41	ALMGSPQLVAAVVR;CTTSILHNLSHHR;DDITEPAVCALR;EAADAIDAEGASAPLMELLHSR;LLNDEDPVVVTK;LLNQPNQWPLVK;LLWTTSR;LNYGIPAIVK;LVQLLVK;LVQNCLWTLR;NEGTATYAAAVLFR;NLALCPANHAPLQEAAVIPR;SAIVHLINYQDDAELATR;SGGIPALVR;VAAGVLCELAQDK;VLSVCPSNKPAIVEAGGMQALGK;VSVELTNSLFK
P15812-12	CD1E	sp|P15812-12|CD1E_HUMAN Isoform 12 of T-cell surface glycoprotein CD1e, membrane-associated OS=Homo sapiens GN=CD1E;sp|P15812-9|CD1E_HUMAN Isoform 9 of T-cell surface glycoprotein CD1e, membrane-associated OS=Homo sapiens GN=CD1E;sp|P15812-7|CD1E_HUMAN Iso	15.018	-2	13.6	0	0	0	0	0	0	0	0	0	0	0	0	0	0	0	0	0	0	0	0	0	0	0	0	0	0	0	0	0	0	0	0	0	0	0	0	0	0	0	0	0	0	0	QSPVFLMGANTQDTKNSR
P15880	RS2	sp|P15880|RS2_HUMAN 40S ribosomal protein S2 OS=Homo sapiens GN=RPS2 PE=1 SV=2;tr|E9PQD7|E9PQD7_HUMAN Ribosomal protein S2 OS=Homo sapiens GN=RPS2 PE=4 SV=1;tr|H0YEN5|H0YEN5_HUMAN Ribosomal protein S2 (Fragment) OS=Homo sapiens GN=RPS2 PE=4 SV=1;tr|E9PMM9|	31.324	112.57	41.6	7	8	7	0	0	0	73706000	48799000	42209000	62514000	126120000	49398000	0	43908000	9192700	82837000	98387000	53190000	0	0	0	0	0	0	5	5	2	6	24	7	0	2	1	13	15	10	0	0	0	0	0	0	90	AEDKEWMPVTK;AFVAIGDYNGHVGLGVK;ESEIIDFFLGASLK;EWMPVTK;GCTATLGNFAK;GTGIVSAPVPK;LLMMAGIDDCYTSAR;LSIVPVR;SLEEIYLFSLPIK;SPYQEFTDHLVK;TYSYLTPDLWK
P15924	DESP	sp|P15924|DESP_HUMAN Desmoplakin OS=Homo sapiens GN=DSP PE=1 SV=3;sp|P15924-2|DESP_HUMAN Isoform DPII of Desmoplakin OS=Homo sapiens GN=DSP	331.77	323.31	17.8	2	19	22	13	4	8	11522000	33288000	2331600	24623000	3484200	398110	0	904100	11140000	1584500	10715000	24246000	0	7819400	0	8658400	3402100	2380800	9	32	2	19	9	4	0	2	7	2	20	22	1	4	0	14	4	8	159	AELIVQPELK;AITGFDDPFSGK;ALLQAILQTEDMLK;AQQIHSQTSQQYPLYDLDLGK;CIKDEETGLCLLPLK;DFLQGSSCIAGIYNETTK;DMLANFR;FLSEMLK;GFFDPNTEENLTYLQLK;GIVDSITGQR;GLVGIEFK;HQNQNTIQELLQNCSDCLMR;IAELCANSIK;IEVLEEELR;ITNLTQQLEQASIVK;LASLEELK;LENINGVTDGYLNSLCTVR;LGIYEAMK;LLQLQEQMR;LNDSILQATEQR;LPVDIAYK;LQSLTENLTK;LSSEVEALRR;LTEEETVCLDLDK;LTYEIEDEKR;LVFDGLR;NATILELR;NLPLADQGSSHHITVK;QESDQLVLNQHPASDK;QLQNIIQATSR;QQIQNDLNQWK…
P16333	NCK1	sp|P16333|NCK1_HUMAN Cytoplasmic protein NCK1 OS=Homo sapiens GN=NCK1 PE=1 SV=1;tr|C9J0K5|C9J0K5_HUMAN NCK adaptor protein 1 (Fragment) OS=Homo sapiens GN=NCK1 PE=4 SV=1;tr|C9K098|C9K098_HUMAN NCK adaptor protein 1 (Fragment) OS=Homo sapiens GN=NCK1 PE=4 S	42.864	21.407	9.3	0	0	0	0	0	0	0	0	0	0	0	0	0	0	0	0	0	0	0	0	0	0	0	0	2	0	0	0	1	0	0	0	0	0	0	0	0	0	0	0	0	0	3	FDYVAQQEQELDIK;FDYVAQQEQELDIKK;FSTMEELVEHYK;LWLLDDSK
P16401	H15	sp|P16401|H15_HUMAN Histone H1.5 OS=Homo sapiens GN=HIST1H1B PE=1 SV=3	22.58	13.174	10.2	1	0	0	0	0	0	50955000	9094300	26676000	0	0	0	0	0	0	9809600	0	0	0	0	0	0	0	0	1	1	2	0	0	0	0	0	0	1	0	0	0	0	0	0	0	0	5	ALAAGGYDVEK;ATGPPVSELITK
P16403	H12	sp|P16403|H12_HUMAN Histone H1.2 OS=Homo sapiens GN=HIST1H1C PE=1 SV=2;sp|P10412|H14_HUMAN Histone H1.4 OS=Homo sapiens GN=HIST1H1E PE=1 SV=2;sp|P16402|H13_HUMAN Histone H1.3 OS=Homo sapiens GN=HIST1H1D PE=1 SV=2	21.364	21.005	15	2	2	2	0	0	1	81092000	9342000	39802000	4652000	17299000	8190600	0	13171000	28569000	21485000	11820000	8961100	0	0	0	0	0	1783800	4	1	3	2	2	2	0	2	2	3	2	2	0	0	0	0	0	1	26	ALAAAGYDVEK;ASGPPVSELITK;SGVSLAALK
P16615-2	AT2A2	sp|P16615-2|AT2A2_HUMAN Isoform 2 of Sarcoplasmic/endoplasmic reticulum calcium ATPase 2 OS=Homo sapiens GN=ATP2A2;sp|P16615-5|AT2A2_HUMAN Isoform 5 of Sarcoplasmic/endoplasmic reticulum calcium ATPase 2 OS=Homo sapiens GN=ATP2A2;sp|P16615-3|AT2A2_HUMAN Is	109.69	38.666	7	0	0	0	0	0	0	11195000	9886400	0	0	0	0	0	0	0	0	0	0	0	0	0	0	0	0	5	4	0	0	0	0	0	0	0	0	0	0	0	0	0	0	0	0	9	IGIFGQDEDVTSK;MNVFDTELK;SLPSVETLGCTSVICSDK;VDQSILTGESVSVIK;VGEATETALTCLVEK
P16989-2	DBPA	sp|P16989-2|DBPA_HUMAN Isoform 2 of DNA-binding protein A OS=Homo sapiens GN=CSDA;sp|P16989-3|DBPA_HUMAN Isoform 3 of DNA-binding protein A OS=Homo sapiens GN=CSDA;sp|P16989|DBPA_HUMAN DNA-binding protein A OS=Homo sapiens GN=CSDA PE=1 SV=4	31.947	52.753	23.4	0	1	0	0	0	0	0	0	0	0	7267700	5544100	0	0	0	0	6301400	0	0	0	0	0	0	0	0	0	0	0	2	1	0	0	0	0	1	0	0	0	0	0	0	0	4	DGVPEGAQLQGPVHR;EDVFVHQTAIK;EDVFVHQTAIKK;GAEAANVTGPDGVPVEGSR;NGYGFINR;SVGDGETVEFDVVEGEK
P17987	TCPA	sp|P17987|TCPA_HUMAN T-complex protein 1 subunit alpha OS=Homo sapiens GN=TCP1 PE=1 SV=1;tr|E7EQR6|E7EQR6_HUMAN T-complex protein 1 subunit alpha OS=Homo sapiens GN=TCP1 PE=3 SV=1;tr|F5H282|F5H282_HUMAN T-complex protein 1 subunit alpha OS=Homo sapiens GN=	60.343	64.356	22.5	0	0	0	0	0	0	18922000	12860000	1396300	0	0	0	0	2668000	0	0	0	0	0	0	0	0	0	0	8	8	1	0	1	0	1	2	0	0	0	0	0	0	0	0	0	0	21	FATEAAITILR;IACLDFSLQK;ICDDELILIK;IHPTSVISGYR;LGVQVVITDPEK;QAGVFEPTIVK;SLLVIPNTLAVNAAQDSTDLVAK;SQNVMAAASIANIVK;WIGLDLSNGKPR;YPVNSVNILK
P18077	RL35A	sp|P18077|RL35A_HUMAN 60S ribosomal protein L35a OS=Homo sapiens GN=RPL35A PE=1 SV=2;tr|F8WBS5|F8WBS5_HUMAN Ribosomal protein L35a OS=Homo sapiens GN=RPL35A PE=4 SV=1;tr|F8WB72|F8WB72_HUMAN Ribosomal protein L35a OS=Homo sapiens GN=RPL35A PE=4 SV=1;tr|C9K0	12.538	17.892	20.9	1	2	0	0	0	0	8867200	0	0	11363000	18864000	0	0	0	0	14802000	14564000	0	0	0	0	0	0	0	1	0	0	2	6	0	0	0	0	2	3	0	0	0	0	0	0	0	14	DETEFYLGK;IEGVYARDETEFYLGK;VMLYPSR
P18124	RL7	sp|P18124|RL7_HUMAN 60S ribosomal protein L7 OS=Homo sapiens GN=RPL7 PE=1 SV=1;tr|A8MUD9|A8MUD9_HUMAN Ribosomal protein L7 OS=Homo sapiens GN=RPL7 PE=3 SV=1	29.225	170.49	41.5	9	10	8	0	0	0	17722000	40098000	21321000	45572000	107680000	62364000	0	3057000	9852600	82127000	79531000	56578000	0	0	0	0	0	0	2	7	4	8	26	12	0	2	2	18	17	15	0	0	0	0	0	0	113	EANNFLWPFK;EVPAVPETLK;EVPAVPETLKK;IALTDNALIAR;IVEPYIAWGYPNLK;KEVPAVPETLK;QIFNGTFVK;RIALTDNALIAR;SVNELIYK;SVNELIYKR;TTHFVEGGDAGNREDQINR;YGIICMEDLIHEIYTVGK
P18621	RL17	sp|P18621|RL17_HUMAN 60S ribosomal protein L17 OS=Homo sapiens GN=RPL17 PE=1 SV=3;tr|B4E3C2|B4E3C2_HUMAN Ribosomal protein L17 OS=Homo sapiens GN=RPL17 PE=2 SV=1	21.397	75.193	36.4	6	4	4	0	0	0	25637000	46400000	24952000	24729000	97531000	20766000	0	9438400	11361000	58365000	55101000	38811000	0	0	0	0	0	0	3	5	4	3	16	1	0	1	1	10	8	6	0	0	0	0	0	0	58	EQIVPKPEEEVAQK;EQIVPKPEEEVAQKK;GLDVDSLVIEHIQVNK;INPYMSSPCHIEMILTEK;QWGWTQGR;YSLDPENPTK
P19105	ML12A	sp|P19105|ML12A_HUMAN Myosin regulatory light chain 12A OS=Homo sapiens GN=MYL12A PE=1 SV=2;sp|O14950|ML12B_HUMAN Myosin regulatory light chain 12B OS=Homo sapiens GN=MYL12B PE=1 SV=2;sp|P24844|MYL9_HUMAN Myosin regulatory light polypeptide 9 OS=Homo sapie	19.794	12.706	12.9	0	1	0	0	0	0	0	0	0	0	0	0	0	0	0	0	0	0	0	0	0	0	0	0	1	0	0	0	0	0	0	0	0	0	1	0	0	0	0	0	0	0	2	KGNFNYIEFTR;LNGTDPEDVIR
P19338	NUCL	sp|P19338|NUCL_HUMAN Nucleolin OS=Homo sapiens GN=NCL PE=1 SV=3;tr|E7EX81|E7EX81_HUMAN Nucleolin OS=Homo sapiens GN=NCL PE=4 SV=1;tr|Q9BQ02|Q9BQ02_HUMAN NCL protein OS=Homo sapiens GN=NCL PE=2 SV=1	76.613	101.78	21	7	10	6	0	0	0	0	1111800	4120500	10405000	12415000	15489000	0	0	0	12268000	22999000	13724000	0	0	0	0	0	0	1	1	2	6	10	7	0	1	0	8	13	6	0	0	0	0	0	0	55	ALELTGLK;EVFEDAAEIR;FGYVDFESAEDLEK;GFGFVDFNSEEDAK;GIAYIEFK;GLSEDTTEETLK;GYAFIEFASFEDAK;SISLYYTGEK;TGISDVFAK;TLVLSNLSYSATEETLQEVFEK;VEGTEPTTAFNLFVGNLNFNK;VTQDELKEVFEDAAEIR
P19367-4	HXK1	sp|P19367-4|HXK1_HUMAN Isoform 4 of Hexokinase-1 OS=Homo sapiens GN=HK1;tr|B4DG62|B4DG62_HUMAN Hexokinase 1 OS=Homo sapiens GN=HK1 PE=2 SV=1;sp|P19367-2|HXK1_HUMAN Isoform 2 of Hexokinase-1 OS=Homo sapiens GN=HK1;sp|P19367|HXK1_HUMAN Hexokinase-1 OS=Homo s	101.08	11.034	1.8	0	0	0	0	0	0	0	0	0	0	0	0	0	0	0	0	0	0	0	0	0	0	0	0	2	0	0	0	0	0	0	0	0	0	0	0	0	0	0	0	0	0	2	ITPELLTR;NILIDFTK
P19525	E2AK2	sp|P19525|E2AK2_HUMAN Interferon-induced, double-stranded RNA-activated protein kinase OS=Homo sapiens GN=EIF2AK2 PE=1 SV=2;tr|Q05CP4|Q05CP4_HUMAN EIF2AK2 protein (Fragment) OS=Homo sapiens GN=EIF2AK2 PE=2 SV=1;tr|E9PC80|E9PC80_HUMAN Uncharacterized protei	62.094	37.336	11.3	2	3	0	0	0	0	0	0	0	0	2052200	0	0	0	0	1781300	1477100	0	0	0	0	0	0	0	0	0	0	0	5	0	0	0	0	2	3	0	0	0	0	0	0	0	10	DLKPSNIFLVDTK;EIELIGSGGFGQVFK;LAVEILNK;LAYLQILSEETSVK;VLALELFEQITK
P20042	IF2B	sp|P20042|IF2B_HUMAN Eukaryotic translation initiation factor 2 subunit 2 OS=Homo sapiens GN=EIF2S2 PE=1 SV=2	38.388	19.069	9.9	1	2	0	0	0	0	6988500	0	0	0	5625600	0	0	0	0	5028900	2598600	0	0	0	0	0	0	0	1	0	0	0	3	0	0	0	0	1	2	0	0	0	0	0	0	0	7	DYTYEELLNR;LYFLQCETCHSR;TSFVNFTDICK
P22061	PIMT	sp|P22061|PIMT_HUMAN Protein-L-isoaspartate(D-aspartate) O-methyltransferase OS=Homo sapiens GN=PCMT1 PE=1 SV=4;sp|P22061-2|PIMT_HUMAN Isoform 2 of Protein-L-isoaspartate(D-aspartate) O-methyltransferase OS=Homo sapiens GN=PCMT1;tr|F8WDT3|F8WDT3_HUMAN Prot	24.636	97.845	19.4	0	4	1	0	0	2	0	5112900	4992200	1994900	1471700	0	0	3738900	6404300	0	8260300	2897100	0	0	47663000	0	0	12998000	0	3	1	1	2	0	0	1	1	0	3	1	0	0	2	0	0	2	17	LILPVGPAGGNQMLEQYDK;SGGASHSELIHNLR;SGGASHSELIHNLRK;VFEVMLATDR
P22102	PUR2	sp|P22102|PUR2_HUMAN Trifunctional purine biosynthetic protein adenosine-3 OS=Homo sapiens GN=GART PE=1 SV=1;sp|P22102-2|PUR2_HUMAN Isoform Short of Trifunctional purine biosynthetic protein adenosine-3 OS=Homo sapiens GN=GART	107.77	16.993	3.8	0	0	0	0	0	0	5303800	4415100	0	0	0	0	0	0	0	0	0	0	0	0	0	0	0	0	3	1	0	0	0	0	0	0	0	0	0	0	0	0	0	0	0	0	4	AIAFLQQPR;ILSGPFVQK;SAGVQCFGPTAEAAQLESSK
P22531	SPR2E	sp|P22531|SPR2E_HUMAN Small proline-rich protein 2E OS=Homo sapiens GN=SPRR2E PE=2 SV=2	7.8553	22.821	61.1	1	1	0	0	0	0	0	4663400	0	13420000	0	0	0	0	0	1503800	1007000	0	0	0	0	0	0	0	0	2	0	4	0	0	0	0	0	1	1	0	0	0	0	0	0	0	8	CPEPCPPPKCPEPCPPPK;CPPVTPSPPCQPK;QPCQPPPVCPTPK
P22626	ROA2	sp|P22626|ROA2_HUMAN Heterogeneous nuclear ribonucleoproteins A2/B1 OS=Homo sapiens GN=HNRNPA2B1 PE=1 SV=2;sp|P22626-2|ROA2_HUMAN Isoform A2 of Heterogeneous nuclear ribonucleoproteins A2/B1 OS=Homo sapiens GN=HNRNPA2B1	37.429	75.552	21	4	2	4	0	0	0	21438000	10102000	30712000	8879300	12021000	32275000	0	0	15418000	14826000	8496400	18325000	0	0	0	0	0	0	2	1	5	2	4	2	0	0	2	4	3	4	0	0	0	0	0	0	29	GGGGNFGPGPGSNFR;IDTIEIITDR;LFIGGLSFETTEESLR;NYYEQWGK;RGFGFVTFDDHDPVDK;TLETVPLER
P22695	QCR2	sp|P22695|QCR2_HUMAN Cytochrome b-c1 complex subunit 2, mitochondrial OS=Homo sapiens GN=UQCRC2 PE=1 SV=3	48.442	62.698	20.3	0	0	0	0	0	0	16607000	9016100	0	0	0	0	0	3330400	0	0	0	0	0	0	0	0	0	0	5	3	0	0	0	0	0	1	0	0	0	0	0	0	0	0	0	0	9	AVAFQNPQTHVIENLHAAAYR;NALANPLYCPDYR;SMAASGNLGHTPFVDEL;TIAQGNLSNTDVQAAK;WEVADLQPQLK;YEDFSNLGTTHLLR
P22735	TGM1	sp|P22735|TGM1_HUMAN Protein-glutamine gamma-glutamyltransferase K OS=Homo sapiens GN=TGM1 PE=1 SV=4;tr|B4DWR7|B4DWR7_HUMAN Uncharacterized protein OS=Homo sapiens GN=TGM1 PE=2 SV=1	89.786	30.607	8.9	1	0	0	1	1	2	0	0	0	0	0	0	0	0	0	0	0	0	0	0	0	1707300	3356300	0	0	0	0	1	0	2	0	0	0	1	0	0	0	0	0	1	1	2	8	EGMLVVNGVDLLSSR;ILNVGDIGGNETVTLR;NPLPVTLTNVVFR;TQSDAGEFQLPFDPR;YDTPFIFAEVNSDK
P23246-2	SFPQ	sp|P23246-2|SFPQ_HUMAN Isoform Short of Splicing factor, proline- and glutamine-rich OS=Homo sapiens GN=SFPQ;sp|P23246|SFPQ_HUMAN Splicing factor, proline- and glutamine-rich OS=Homo sapiens GN=SFPQ PE=1 SV=2	72.262	6.8234	2.5	0	0	0	0	0	0	0	4033500	3989800	0	2648000	0	0	0	0	0	0	0	0	0	0	0	0	0	0	1	1	0	1	0	0	0	0	0	0	0	0	0	0	0	0	0	3	LFVGNLPADITEDEFKR
P23284	PPIB	sp|P23284|PPIB_HUMAN Peptidyl-prolyl cis-trans isomerase B OS=Homo sapiens GN=PPIB PE=1 SV=2	23.742	18.759	15.7	2	0	0	0	0	0	0	0	0	0	1046100	0	0	0	0	3960600	0	0	0	0	0	0	0	0	0	0	0	0	0	1	0	0	0	2	0	0	0	0	0	0	0	0	3	DTNGSQFFITTVK;TVDNFVALATGEK;VIFGLFGK
P23396	RS3	sp|P23396|RS3_HUMAN 40S ribosomal protein S3 OS=Homo sapiens GN=RPS3 PE=1 SV=2;tr|E9PPU1|E9PPU1_HUMAN Ribosomal protein S3 OS=Homo sapiens GN=RPS3 PE=4 SV=1;tr|E9PL09|E9PL09_HUMAN Ribosomal protein S3 OS=Homo sapiens GN=RPS3 PE=3 SV=1;tr|F2Z2S8|F2Z2S8_HUMA	26.688	238.41	65	12	12	10	0	0	0	56889000	40527000	26738000	21271000	52958000	28477000	0	22079000	14493000	44038000	35776000	25070000	0	0	0	0	0	0	19	13	11	13	32	7	0	6	7	21	21	11	0	0	0	0	0	0	161	AELNEFLTR;DEILPTTPISEQK;ELAEDGYSGVEVR;FGFPEGSVELYAEK;FVADGIFK;FVDGLMIHSGDPVNYYVDTAVR;GGKPEPPAMPQPVPTA;GLCAIAQAESLR;IMLPWDPTGK;IRELTAVVQK;KPLPDHVSIVEPK;KPLPDHVSIVEPKDEILPTTPISEQK;LLGGLAVR;RFGFPEGSVELYAEK;TEIIILATR
P23490	LORI	sp|P23490|LORI_HUMAN Loricrin OS=Homo sapiens GN=LOR PE=1 SV=2	25.76	6.9169	4.2	1	1	0	0	0	0	0	0	0	0	0	0	0	0	0	0	0	0	0	0	0	0	0	0	0	0	0	0	0	0	0	0	0	1	2	0	0	0	0	0	0	0	3	KQPTPQPPVDCVK
P25311	ZA2G	sp|P25311|ZA2G_HUMAN Zinc-alpha-2-glycoprotein OS=Homo sapiens GN=AZGP1 PE=1 SV=2;tr|C9JAB1|C9JAB1_HUMAN Uncharacterized protein OS=Homo sapiens GN=AZGP1 PE=4 SV=1;tr|C9JEV0|C9JEV0_HUMAN Alpha-2-glycoprotein 1, zinc-binding OS=Homo sapiens GN=AZGP1 PE=3 SV	34.258	17.738	11.4	0	3	0	0	0	0	0	0	0	0	0	0	0	0	0	0	0	0	0	0	0	0	0	0	0	0	0	0	0	0	0	0	0	0	4	0	0	0	0	0	0	0	4	AREDIFMETLK;EIPAWVPFDPAAQITK;IDVHWTR
P25398	RS12	sp|P25398|RS12_HUMAN 40S ribosomal protein S12 OS=Homo sapiens GN=RPS12 PE=1 SV=3	14.515	11.181	14.4	1	1	0	0	0	0	6243000	0	0	0	3540600	0	0	0	0	3731000	2972300	0	0	0	0	0	0	0	2	0	0	0	2	0	0	0	0	1	1	0	0	0	0	0	0	0	6	LGEWVGLCK;TALIHDGLAR
P25705	ATPA	sp|P25705|ATPA_HUMAN ATP synthase subunit alpha, mitochondrial OS=Homo sapiens GN=ATP5A1 PE=1 SV=1;tr|A8K092|A8K092_HUMAN ATP synthase subunit alpha OS=Homo sapiens GN=ATP5A1 PE=2 SV=1	59.75	178.32	21.5	0	2	1	0	0	0	43219000	10363000	10335000	0	0	0	0	20899000	5701400	0	402510	1210100	0	0	0	0	0	0	13	7	4	0	0	0	0	5	3	0	2	1	0	0	0	0	0	0	35	AVDSLVPIGR;EAYPGDVFYLHSR;ILGADTSVDLEETGR;LELAQYR;NVQAEEMVEFSSGLK;TGAIVDVPVGEELLGR;TGTAEMSSILEER;TSIAIDTIINQK;VVDALGNAIDGK;VVDALGNAIDGKGPIGSK
P26038	MOES	sp|P26038|MOES_HUMAN Moesin OS=Homo sapiens GN=MSN PE=1 SV=3;sp|P35241|RADI_HUMAN Radixin OS=Homo sapiens GN=RDX PE=1 SV=1;sp|P15311|EZRI_HUMAN Ezrin OS=Homo sapiens GN=EZR PE=1 SV=4;tr|A7YIJ8|A7YIJ8_HUMAN Radixin OS=Homo sapiens GN=RDX PE=2 SV=1	67.819	19.156	5.9	1	2	0	0	0	0	0	0	0	0	2250300	52142000	0	0	0	2166300	2289900	0	0	0	0	0	0	0	0	0	0	0	2	3	0	0	0	1	2	0	0	0	0	0	0	0	8	FYPEDVSEELIQDITQR;IGFPWSEIR;QLFDQVVK
P26196	DDX6	sp|P26196|DDX6_HUMAN Probable ATP-dependent RNA helicase DDX6 OS=Homo sapiens GN=DDX6 PE=1 SV=2;tr|Q8IV96|Q8IV96_HUMAN DDX6 protein OS=Homo sapiens GN=DDX6 PE=2 SV=1	54.416	28.628	14.3	0	1	0	0	0	0	0	0	0	0	0	0	0	0	0	0	0	0	0	0	0	0	0	0	0	0	0	0	4	1	0	0	0	0	1	0	0	0	0	0	0	0	6	GPVKPTGGPGGGGTQTQQQMNQLK;QILLYSATFPLSVQK;SGAYLIPLLER;SIEEQLGTEIKPIPSNIDK
P26368-2	U2AF2	sp|P26368-2|U2AF2_HUMAN Isoform 2 of Splicing factor U2AF 65 kDa subunit OS=Homo sapiens GN=U2AF2;sp|P26368|U2AF2_HUMAN Splicing factor U2AF 65 kDa subunit OS=Homo sapiens GN=U2AF2 PE=1 SV=4	53.12	21.985	5.5	0	1	0	0	0	0	0	7002800	0	0	4048100	0	0	0	0	0	1935600	0	0	0	0	0	0	0	0	2	0	0	2	0	0	0	0	0	1	0	0	0	0	0	0	0	5	NFAFLEFR;SIEIPRPVDGVEVPGCGK
P26373	RL13	sp|P26373|RL13_HUMAN 60S ribosomal protein L13 OS=Homo sapiens GN=RPL13 PE=1 SV=4;tr|F5H1S2|F5H1S2_HUMAN 60S ribosomal protein L13 OS=Homo sapiens GN=RPL13 PE=3 SV=1	24.261	175.3	29.4	5	5	4	0	0	0	58346000	44622000	25683000	32817000	74848000	13580000	0	14257000	12248000	58085000	51685000	40894000	0	0	0	0	0	0	6	2	2	8	8	3	0	2	3	8	8	7	0	0	0	0	0	0	57	GFSLEELR;LATQLTGPVMPVR;NGMVLKPHFHK;PASGPIRPIVR;TIGISVDPR;VATWFNQPAR
P26599	PTBP1	sp|P26599|PTBP1_HUMAN Polypyrimidine tract-binding protein 1 OS=Homo sapiens GN=PTBP1 PE=1 SV=1;sp|P26599-2|PTBP1_HUMAN Isoform 2 of Polypyrimidine tract-binding protein 1 OS=Homo sapiens GN=PTBP1;tr|Q9BUQ0|Q9BUQ0_HUMAN Polypyrimidine tract binding protein	57.221	22.712	9.6	0	0	0	0	0	0	0	0	0	0	0	0	0	0	0	0	0	0	0	0	0	0	0	0	0	0	0	0	2	1	0	0	0	0	0	0	0	0	0	0	0	0	3	KLPIDVTEGEVISLGLPFGK;NNQFQALLQYADPVSAQHAK;VLFSSNGGVVK
P27348	1433T	sp|P27348|1433T_HUMAN 14-3-3 protein theta OS=Homo sapiens GN=YWHAQ PE=1 SV=1;tr|E9PG15|E9PG15_HUMAN Tyrosine 3-monooxygenase/tryptophan 5-monooxygenase activation protein, theta polypeptide (Fragment) OS=Homo sapiens GN=YWHAQ PE=4 SV=1;tr|B4DMT8|B4DMT8_HU	27.764	-2	12.2	0	0	0	0	0	0	0	0	0	0	0	0	0	0	0	0	0	0	0	0	0	0	0	0	0	0	0	0	1	0	0	0	0	0	0	0	0	0	0	0	0	0	1	DSTLIMQLLR;NLLSVAYK;SICTTVLELLDK
P27482	CALL3	sp|P27482|CALL3_HUMAN Calmodulin-like protein 3 OS=Homo sapiens GN=CALML3 PE=1 SV=2	16.891	27.026	24.8	0	1	2	0	0	1	0	0	0	0	0	0	0	0	0	0	1879000	5715500	0	0	0	0	0	0	0	0	0	0	0	1	0	0	0	0	1	2	0	0	0	0	0	1	5	AADTDGDGQVNYEEFVR;EAFSLFDK;SLGQNPTEAELR
P27635	RL10	sp|P27635|RL10_HUMAN 60S ribosomal protein L10 OS=Homo sapiens GN=RPL10 PE=1 SV=4;tr|F8W7C6|F8W7C6_HUMAN Ribosomal protein L10 OS=Homo sapiens GN=RPL10 PE=4 SV=1	24.604	55.07	28.5	4	4	3	0	0	0	24780000	10678000	0	4728900	29517000	31547000	0	8077300	0	10979000	22165000	8080100	0	0	0	0	0	0	3	0	0	1	8	2	0	0	0	4	5	2	0	0	0	0	0	0	25	EHVIEALR;EHVIEALRR;FNADEFEDMVAEKR;VDEFPLCGHMVSDEYEQLSSEALEAAR;VHIGQVIMSIR
P27816-6	MAP4	sp|P27816-6|MAP4_HUMAN Isoform 6 of Microtubule-associated protein 4 OS=Homo sapiens GN=MAP4;sp|P27816|MAP4_HUMAN Microtubule-associated protein 4 OS=Homo sapiens GN=MAP4 PE=1 SV=3;tr|E7EVA0|E7EVA0_HUMAN Microtubule-associated protein OS=Homo sapiens GN=MA	119.96	33.092	4.2	3	3	1	0	0	0	0	0	0	0	5815400	0	0	0	0	7167000	6155700	4042600	0	0	0	0	0	0	0	0	0	0	2	0	0	0	0	3	3	1	0	0	0	0	0	0	9	DGVLTLANNVTPAK;TTTLSGTAPAAGVVPSR;VGSLDNVGHLPAGGAVK
P28838-2	AMPL	sp|P28838-2|AMPL_HUMAN Isoform 2 of Cytosol aminopeptidase OS=Homo sapiens GN=LAP3;sp|P28838|AMPL_HUMAN Cytosol aminopeptidase OS=Homo sapiens GN=LAP3 PE=1 SV=3	52.771	-2	1.8	0	0	0	0	0	1	0	0	0	0	0	0	0	0	0	0	0	0	0	0	0	0	0	0	0	0	0	0	0	0	0	0	0	0	0	0	0	0	0	0	0	1	1	MPLFEHYTR
P29508	SPB3	sp|P29508|SPB3_HUMAN Serpin B3 OS=Homo sapiens GN=SERPINB3 PE=1 SV=2;sp|P29508-2|SPB3_HUMAN Isoform 2 of Serpin B3 OS=Homo sapiens GN=SERPINB3	44.564	56.594	22.3	0	3	2	3	0	0	0	0	3037400	3518200	0	22066000	0	2493200	0	0	7981700	13305000	0	0	0	2774300	0	0	0	0	1	2	0	5	0	1	0	0	3	2	0	0	0	3	0	0	17	DLSMIVLLPNEIDGLQK;INSWVESQTNEK;QYTSFHFASLEDVQAK;TNSILFYGR;VEESYDLKDTLR;VLEIPYK;VLHFDQVTENTTGK
P30050	RL12	sp|P30050|RL12_HUMAN 60S ribosomal protein L12 OS=Homo sapiens GN=RPL12 PE=1 SV=1;sp|P30050-2|RL12_HUMAN Isoform 2 of 60S ribosomal protein L12 OS=Homo sapiens GN=RPL12	17.818	323.31	54.5	6	6	4	0	0	0	7858900	20858000	21248000	31961000	90642000	26798000	0	19029000	5757000	55279000	54215000	37854000	0	0	0	0	0	0	3	5	3	8	15	4	0	3	1	9	9	6	0	0	0	0	0	0	66	CTGGEVGATSALAPK;EILGTAQSVGCNVDGR;HPHDIIDDINSGAVECPAS;HSGNITFDEIVNIAR;IGPLGLSPK;QAQIEVVPSASALIIK
P31025	LCN1	sp|P31025|LCN1_HUMAN Lipocalin-1 OS=Homo sapiens GN=LCN1 PE=1 SV=1;sp|Q5VSP4|LC1L1_HUMAN Putative lipocalin 1-like protein 1 OS=Homo sapiens GN=LCN1P1 PE=5 SV=1	19.25	20.652	16.5	0	0	0	0	3	0	0	0	0	0	0	0	0	0	0	0	0	0	0	0	0	0	0	0	0	0	0	0	0	0	0	0	0	0	0	0	0	0	0	0	4	0	4	GLSTESILIPR;HVAYIIR;NNLEALEDFEK
P31151	S10A7	sp|P31151|S10A7_HUMAN Protein S100-A7 OS=Homo sapiens GN=S100A7 PE=1 SV=4	11.471	81.476	35.6	5	5	7	6	5	2	26470000	30784000	71721000	91479000	33538000	24932000	0	90439000	19644000	38141000	48387000	192490000	2828200	48816000	44576000	34418000	53991000	7733500	6	5	11	23	12	5	0	10	3	8	16	30	1	5	7	11	7	2	162	ENFPNFLSACDK;ENFPNFLSACDKK;GTNYLADVFEK;GTNYLADVFEKK;KGTNYLADVFEK;KGTNYLADVFEKK;SIIGMIDMFHK
P31689	DNJA1	sp|P31689|DNJA1_HUMAN DnaJ homolog subfamily A member 1 OS=Homo sapiens GN=DNAJA1 PE=1 SV=2	44.868	6.3102	3.3	0	0	0	0	0	0	0	0	0	0	0	0	0	0	0	0	0	0	0	0	0	0	0	0	0	0	0	0	1	0	0	0	0	0	0	0	0	0	0	0	0	0	1	QISQAYEVLSDAK
P31942-3	HNRH3	sp|P31942-3|HNRH3_HUMAN Isoform 3 of Heterogeneous nuclear ribonucleoprotein H3 OS=Homo sapiens GN=HNRNPH3;sp|P31942-2|HNRH3_HUMAN Isoform 2 of Heterogeneous nuclear ribonucleoprotein H3 OS=Homo sapiens GN=HNRNPH3;sp|P31942|HNRH3_HUMAN Heterogeneous nuclea	31.525	6.2435	4	0	0	0	0	0	0	0	0	0	0	0	0	0	0	0	0	0	0	0	0	0	0	0	0	1	0	0	0	0	0	0	0	0	0	0	0	0	0	0	0	0	0	1	STGEAFVQFASK
P31944	CASPE	sp|P31944|CASPE_HUMAN Caspase-14 OS=Homo sapiens GN=CASP14 PE=1 SV=2	27.679	60.637	36.8	3	3	6	2	3	0	0	0	0	14100000	0	8841100	0	5549300	0	17181000	13066000	22035000	0	0	12705000	9438000	6042300	0	0	0	0	3	0	1	0	1	0	3	3	6	0	0	2	2	3	0	24	AREGSEEDLDALEHMFR;EDPVSCAFVVLMAHGR;GHILELLTEVTR;LENLFEALNNK;MAEAELVQEGK;RDPTAEQFQEELEK;VYIIQACR
P31947-2	1433S	sp|P31947-2|1433S_HUMAN Isoform 2 of 14-3-3 protein sigma OS=Homo sapiens GN=SFN;sp|P31947|1433S_HUMAN 14-3-3 protein sigma OS=Homo sapiens GN=SFN PE=1 SV=1	24.336	22.294	22.7	0	0	3	0	0	0	0	0	0	0	2388300	23260000	0	0	0	0	0	25368000	0	0	0	0	0	0	0	0	0	0	1	2	0	0	0	0	0	3	0	0	0	0	0	0	6	DSTLIMQLLR;NLLSVAYK;SAYQEAMDISK;SAYQEAMDISKK;TTFDEAMADLHTLSEDSYK
P32019-3	I5P2	sp|P32019-3|I5P2_HUMAN Isoform 3 of Type II inositol-1,4,5-trisphosphate 5-phosphatase OS=Homo sapiens GN=INPP5B;sp|P32019-4|I5P2_HUMAN Isoform 4 of Type II inositol-1,4,5-trisphosphate 5-phosphatase OS=Homo sapiens GN=INPP5B;sp|P32019-2|I5P2_HUMAN Isoform	85.62	6.5012	1.2	0	0	0	0	0	0	0	0	0	0	0	0	0	0	0	0	0	0	0	0	0	0	0	0	0	0	0	0	0	0	0	0	0	0	0	0	0	0	0	0	0	0	0	QWLNANPSR
P32119	PRDX2	sp|P32119|PRDX2_HUMAN Peroxiredoxin-2 OS=Homo sapiens GN=PRDX2 PE=1 SV=5;tr|A6NIW5|A6NIW5_HUMAN Peroxiredoxin 2, isoform CRA_a OS=Homo sapiens GN=PRDX2 PE=4 SV=2	21.892	19.835	18.7	2	3	2	2	0	1	2646800	522010	1550000	0	1074500	15020000	0	5851200	2122200	1131700	5141700	2977500	0	0	6796700	1538800	0	2624200	1	1	1	0	2	3	0	2	1	2	5	2	0	0	1	2	0	1	24	EGGLGPLNIPLLADVTR;GLFIIDGK;KEGGLGPLNIPLLADVTR;QITVNDLPVGR
P33764	S10A3	sp|P33764|S10A3_HUMAN Protein S100-A3 OS=Homo sapiens GN=S100A3 PE=1 SV=1	11.713	6.1479	8.9	0	0	0	0	0	1	0	0	0	0	0	0	0	0	0	0	0	0	0	0	0	0	0	0	0	0	0	0	0	0	0	0	0	0	0	0	0	0	0	0	0	1	1	FMSVLDTNK
P35268	RL22	sp|P35268|RL22_HUMAN 60S ribosomal protein L22 OS=Homo sapiens GN=RPL22 PE=1 SV=2	14.787	41.206	39.1	2	3	2	2	0	0	72630000	3723500	32710000	21025000	60014000	16504000	0	26239000	21601000	41278000	29974000	18476000	0	0	0	7373900	0	0	2	1	2	2	6	2	0	2	2	3	3	2	0	0	0	2	0	0	29	AGNLGGGVVTIER;FTLDCTHPVEDGIMDAANFEQFLQER;ITVTSEVPFSK
P35321	SPR1A	sp|P35321|SPR1A_HUMAN Cornifin-A OS=Homo sapiens GN=SPRR1A PE=1 SV=2	9.8774	6.3893	19.1	0	1	1	0	0	0	0	0	0	0	0	0	0	0	0	0	1030200	2649700	0	0	0	0	0	0	0	0	0	0	0	0	0	0	0	0	1	1	0	0	0	0	0	0	2	VPEPCPSTVTPAPAQQK
P35325	SPR2B	sp|P35325|SPR2B_HUMAN Small proline-rich protein 2B OS=Homo sapiens GN=SPRR2B PE=2 SV=1;sp|P35326|SPR2A_HUMAN Small proline-rich protein 2A OS=Homo sapiens GN=SPRR2A PE=2 SV=1;sp|P22532|SPR2D_HUMAN Small proline-rich protein 2D OS=Homo sapiens GN=SPRR2D PE	7.9754	7.909	61.1	1	0	1	0	1	0	0	0	0	10396000	0	0	0	0	0	0	0	4353000	0	0	0	0	2342900	0	0	0	0	2	0	0	0	0	0	1	0	1	0	0	0	0	1	0	5	CPEPCPPPKCPEPCPPPK;QPCQPPPVCPTPK;YPPVTPSPPCQPK
P35527	K1C9	sp|P35527|K1C9_HUMAN Keratin, type I cytoskeletal 9 OS=Homo sapiens GN=KRT9 PE=1 SV=3;	62.064	323.31	47.4	18	20	14	19	8	11	139830000	100170000	173000000	109030000	139380000	45934000	0	131850000	1.0072e+09	179160000	243870000	90700000	44517000	586360000	124070000	538280000	66266000	320960000	36	22	31	34	62	11	3	23	91	50	69	28	2	31	23	107	14	27	664	DIENQYETQITQIEHEVSSSGQEVQSSAK;DQIVDLTVGNNK;EEMSQLTGQNSGDVNVEINVAPGK;EEMSQLTGQNSGDVNVEINVAPGKDLTK;EIETYHNLLEGGQEDFESSGAGK;FEMEQNLR;GGSGGSHGGGSGFGGESGGSYGGGEEASGSGGGYGGGSGK;HGVQELEIELQSQLSK;IQDWYDK;KDIENQYETQITQIEHEVSSSGQEVQSSAK;LASYLDK;MTLDDFR;NYSPYYNTIDDLK;NYSPYYNTIDDLKDQIVDLTVGNNK;QEIECQNQEYSLLLSIK;QEYEQLIAK;QFSSSYLSR;QGVDADINGLR;QVLDNLTMEK;SDLEMQYETLQEELMALK;SDLEMQYETLQEELMALKK;TLLDIDNTR;TLNDMR…
P35579	MYH9	sp|P35579|MYH9_HUMAN Myosin-9 OS=Homo sapiens GN=MYH9 PE=1 SV=4;sp|P35579-2|MYH9_HUMAN Isoform 2 of Myosin-9 OS=Homo sapiens GN=MYH9	226.53	218.82	13.5	2	17	5	0	0	0	0	0	0	0	7996100	33414000	0	0	0	967160	11178000	3769000	0	0	0	0	0	0	0	0	0	0	15	9	0	0	0	2	18	4	0	0	0	0	0	0	48	ADFCIIHYAGK;ANLQIDQINTDLNLER;DFSALESQLQDTQELLQEENR;DLGEELEALK;DVLLQVDDERR;FDQLLAEEK;KEEELQAALAR;KQELEEICHDLEAR;LDPHLVLDQLR;LQVELDNVTGLLSQSDSK;LVWVPSDK;NFINNPLAQADWAAK;NLPIYSEEIVEMYK;QLLQANPILEAFGNAK;RGDLPFVVPR;SMMQDREDQSILCTGESGAGK;TDLLLEPYNK;TELEDTLDSTAAQQELR;VSHLLGINVTDFTR;VVFQEFR
P36952	SPB5	sp|P36952|SPB5_HUMAN Serpin B5 OS=Homo sapiens GN=SERPINB5 PE=1 SV=2;tr|E7EMX5|E7EMX5_HUMAN Uncharacterized protein OS=Homo sapiens GN=SERPINB5 PE=3 SV=2	42.1	38.17	12.5	1	2	2	2	0	1	9385000	4292400	0	0	2882300	0	0	0	0	3170700	3509100	9430700	0	0	0	4219900	0	6084100	1	2	0	0	1	0	0	0	0	0	2	3	0	0	0	2	0	1	12	ACLENLGLK;DELNADHPFIYIIR;DVPFGFQTVTSDVNK;IIELPFQNK
P37108	SRP14	sp|P37108|SRP14_HUMAN Signal recognition particle 14 kDa protein OS=Homo sapiens GN=SRP14 PE=1 SV=2;tr|H0YLA2|H0YLA2_HUMAN Signal recognition particle 14kDa (homologous Alu RNA binding protein) OS=Homo sapiens GN=SRP14 PE=4 SV=1	14.57	14.011	17.6	1	1	1	0	0	0	0	0	0	0	3846300	10320000	0	0	0	2096100	1079300	1005200	0	0	0	0	0	0	0	0	0	0	3	1	0	0	0	2	1	1	0	0	0	0	0	0	8	FQMAYSNLLR;VLLESEQFLTELTR
P39019	RS19	sp|P39019|RS19_HUMAN 40S ribosomal protein S19 OS=Homo sapiens GN=RPS19 PE=1 SV=2	16.06	18.684	22.8	2	1	1	0	0	0	4622300	4105300	4543500	0	14415000	0	0	0	0	4880500	3548100	2648200	0	0	0	0	0	0	2	1	1	0	2	0	0	0	0	2	1	1	0	0	0	0	0	0	10	ELAPYDENWFYTR;LKVPEWVDTVK;VLQALEGLK
P40429	RL13A	sp|P40429|RL13A_HUMAN 60S ribosomal protein L13a OS=Homo sapiens GN=RPL13A PE=1 SV=2;sp|Q6NVV1|R13AX_HUMAN Putative 60S ribosomal protein L13a-like MGC87657 OS=Homo sapiens PE=5 SV=1	23.577	118.25	21.2	5	5	3	0	0	0	22960000	20996000	45623000	69622000	109860000	33355000	0	23753000	18590000	74254000	94415000	31436000	0	0	0	0	0	0	4	2	1	8	10	3	0	2	1	8	8	3	0	0	0	0	0	0	50	CEGINISGNFYR;MVVPAALK;VFDGIPPPYDK;VFDGIPPPYDKK;YQAVTATLEEK
P41091	IF2G	sp|P41091|IF2G_HUMAN Eukaryotic translation initiation factor 2 subunit 3 OS=Homo sapiens GN=EIF2S3 PE=1 SV=3;sp|Q2VIR3|IF2GL_HUMAN Putative eukaryotic translation initiation factor 2 subunit 3-like protein OS=Homo sapiens GN=EIF2S3L PE=5 SV=2;tr|F8W810|F8	51.109	68.202	23.9	5	4	0	0	0	0	0	0	0	0	6990500	0	0	0	0	6483500	3555000	0	0	0	0	0	0	0	0	0	0	0	8	0	0	0	0	4	3	0	0	0	0	0	0	0	15	HILILQNK;IVLTNPVCTEVGEK;LDDPSCPRPECYR;LIGWGQIR;LTPLSHEVISR;NEVLMVNIGSLSTGGR;QDLTTLDVTK;SCGSSTPDEFPTDIPGTK;SFDVNKPGCEVDDLK
P41250	SYG	sp|P41250|SYG_HUMAN Glycine--tRNA ligase OS=Homo sapiens GN=GARS PE=1 SV=3	83.165	17.667	5	0	0	0	0	0	0	0	0	0	0	0	0	0	0	0	0	0	0	0	0	0	0	0	0	3	0	0	0	0	0	0	0	0	0	0	0	0	0	0	0	0	0	3	LPFAAAQIGNSFR;TVNVVQFEPSK;VPLVAEKPLKEPK
P41252	SYIC	sp|P41252|SYIC_HUMAN Isoleucine--tRNA ligase, cytoplasmic OS=Homo sapiens GN=IARS PE=1 SV=2	144.5	106.17	12.2	0	1	0	0	0	0	22413000	8949000	1808200	0	0	0	0	3892400	742460	0	533300	0	0	0	0	0	0	0	13	8	2	0	0	0	0	2	1	0	1	0	0	0	0	0	0	0	27	AVPSWFVR;EIVVIHQDPEALKDIK;LFLNETQTQEITEDIPVK;LLILMEAR;LYLINSPVVR;NNDLCYWVPELVR;NVIVNGLVLASDGQK;TESAVSQMQSVIELGR;VCMDFNIIR;VENMVDQLLR;VMPFSTACNTPLSNFESHQNYK;YIIEELNVR
P42704	LPPRC	sp|P42704|LPPRC_HUMAN Leucine-rich PPR motif-containing protein, mitochondrial OS=Homo sapiens GN=LRPPRC PE=1 SV=3;tr|F5H4J6|F5H4J6_HUMAN Leucine-rich PPR-motif containing OS=Homo sapiens GN=LRPPRC PE=4 SV=1	157.9	269.95	22.8	13	19	17	0	0	0	0	0	0	13428000	11617000	1041400	0	0	0	10475000	13758000	14984000	0	0	0	0	0	0	0	0	0	13	23	1	0	0	0	12	21	18	0	0	0	0	0	0	88	AGDMENAENILTVMR;AGYPQYVSEILEK;CVANNQVETLEK;DAGIEPGPDTYLALLNAYAEK;DLPVTEAVFSALVTGHAR;FSPTDFLAK;GAYDIFLNAK;GDVENIEVVQK;GFTLNDAANSR;IQEENVIPR;ISNQFDWALMR;KGAYDIFLNAK;LDDLFLK;LGAVYDVSHYNALLK;LIITQVR;LLAEILR;LQDAINILK;LQWFCDR;MLNGLEDSIGLSK;QLILVLCSEENMQK;SEAANGNLDFVLSFLK;SGGLGGSHALLLLR;SNTLPISLQSIR;SVLELIPELNEK;SVLELIPELNEKEEAYNSLMK;VIEEQLEPAVEK;YAGEPVPFIEPPESFEFYAQQLR
P43490	NAMPT	sp|P43490|NAMPT_HUMAN Nicotinamide phosphoribosyltransferase OS=Homo sapiens GN=NAMPT PE=1 SV=1;tr|Q5SYT8|Q5SYT8_HUMAN Nicotinamide phosphoribosyltransferase-like (Fragment) OS=Homo sapiens GN=RP11-92J19.4 PE=1 SV=1	55.52	32.685	10.2	0	0	0	0	0	0	10471000	9490200	0	0	0	0	0	0	0	0	0	0	0	0	0	0	0	0	7	3	1	0	0	0	0	0	0	0	0	0	0	0	0	0	0	0	11	AVPEGFVIPR;GTDTVAGLALIK;GWNYILEK;TPAGNFVTLEEGK;VLEILGK
P45880-2	VDAC2	sp|P45880-2|VDAC2_HUMAN Isoform 2 of Voltage-dependent anion-selective channel protein 2 OS=Homo sapiens GN=VDAC2;sp|P45880|VDAC2_HUMAN Voltage-dependent anion-selective channel protein 2 OS=Homo sapiens GN=VDAC2 PE=1 SV=2;sp|P45880-1|VDAC2_HUMAN Isoform 1	30.412	39.898	26.5	0	0	0	0	0	0	26784000	0	1550400	0	0	0	0	2481300	0	0	0	0	0	0	0	0	0	0	6	0	1	0	0	0	0	1	0	0	0	0	0	0	0	0	0	0	8	GFGFGLVK;LTFDTTFSPNTGK;TGDFQLHTNVNDGTEFGGSIYQK;VNNSSLIGVGYTQTLRPGVK;WCEYGLTFTEK
P46063	RECQ1	sp|P46063|RECQ1_HUMAN ATP-dependent DNA helicase Q1 OS=Homo sapiens GN=RECQL PE=1 SV=3	73.457	17.528	5.2	2	1	0	0	0	0	0	0	0	0	2549200	0	0	0	0	2538800	1162500	0	0	0	0	0	0	0	0	0	0	0	3	0	0	0	0	2	1	0	0	0	0	0	0	0	6	DILQNVFK;QKPSNTEDFIEDIVK;VAGVVAPTLPR
P46109	CRKL	sp|P46109|CRKL_HUMAN Crk-like protein OS=Homo sapiens GN=CRKL PE=1 SV=1	33.777	6.6352	4	1	1	0	0	0	0	0	0	0	0	1345700	0	0	0	0	895600	1438300	0	0	0	0	0	0	0	0	0	0	0	1	0	0	0	0	1	1	0	0	0	0	0	0	0	3	TALALEVGDIVK
P46778	RL21	sp|P46778|RL21_HUMAN 60S ribosomal protein L21 OS=Homo sapiens GN=RPL21 PE=1 SV=2;tr|G3V1B3|G3V1B3_HUMAN Ribosomal protein L21, isoform CRA_f OS=Homo sapiens GN=RPL21 PE=4 SV=1	18.565	69.216	31.9	3	3	2	0	0	0	9660100	0	0	18424000	28179000	0	0	6035200	4813600	19065000	18500000	14480000	0	0	0	0	0	0	1	0	0	3	5	1	0	1	2	4	4	2	0	0	0	0	0	0	23	GTWVQLK;HGVVPLATYMR;TNGKEPELLEPIPYEFMA;VYNVTQHAVGIVVNK
P46781	RS9	sp|P46781|RS9_HUMAN 40S ribosomal protein S9 OS=Homo sapiens GN=RPS9 PE=1 SV=3;tr|B5MCT8|B5MCT8_HUMAN Ribosomal protein S9 OS=Homo sapiens GN=RPS9 PE=3 SV=1;tr|C9JM19|C9JM19_HUMAN Ribosomal protein S9 OS=Homo sapiens GN=RPS9 PE=3 SV=1	22.591	110.43	32.5	7	8	6	0	0	0	55677000	56843000	21207000	15530000	34924000	12234000	0	18332000	9990300	31140000	29348000	22281000	0	0	0	0	0	0	9	5	4	7	13	3	0	5	3	9	13	6	0	0	0	0	0	0	77	ELLTLDEKDPR;HIDFSLR;IEDFLER;KQVVNIPSFIVR;LDYILGLK;LFEGNALLR;LIGEYGLR;QVVNIPSFIVR;RLFEGNALLR
P46782	RS5	sp|P46782|RS5_HUMAN 40S ribosomal protein S5 OS=Homo sapiens GN=RPS5 PE=1 SV=4	22.876	37.718	28.4	3	4	3	0	0	0	0	4563300	3136700	4470200	20372000	58277000	0	4489700	1575200	7892600	8122000	4863700	0	0	0	0	0	0	0	3	2	2	10	4	0	1	1	6	7	4	0	0	0	0	0	0	40	QAVDVSPLR;QAVDVSPLRR;TIAECLADELINAAK;VNQAIWLLCTGAR;WSTDDVQINDISLQDYIAVK
P46783	RS10	sp|P46783|RS10_HUMAN 40S ribosomal protein S10 OS=Homo sapiens GN=RPS10 PE=1 SV=1;sp|Q9NQ39|RS10L_HUMAN Putative 40S ribosomal protein S10-like OS=Homo sapiens GN=RPS10P5 PE=5 SV=1	18.898	70.911	14.5	2	2	1	0	0	0	0	0	8569400	12666000	14562000	18618000	0	0	0	8394300	11328000	0	0	0	0	0	0	0	0	0	1	1	3	4	0	0	0	3	2	1	0	0	0	0	0	0	15	AEAGAGSATEFQFR;IAIYELLFK;KAEAGAGSATEFQFR
P46940	IQGA1	sp|P46940|IQGA1_HUMAN Ras GTPase-activating-like protein IQGAP1 OS=Homo sapiens GN=IQGAP1 PE=1 SV=1	189.25	28.374	4	0	0	0	0	0	0	0	0	0	0	0	0	0	0	0	0	0	0	0	0	0	0	0	0	2	1	0	0	1	1	0	0	0	0	0	0	0	0	0	0	0	0	5	GVLLEIEDLQVNQFK;ILAIGLINEALDEGDAQK;LGLAPQIQDLYGK;LGNFFSPK;VDFTEEEINNMK
P47929	LEG7	sp|P47929|LEG7_HUMAN Galectin-7 OS=Homo sapiens GN=LGALS7 PE=1 SV=2	15.075	72.869	39	1	3	4	0	1	1	0	0	0	12107000	1340000	97237000	0	0	0	1160400	7605500	56910000	0	0	10488000	0	4244600	0	0	0	0	2	2	8	0	0	0	1	4	7	0	0	2	0	1	1	28	AVVGDAQYHHFR;GQPFEVLIIASDDGFK;LDTSEVVFNSK;LVEVGGDVQLDSVR
P48594	SPB4	sp|P48594|SPB4_HUMAN Serpin B4 OS=Homo sapiens GN=SERPINB4 PE=1 SV=2;tr|H0Y5H9|H0Y5H9_HUMAN Serpin peptidase inhibitor, clade B (ovalbumin), member 4 (Fragment) OS=Homo sapiens GN=SERPINB4 PE=4 SV=1;tr|C9JZ65|C9JZ65_HUMAN Serpin peptidase inhibitor, clade	44.853	14.218	19.2	0	0	1	0	0	0	0	0	0	0	0	0	0	0	0	0	0	0	0	0	0	0	0	0	0	0	0	0	0	3	0	0	0	0	0	1	0	0	0	0	0	0	4	DLSMIVLLPNEIDGLQK;INSWVESQTNEK;QYNSFNFALLEDVQAK;TNSILFYGR;VLEIPYK;VLHFDQVTENTTEK
P49207	RL34	sp|P49207|RL34_HUMAN 60S ribosomal protein L34 OS=Homo sapiens GN=RPL34 PE=1 SV=3	13.293	26.489	13.7	3	3	3	0	0	0	0	0	9649400	15956000	25967000	12049000	0	6630400	5424100	21974000	21704000	16462000	0	0	0	0	0	0	0	0	2	4	7	4	0	2	2	5	6	5	0	0	0	0	0	0	37	AFLIEEQK;IVYLYTK;RAFLIEEQK
P49327	FAS	sp|P49327|FAS_HUMAN Fatty acid synthase OS=Homo sapiens GN=FASN PE=1 SV=3	273.42	46.274	4.2	0	3	0	0	0	0	3902000	9650200	0	0	1442400	9337000	0	1898400	0	0	1608600	0	0	0	0	0	0	0	2	5	0	0	2	1	0	1	0	0	3	0	0	0	0	0	0	0	14	DGLLENQTPEFFQDVCKPK;FDASFFGVHPK;GILADEDSSRPVWLK;LPEDPLLSGLLDSPALK;LSIPTYGLQCTR;RPTPQDSPIFLPVDDTSFR;SLLVNPEGPTLMR
P49411	EFTU	sp|P49411|EFTU_HUMAN Elongation factor Tu, mitochondrial OS=Homo sapiens GN=TUFM PE=1 SV=2	49.541	42.527	19.7	1	1	0	0	0	0	7082000	7912300	5439900	0	2563500	8932000	0	8928300	3429600	1609100	1473200	0	0	0	0	0	0	0	3	4	3	0	3	1	0	1	2	1	1	0	0	0	0	0	0	0	19	DKPHVNVGTIGHVDHGK;DLEKPFLLPVEAVYSVPGR;LLDAVDTYIPVPAR;TIGTGLVTNTLAMTEEEK;TVVTGIEMFHK;VEAQVYILSK
P49458	SRP09	sp|P49458|SRP09_HUMAN Signal recognition particle 9 kDa protein OS=Homo sapiens GN=SRP9 PE=1 SV=2;tr|E9PE20|E9PE20_HUMAN Signal recognition particle 9kDa OS=Homo sapiens GN=SRP9 PE=4 SV=1;sp|P49458-2|SRP09_HUMAN Isoform 2 of Signal recognition particle 9 k	10.112	12.078	22.1	1	2	0	0	0	0	0	0	0	0	6508500	0	0	0	0	4911900	3564400	0	0	0	0	0	0	0	0	0	0	0	2	0	0	0	0	1	2	0	0	0	0	0	0	0	5	LYLADPMK;VTDDLVCLVYK
P50552	VASP	sp|P50552|VASP_HUMAN Vasodilator-stimulated phosphoprotein OS=Homo sapiens GN=VASP PE=1 SV=3	39.829	323.31	36.3	11	11	10	0	0	0	0	0	0	52113000	115830000	55112000	0	0	0	97699000	86370000	53305000	0	0	0	0	0	0	0	0	0	13	57	20	0	0	0	34	35	21	0	0	0	0	0	0	180	ATVMLYDDGNK;ATVMLYDDGNKR;EEIIEAFVQELR;EEIIEAFVQELRK;MQPDQQVVINCAIVR;QELLEEVK;QVWGLNFGSK;RPWEKNSTTLPR;SGGGGLMEEMNAMLAR;SSSSVTTSETQPCTPSSSDYSDLQR;VKEEIIEAFVQELR;VKEEIIEAFVQELRK;WLPAGTGPQAFSR;YNQATPNFHQWR
P51114	FXR1	sp|P51114|FXR1_HUMAN Fragile X mental retardation syndrome-related protein 1 OS=Homo sapiens GN=FXR1 PE=1 SV=3;sp|P51114-2|FXR1_HUMAN Isoform 2 of Fragile X mental retardation syndrome-related protein 1 OS=Homo sapiens GN=FXR1;tr|B4DXZ6|B4DXZ6_HUMAN Fragil	69.72	59.878	17.1	1	3	0	0	0	0	0	0	0	0	7216600	0	0	0	0	1304900	2486300	0	0	0	0	0	0	0	0	0	0	0	6	0	0	0	0	1	3	0	0	0	0	0	0	0	10	ANDQEPCGWWLAK;CTVDVPEDLREACANENAHK;EDGMVPFVFVGTK;GPNYTSGYGTNSELSNPSETESERK;KEISEGDEVEVYSR;LQIDEQLR;VRIEGDNENKLPR
P51148	RAB5C	sp|P51148|RAB5C_HUMAN Ras-related protein Rab-5C OS=Homo sapiens GN=RAB5C PE=1 SV=2;tr|F8W1H5|F8W1H5_HUMAN RAB5C, member RAS oncogene family OS=Homo sapiens GN=RAB5C PE=3 SV=1;tr|F8WC93|F8WC93_HUMAN RAB5A, member RAS oncogene family OS=Homo sapiens GN=RAB5	23.482	13.403	11.6	0	0	0	0	0	0	0	0	0	0	0	0	0	0	0	0	0	0	0	0	0	0	0	0	2	0	0	0	0	0	0	0	0	0	0	0	0	0	0	0	0	0	2	LVLLGESAVGK;QASPNIVIALAGNK
P51659	DHB4	sp|P51659|DHB4_HUMAN Peroxisomal multifunctional enzyme type 2 OS=Homo sapiens GN=HSD17B4 PE=1 SV=3;tr|E7EWE5|E7EWE5_HUMAN Hydroxysteroid (17-beta) dehydrogenase 4 OS=Homo sapiens GN=HSD17B4 PE=3 SV=1;tr|E9PB82|E9PB82_HUMAN Hydroxysteroid (17-beta) dehydro	79.685	101.33	23.8	0	0	1	0	0	0	4481300	1399100	48747000	0	609410	0	0	1358900	25293000	0	0	452630	0	711700	0	0	0	0	4	1	14	0	1	0	0	1	11	0	0	1	0	1	0	0	0	0	34	AYALAFAER;GALVVVNDLGGDFK;IDVVVNNAGILR;ISDEDWDIIHR;LGLLGLANSLAIEGR;LQSTFVFEEIGRR;TALDAFGR;VAVAIPNRPPDAVLTDTTSLNQAALYR;VLHGEQYLELYKPLPR;VLQQFADNDVSR;VQETGDIVISNAYVDLAPTSGTSAK;VVLVTGAGAGLGR
P52272-2	HNRPM	sp|P52272-2|HNRPM_HUMAN Isoform 2 of Heterogeneous nuclear ribonucleoprotein M OS=Homo sapiens GN=HNRNPM;sp|P52272|HNRPM_HUMAN Heterogeneous nuclear ribonucleoprotein M OS=Homo sapiens GN=HNRNPM PE=1 SV=3;tr|Q59ES8|Q59ES8_HUMAN Heterogeneous nuclear ribonu	73.62	36.796	11	2	2	1	0	0	0	2963800	3602800	0	1804300	6049800	0	0	0	0	6243600	4247900	2314600	0	0	0	0	0	0	1	1	0	2	4	0	0	0	0	2	2	1	0	0	0	0	0	0	13	DKFNECGHVLYADIK;INEILSNALK;MEEESGAPGVPSGNGAPGPK;MGPLGLDHMASSIER;VGEVTYVELLMDAEGK
P52597	HNRPF	sp|P52597|HNRPF_HUMAN Heterogeneous nuclear ribonucleoprotein F OS=Homo sapiens GN=HNRNPF PE=1 SV=3;tr|B4DKS8|B4DKS8_HUMAN Uncharacterized protein OS=Homo sapiens GN=HNRNPF PE=2 SV=1	45.671	25.396	14	1	3	0	0	0	0	0	2693600	0	0	4684200	0	0	0	0	1900300	3326800	0	0	0	0	0	0	0	0	1	0	0	3	0	0	0	0	2	4	0	0	0	0	0	0	0	10	ATENDIYNFFSPLNPVR;ITGEAFVQFASQELAEK;QSGEAFVELGSEDDVK;TEMDWVLK
P52732	KIF11	sp|P52732|KIF11_HUMAN Kinesin-like protein KIF11 OS=Homo sapiens GN=KIF11 PE=1 SV=2	119.16	323.31	26.1	7	6	0	0	0	0	0	0	0	0	20434000	0	0	0	0	6932300	5290300	0	0	0	0	0	0	0	0	0	0	0	30	1	0	0	0	5	6	0	0	0	0	0	0	0	42	ASAHSIVECDPVR;ASAHSIVECDPVRK;AVDQHNAEAQDIFGK;DEVYQILEK;EEYITSALESTEEK;EHLLDQLKR;ETTIDGEELVK;IGAVEEELNR;IGAVEEELNRVTELFMDNK;LDIPTGTTPQR;LDIPTGTTPQRK;LIAQNLELNETIK;LMNLWTER;LNLVDLAGSENIGR;LQMFDDPR;LTDNGTEFSVK;LTVQEEQIVELIEK;NGVYISEENFR;NLNSLFNNMEELIK;QHNIFLDQMTIDEDK;SPNEEYTWEEDPLAGIIPR;SYLYPSTLVR;TTAATLMNAYSSR;TVYFSEQWVSSLNER;VITALVER;VTELFMDNK
P53618	COPB	sp|P53618|COPB_HUMAN Coatomer subunit beta OS=Homo sapiens GN=COPB1 PE=1 SV=3	107.14	6.2902	1.4	0	0	0	0	0	0	0	0	0	0	0	0	0	0	0	0	0	0	0	0	0	0	0	0	0	1	0	0	0	0	0	0	0	0	0	0	0	0	0	0	0	0	1	SLGEIPIVESEIK
P53621	COPA	sp|P53621|COPA_HUMAN Coatomer subunit alpha OS=Homo sapiens GN=COPA PE=1 SV=2;sp|P53621-2|COPA_HUMAN Isoform 2 of Coatomer subunit alpha OS=Homo sapiens GN=COPA	138.34	17.495	2.6	0	0	0	0	0	0	0	0	0	0	0	0	0	0	0	0	0	0	0	0	0	0	0	0	3	0	0	0	0	0	0	0	0	0	0	0	0	0	0	0	0	0	3	GFFEGTIASK;VLTIDPTEFK;YAVTTGDHGIIR
P54136	SYRC	sp|P54136|SYRC_HUMAN Arginine--tRNA ligase, cytoplasmic OS=Homo sapiens GN=RARS PE=1 SV=2;sp|P54136-2|SYRC_HUMAN Isoform Monomeric of Arginine--tRNA ligase, cytoplasmic OS=Homo sapiens GN=RARS;tr|F5H3T8|F5H3T8_HUMAN Arginyl-tRNA synthetase OS=Homo sapiens	75.378	48.472	14.5	0	0	0	0	0	0	9710600	5595200	0	0	0	0	0	0	0	0	0	0	0	0	0	0	0	0	6	3	0	0	0	0	0	0	0	0	0	0	0	0	0	0	0	0	9	FPEILQK;GFDILGIKPVQR;IYDALDVSLIER;LMDLLGEGLKR;NCGCLGASPNLEQLQEENLK;VEIAGPGFINVHLR;VLTAEELNAAQTSVAYGCIK
P54886-2	P5CS	sp|P54886-2|P5CS_HUMAN Isoform Short of Delta-1-pyrroline-5-carboxylate synthase OS=Homo sapiens GN=ALDH18A1;sp|P54886|P5CS_HUMAN Delta-1-pyrroline-5-carboxylate synthase OS=Homo sapiens GN=ALDH18A1 PE=1 SV=2	87.088	10.836	1.1	0	0	0	0	0	0	0	0	0	0	0	0	0	0	0	0	0	0	0	0	0	0	0	0	1	0	0	0	0	0	0	0	0	0	0	0	0	0	0	0	0	0	1	LNSLAIGLR
P55072	TERA	sp|P55072|TERA_HUMAN Transitional endoplasmic reticulum ATPase OS=Homo sapiens GN=VCP PE=1 SV=4	89.321	12.203	3.1	0	0	2	0	0	0	0	0	0	0	0	14533000	0	0	0	0	0	1233700	0	0	0	0	0	0	0	0	0	0	0	1	0	0	0	0	0	2	0	0	0	0	0	0	3	EVDIGIPDATGR;LDQLIYIPLPDEK
P55265-5	DSRAD	sp|P55265-5|DSRAD_HUMAN Isoform 5 of Double-stranded RNA-specific adenosine deaminase OS=Homo sapiens GN=ADAR;sp|P55265-3|DSRAD_HUMAN Isoform 3 of Double-stranded RNA-specific adenosine deaminase OS=Homo sapiens GN=ADAR;tr|H0YCK3|H0YCK3_HUMAN Adenosine dea	103.64	6.7291	1.6	0	0	0	0	0	0	0	1496600	0	0	978180	0	0	0	0	0	0	0	0	0	0	0	0	0	0	1	0	0	1	0	0	0	0	0	0	0	0	0	0	0	0	0	2	YLNTNPVGGLLEYAR
P58107	EPIPL	sp|P58107|EPIPL_HUMAN Epiplakin OS=Homo sapiens GN=EPPK1 PE=1 SV=2;tr|E9PPU0|E9PPU0_HUMAN Epiplakin 1 OS=Homo sapiens GN=EPPK1 PE=4 SV=1	555.61	12.989	5	0	0	1	0	0	0	4605000	9056000	0	0	0	0	0	0	0	0	0	2881200	0	0	0	0	0	0	1	2	0	0	0	0	0	0	0	0	0	0	0	0	0	0	0	0	3	QVSASELHTSGILGPETLR;VPVDVAYR;YLEGTSCIAGVLVPAK
P60174	TPIS	sp|P60174|TPIS_HUMAN Triosephosphate isomerase OS=Homo sapiens GN=TPI1 PE=1 SV=3;sp|P60174-1|TPIS_HUMAN Isoform 2 of Triosephosphate isomerase OS=Homo sapiens GN=TPI1;tr|B7Z5D8|B7Z5D8_HUMAN Triosephosphate isomerase OS=Homo sapiens GN=TPI1 PE=2 SV=1	30.791	12.915	10.1	0	0	1	0	0	1	0	0	0	0	0	0	0	0	0	0	0	0	0	0	0	0	0	0	0	0	0	0	0	1	0	0	0	0	0	1	0	0	0	0	0	1	3	QSLGELIGTLNAAK;VVLAYEPVWAIGTGK
P60468	SC61B	sp|P60468|SC61B_HUMAN Protein transport protein Sec61 subunit beta OS=Homo sapiens GN=SEC61B PE=1 SV=2	9.9743	6.3903	10.4	1	0	0	0	0	0	0	0	0	0	0	0	0	0	0	0	0	0	0	0	0	0	0	0	0	0	0	0	1	0	0	0	0	1	0	0	0	0	0	0	0	0	2	FYTEDSPGLK
P60842	IF4A1	sp|P60842|IF4A1_HUMAN Eukaryotic initiation factor 4A-I OS=Homo sapiens GN=EIF4A1 PE=1 SV=1;tr|E7EQG2|E7EQG2_HUMAN Eukaryotic translation initiation factor 4A2 OS=Homo sapiens GN=EIF4A2 PE=3 SV=1;sp|Q14240|IF4A2_HUMAN Eukaryotic initiation factor 4A-II OS=	46.153	151.57	31	0	1	2	0	0	0	51485000	31676000	19486000	0	5482200	3527900	0	22753000	9998500	0	0	4519500	0	0	0	0	0	0	12	9	4	0	3	2	0	4	2	0	1	2	0	0	0	0	0	0	39	ATQALVLAPTR;DQIYDIFQK;GIYAYGFEKPSAIQQR;GVAINMVTEEDKR;GYDVIAQAQSGTGK;KEELTLEGIR;LQMEAPHIIVGTPGR;MFVLDEADEMLSR;QFYINVER;VDWLTEK;VLITTDLLAR
P60866	RS20	sp|P60866|RS20_HUMAN 40S ribosomal protein S20 OS=Homo sapiens GN=RPS20 PE=1 SV=1;tr|B4DW28|B4DW28_HUMAN Uncharacterized protein OS=Homo sapiens GN=RPS20 PE=2 SV=1;tr|E5RIP1|E5RIP1_HUMAN Ribosomal protein S20 OS=Homo sapiens GN=RPS20 PE=4 SV=1;tr|E5RJX2|E5	13.373	85.236	22.7	3	3	3	0	0	0	16004000	2276600	6996300	14242000	38316000	17839000	0	4457900	0	28367000	23587000	13817000	0	0	0	0	0	0	4	1	2	2	8	2	0	2	0	6	4	4	0	0	0	0	0	0	35	DTGKTPVEPEVAIHR;LIDLHSPSEIVK;TPVEPEVAIHR
P60880-2	SNP25	sp|P60880-2|SNP25_HUMAN Isoform SNAP-25a of Synaptosomal-associated protein 25 OS=Homo sapiens GN=SNAP25;sp|P60880|SNP25_HUMAN Synaptosomal-associated protein 25 OS=Homo sapiens GN=SNAP25 PE=1 SV=1	23.336	6.8101	3.4	1	0	0	0	0	0	0	0	0	0	0	0	0	0	0	0	0	0	0	0	0	0	0	0	0	0	0	0	0	0	0	0	0	0	0	0	0	0	0	0	0	0	0	RVTNDAR
P60891	PRPS1	sp|P60891|PRPS1_HUMAN Ribose-phosphate pyrophosphokinase 1 OS=Homo sapiens GN=PRPS1 PE=1 SV=2;tr|B1ALA9|B1ALA9_HUMAN Phosphoribosyl pyrophosphate synthetase 1 OS=Homo sapiens GN=PRPS1 PE=3 SV=1;tr|B4DNL6|B4DNL6_HUMAN Ribose-phosphate pyrophosphokinase OS=H	34.834	80.707	33	0	2	0	0	0	0	0	0	0	5121300	15049000	9289600	0	0	0	0	4716700	0	0	0	0	0	0	0	0	0	0	1	4	1	0	0	0	0	2	0	0	0	0	0	0	0	8	FSNQETCVEIGESVR;INNACFEAVVVTNTIPQEDK;LNVDFALIHK;MVLVGDVKDR;RTHNGESVSYLFSHVPL;THNGESVSYLFSHVPL;VAILVDDMADTCGTICHAADK;VTAVIPCFPYAR
P60903	S10AA	sp|P60903|S10AA_HUMAN Protein S100-A10 OS=Homo sapiens GN=S100A10 PE=1 SV=2	11.203	13.193	17.5	1	1	1	0	0	0	6117400	3644800	0	0	33148000	0	0	0	0	26068000	14647000	6048600	0	0	0	0	0	0	1	1	0	0	3	0	0	0	0	2	2	1	0	0	0	0	0	0	10	EFPGFLENQKDPLAVDK
P61221	ABCE1	sp|P61221|ABCE1_HUMAN ATP-binding cassette sub-family E member 1 OS=Homo sapiens GN=ABCE1 PE=1 SV=1;tr|D6R9I9|D6R9I9_HUMAN ATP-binding cassette, sub-family E (OABP), member 1 OS=Homo sapiens GN=ABCE1 PE=4 SV=1	67.314	16.286	5.5	0	0	0	0	0	0	5487600	4088300	0	0	0	0	0	0	0	0	0	0	0	0	0	0	0	0	1	2	0	0	0	0	0	0	0	0	0	0	0	0	0	0	0	0	3	EGINIFLDGYVPTENLR;NTVANSPQTLLAGMNK
P61247	RS3A	sp|P61247|RS3A_HUMAN 40S ribosomal protein S3a OS=Homo sapiens GN=RPS3A PE=1 SV=2;tr|D6RG13|D6RG13_HUMAN Ribosomal protein S3A (Fragment) OS=Homo sapiens GN=RPS3A PE=3 SV=1;tr|D6RAT0|D6RAT0_HUMAN Ribosomal protein S3A OS=Homo sapiens GN=RPS3A PE=3 SV=1;tr|	29.945	130.5	43.9	10	10	5	0	0	0	51339000	36916000	17259000	9826200	80865000	74725000	0	16526000	5335500	36144000	31497000	20646000	0	0	0	0	0	0	6	7	3	3	22	8	0	3	1	14	16	6	0	0	0	0	0	0	89	ACQSIYPLHDVFVR;APAMFNIR;EVQTNDLKEVVNK;LFCVGFTK;LIPDSIGKDIEK;NCLTNFHGMDLTR;TTDGYLLR;VERADGYEPPVQESV;VFEVSLADLQNDEVAFR;VFEVSLADLQNDEVAFRK;VVDPFSK
P61353	RL27	sp|P61353|RL27_HUMAN 60S ribosomal protein L27 OS=Homo sapiens GN=RPL27 PE=1 SV=2	15.798	179	48.5	4	5	4	0	0	0	17614000	1619100	18854000	42092000	75243000	18967000	0	14790000	3181100	33715000	53378000	37983000	0	0	0	0	0	0	3	1	4	7	14	5	0	3	1	5	11	7	0	0	0	0	0	0	61	DVFRDPALK;NIDDGTSDRPYSHALVAGIDR;NIDDGTSDRPYSHALVAGIDRYPR;TVVNKDVFRDPALK;VVLVLAGR;VYNYNHLMPTR;YSVDIPLDK
P61626	LYSC	sp|P61626|LYSC_HUMAN Lysozyme C OS=Homo sapiens GN=LYZ PE=1 SV=1;tr|F8VV32|F8VV32_HUMAN Lysozyme OS=Homo sapiens GN=LYZ PE=3 SV=1	16.537	81.713	27	1	1	1	1	2	0	4906200	4161700	6062400	2210400	2241900	0	0	0	3292600	3395300	15649000	6696300	0	3997900	4728000	4689500	283710000	0	1	1	1	1	1	0	0	0	1	1	1	1	0	1	1	1	5	0	17	STDYGIFQINSR;TPGAVNACHLSCSALLQDNIADAVACAK
P62081	RS7	sp|P62081|RS7_HUMAN 40S ribosomal protein S7 OS=Homo sapiens GN=RPS7 PE=1 SV=1;tr|B5MCP9|B5MCP9_HUMAN Ribosomal protein S7 OS=Homo sapiens GN=RPS7 PE=4 SV=1	22.127	33.97	36.6	1	1	0	0	0	0	3513300	2173600	0	0	7276300	4451400	0	0	0	0	897980	0	0	0	0	0	0	0	1	2	0	0	6	1	0	0	0	1	1	0	0	0	0	0	0	0	12	DVNFEFPEFQL;HVVFIAQR;IVKPNGEKPDEFESGISQALLELEMNSDLK;TLTAVHDAILEDLVFPSEIVGK
P62241	RS8	sp|P62241|RS8_HUMAN 40S ribosomal protein S8 OS=Homo sapiens GN=RPS8 PE=1 SV=2;tr|Q5JR95|Q5JR95_HUMAN Ribosomal protein S8 OS=Homo sapiens GN=RPS8 PE=4 SV=1	24.205	323.31	45.7	8	8	6	0	0	0	61119000	97106000	47524000	36949000	89235000	13353000	0	38230000	24220000	55882000	58763000	42587000	0	0	0	0	0	0	11	13	7	12	21	4	0	8	6	16	16	8	0	0	0	0	0	0	122	ELEFYLR;IIDVVYNASNNELVR;ISSLLEEQFQQGK;LDVGNFSWGSECCTR;LLACIASR;LTPEEEEILNK;LTPEEEEILNKK;NCIVLIDSTPYR;QWYESHYALPLGR
P62244	RS15A	sp|P62244|RS15A_HUMAN 40S ribosomal protein S15a OS=Homo sapiens GN=RPS15A PE=1 SV=2	14.839	86.057	53.8	5	5	4	0	0	0	32076000	7409100	8253300	23254000	53206000	12136000	0	11465000	3338100	36533000	24819000	21737000	0	0	0	0	0	0	4	1	3	7	15	4	0	2	1	6	6	5	0	0	0	0	0	0	54	FDVQLKDLEK;HGYIGEFEIIDDHR;IVVNLTGR;MNVLADALK;QFGFIVLTTSAGIMDHEEAR;WQNNLLPSR
P62249	RS16	sp|P62249|RS16_HUMAN 40S ribosomal protein S16 OS=Homo sapiens GN=RPS16 PE=1 SV=2;tr|Q6IPX4|Q6IPX4_HUMAN RPS16 protein OS=Homo sapiens GN=RPS16 PE=2 SV=1	16.445	81.208	46.6	7	6	6	0	0	0	63185000	63368000	85280000	51296000	103630000	71026000	0	48291000	81320000	82372000	80514000	50567000	0	0	0	0	0	0	5	6	6	6	16	8	0	6	5	12	11	10	0	0	0	0	0	0	91	ALVAYYQK;DILIQYDR;FAGVDIR;GGGHVAQIYAIR;GPLQSVQVFGR;LLEPVLLLGK;VNGRPLEMIEPR
P62258-2	1433E	sp|P62258-2|1433E_HUMAN Isoform SV of 14-3-3 protein epsilon OS=Homo sapiens GN=YWHAE;sp|P62258|1433E_HUMAN 14-3-3 protein epsilon OS=Homo sapiens GN=YWHAE PE=1 SV=1	26.504	11.7	17.6	2	0	1	0	0	0	0	0	0	0	0	0	0	0	0	0	0	0	0	0	0	0	0	0	0	0	0	0	0	0	0	0	0	1	0	1	0	0	0	0	0	0	2	DSTLIMQLLR;EAAENSLVAYK;NLLSVAYK;YLAEFATGNDRK
P62263	RS14	sp|P62263|RS14_HUMAN 40S ribosomal protein S14 OS=Homo sapiens GN=RPS14 PE=1 SV=3	16.273	106.7	31.8	3	3	1	0	0	0	12384000	5917000	7972900	9875800	60439000	19165000	0	10063000	0	32537000	38814000	15875000	0	0	0	0	0	0	2	3	1	2	8	3	0	2	0	4	4	1	0	0	0	0	0	0	30	ADRDESSPYAAMLAAQDVAQR;ELGITALHIK;IEDVTPIPSDSTR;IEDVTPIPSDSTRR;IGRIEDVTPIPSDSTR
P62266	RS23	sp|P62266|RS23_HUMAN 40S ribosomal protein S23 OS=Homo sapiens GN=RPS23 PE=1 SV=3;tr|D6RD47|D6RD47_HUMAN Ribosomal protein S23 OS=Homo sapiens GN=RPS23 PE=3 SV=1	15.807	32.89	35	2	3	3	0	0	0	0	8519600	7949600	8979700	19459000	17061000	0	0	0	15394000	11074000	10339000	0	0	0	0	0	0	0	2	1	2	6	2	0	0	0	2	3	3	0	0	0	0	0	0	21	GHAVGDIPGVR;ITAFVPNDGCLNFIEENDEVLVAGFGR;KGHAVGDIPGVR;VANVSLLALYK
P62269	RS18	sp|P62269|RS18_HUMAN 40S ribosomal protein S18 OS=Homo sapiens GN=RPS18 PE=1 SV=3	17.718	33.732	25	3	4	2	0	0	0	6666400	5666600	0	13294000	28490000	0	0	0	0	23108000	26179000	15910000	0	0	0	0	0	0	1	1	0	4	7	0	0	0	0	5	7	3	0	0	0	0	0	0	28	IAFAITAIK;IPDWFLNR;VITIMQNPR;YSQVLANGLDNK
P62273	RS29	sp|P62273|RS29_HUMAN 40S ribosomal protein S29 OS=Homo sapiens GN=RPS29 PE=1 SV=2;tr|A8MZ73|A8MZ73_HUMAN Ribosomal protein S29 OS=Homo sapiens GN=RPS29 PE=3 SV=1	6.6767	46.199	19.6	1	1	1	0	0	0	0	5050400	19473000	5375000	12582000	6443700	0	0	13413000	9196900	13629000	5819900	0	0	0	0	0	0	0	2	1	2	3	1	0	0	1	1	2	1	0	0	0	0	0	0	14	GHQQLYWSHPR
P62277	RS13	sp|P62277|RS13_HUMAN 40S ribosomal protein S13 OS=Homo sapiens GN=RPS13 PE=1 SV=2	17.222	116.97	50.3	5	7	5	0	0	0	1498700	9490400	4210100	22336000	66324000	37260000	0	0	0	37222000	43261000	26113000	0	0	0	0	0	0	1	4	2	8	19	6	0	0	0	10	13	8	0	0	0	0	0	0	71	GLAPDLPEDLYHLIK;GLAPDLPEDLYHLIKK;GLSQSALPYR;GLTPSQIGVILR;KGLTPSQIGVILR;LILIESR;LTSDDVKEQIYK;SVPTWLK;YESSTASALVA
P62280	RS11	sp|P62280|RS11_HUMAN 40S ribosomal protein S11 OS=Homo sapiens GN=RPS11 PE=1 SV=3	18.431	98.124	30.4	6	4	6	0	0	0	40897000	20021000	43945000	47217000	102750000	26938000	0	27867000	5275200	63510000	59800000	48504000	0	0	0	0	0	0	4	4	4	4	10	3	0	4	2	6	6	5	0	0	0	0	0	0	52	CPFTGNVSIR;DVQIGDIVTVGECRPLSK;DYLHYIR;KCPFTGNVSIR;NMSVHLSPCFR;RDYLHYIR
P62304	RUXE	sp|P62304|RUXE_HUMAN Small nuclear ribonucleoprotein E OS=Homo sapiens GN=SNRPE PE=1 SV=1	10.803	-2	12	0	0	0	0	0	0	0	0	0	0	0	0	0	0	0	0	0	0	0	0	0	0	0	0	0	0	0	0	0	1	0	0	0	0	0	0	0	0	0	0	0	0	1	VMVQPINLIFR
P62314	SMD1	sp|P62314|SMD1_HUMAN Small nuclear ribonucleoprotein Sm D1 OS=Homo sapiens GN=SNRPD1 PE=1 SV=1	13.281	8.8199	10.9	0	0	0	0	0	0	0	0	0	0	0	0	0	0	0	0	0	0	0	0	0	0	0	0	1	0	0	0	0	0	0	0	0	0	0	0	0	0	0	0	0	0	1	NREPVQLETLSIR
P62316	SMD2	sp|P62316|SMD2_HUMAN Small nuclear ribonucleoprotein Sm D2 OS=Homo sapiens GN=SNRPD2 PE=1 SV=1	13.527	6.8059	7.6	0	0	0	0	0	0	4023900	4023000	0	0	0	0	0	0	0	0	0	0	0	0	0	0	0	0	1	1	0	0	0	0	0	0	0	0	0	0	0	0	0	0	0	0	2	GDSVIVVLR
P62424	RL7A	sp|P62424|RL7A_HUMAN 60S ribosomal protein L7a OS=Homo sapiens GN=RPL7A PE=1 SV=2;tr|Q5T8U2|Q5T8U2_HUMAN Ribosomal protein L7a OS=Homo sapiens GN=RPL7A PE=4 SV=1;tr|Q5T8U3|Q5T8U3_HUMAN Ribosomal protein L7a (Fragment) OS=Homo sapiens GN=RPL7A PE=4 SV=1	29.995	245.68	36.1	11	12	8	0	0	0	44062000	19202000	32716000	43890000	83096000	36906000	0	31530000	18696000	65523000	59598000	44870000	0	0	0	0	0	0	6	9	8	14	29	6	0	4	5	20	23	13	0	0	0	0	0	0	137	AGVNTVTTLVENK;AGVNTVTTLVENKK;HWGGNVLGPK;KVVNPLFEK;LKVPPAINQFTQALDR;MGVPYCIIK;NFGIGQDIQPK;RHWGGNVLGPK;TCTTVAFTQVNSEDK;TNYNDRYDEIR;TNYNDRYDEIRR;VPPAINQFTQALDR;VVNPLFEK
P62633-2	CNBP	sp|P62633-2|CNBP_HUMAN Isoform 2 of Cellular nucleic acid-binding protein OS=Homo sapiens GN=CNBP;sp|P62633|CNBP_HUMAN Cellular nucleic acid-binding protein OS=Homo sapiens GN=CNBP PE=1 SV=1;tr|B4DP17|B4DP17_HUMAN CCHC-type zinc finger, nucleic acid bindin	18.742	24.583	24.1	1	2	0	0	0	0	0	0	0	0	3569100	7446500	0	0	0	4569000	3855800	0	0	0	0	0	0	0	0	0	0	0	3	1	0	0	0	1	2	0	0	0	0	0	0	0	7	CYSCGEFGHIQK;DCDLQEDACYNCGR;GFQFVSSSLPDICYR
P62701	RS4X	sp|P62701|RS4X_HUMAN 40S ribosomal protein S4, X isoform OS=Homo sapiens GN=RPS4X PE=1 SV=2	29.597	218.56	46.4	10	11	7	0	0	0	54821000	5991600	14268000	30135000	67500000	21508000	0	5593800	7133900	46802000	51695000	32898000	0	0	0	0	0	0	8	3	3	7	28	6	0	1	2	19	22	10	0	0	0	0	0	0	109	ECLPLIIFLR;ERHPGSFDVVHVK;FDTGNLCMVTGGANLGR;GIPHLVTHDAR;GNKPWISLPR;HPGSFDVVHVK;LRECLPLIIFLR;LSNIFVIGK;LTGVFAPR;TDITYPAGFMDVISIDK;TIRYPDPLIK;VNDTIQIDLETGK;VRTDITYPAGFMDVISIDK;YPDPLIK
P62750	RL23A	sp|P62750|RL23A_HUMAN 60S ribosomal protein L23a OS=Homo sapiens GN=RPL23A PE=1 SV=1;tr|A8MXA8|A8MXA8_HUMAN Ribosomal protein L23a OS=Homo sapiens GN=RPL23A PE=3 SV=1;tr|A8MUS3|A8MUS3_HUMAN Ribosomal protein L23a OS=Homo sapiens GN=RPL23A PE=3 SV=1	17.695	65.681	35.3	6	6	4	0	0	0	38120000	0	22385000	15545000	60971000	12473000	0	11311000	0	38334000	20727000	18064000	0	0	0	0	0	0	3	0	2	3	14	2	0	2	1	6	6	4	0	0	0	0	0	0	43	FPLTTESAMK;IEDNNTLVFIVDVK;KIEDNNTLVFIVDVK;KLYDIDVAK;LAPDYDALDVANK;LDHYAIIK;LYDIDVAK
P62753	RS6	sp|P62753|RS6_HUMAN 40S ribosomal protein S6 OS=Homo sapiens GN=RPS6 PE=1 SV=1;tr|A2A3R5|A2A3R5_HUMAN 40S ribosomal protein S6 OS=Homo sapiens GN=RPS6 PE=3 SV=1;tr|A2A3R7|A2A3R7_HUMAN Ribosomal protein S6 OS=Homo sapiens GN=RPS6 PE=4 SV=1	28.68	64.776	16.9	4	4	3	0	0	0	77802000	71010000	31661000	42232000	62359000	9945200	0	20870000	13284000	45806000	45958000	30193000	0	0	0	0	0	0	8	8	3	6	11	3	0	3	2	8	9	6	0	0	0	0	0	0	67	DIPGLTDTTVPR;GEKDIPGLTDTTVPR;LNISFPATGCQK;MATEVAADALGEEWK
P62805	H4	sp|P62805|H4_HUMAN Histone H4 OS=Homo sapiens GN=HIST1H4A PE=1 SV=2	11.367	65.925	40.8	1	1	4	1	1	0	21642000	16047000	13051000	0	12726000	36973000	0	18433000	0	13378000	14919000	96907000	0	14979000	0	20400000	8426100	0	3	1	1	0	1	4	0	1	0	1	1	8	0	1	0	2	1	0	25	DNIQGITKPAIR;ISGLIYEETR;TVTAMDVVYALK;VFLENVIR
P62826	RAN	sp|P62826|RAN_HUMAN GTP-binding nuclear protein Ran OS=Homo sapiens GN=RAN PE=1 SV=3;tr|B5MDF5|B5MDF5_HUMAN RAN, member RAS oncogene family OS=Homo sapiens GN=RAN PE=4 SV=1;tr|B4DV51|B4DV51_HUMAN RAN, member RAS oncogene family OS=Homo sapiens GN=RAN PE=2	24.423	21.163	15.7	2	2	1	0	0	0	103590000	91924000	41662000	0	7548100	0	0	39254000	16862000	14514000	8187100	13184000	0	0	0	0	0	0	3	3	3	0	2	0	0	2	1	2	2	1	0	0	0	0	0	0	19	LVLVGDGGTGK;NLQYYDISAK;VCENIPIVLCGNK
P62829	RL23	sp|P62829|RL23_HUMAN 60S ribosomal protein L23 OS=Homo sapiens GN=RPL23 PE=1 SV=1;tr|C9JD32|C9JD32_HUMAN Ribosomal protein L23 (Fragment) OS=Homo sapiens GN=RPL23 PE=3 SV=1;tr|B9ZVP7|B9ZVP7_HUMAN Ribosomal protein L23 OS=Homo sapiens GN=RPL23 PE=3 SV=1	14.865	88.012	51.4	4	4	3	0	0	0	58040000	35543000	20800000	79779000	65893000	217610000	0	11053000	5500900	44629000	52419000	33595000	0	0	0	0	0	0	6	4	2	5	12	5	0	1	1	7	8	4	0	0	0	0	0	0	55	DGVFLYFEDNAGVIVNNK;ECADLWPR;ISLGLPVGAVINCADNTGAK;LNRLPAAGVGDMVMATVK;LPAAGVGDMVMATVK;NLYIISVK
P62841	RS15	sp|P62841|RS15_HUMAN 40S ribosomal protein S15 OS=Homo sapiens GN=RPS15 PE=1 SV=2	17.04	13.04	9	1	2	0	0	0	0	0	0	0	0	2673500	0	0	0	0	0	2173900	0	0	0	0	0	0	0	0	0	0	0	6	0	0	0	0	1	3	0	0	0	0	0	0	0	10	EAPPMEKPEVVK;KEAPPMEKPEVVK
P62847-2	RS24	sp|P62847-2|RS24_HUMAN Isoform 2 of 40S ribosomal protein S24 OS=Homo sapiens GN=RPS24;tr|E7ETK0|E7ETK0_HUMAN 40S ribosomal protein S24 OS=Homo sapiens GN=RPS24 PE=3 SV=1;sp|P62847-3|RS24_HUMAN Isoform 3 of 40S ribosomal protein S24 OS=Homo sapiens GN=RPS2	15.069	25.338	29.2	2	2	2	0	0	0	22219000	30161000	16934000	20926000	34253000	64640000	0	8826600	4842200	27336000	20524000	10641000	0	0	0	0	0	0	5	6	6	5	14	3	0	1	1	8	8	4	0	0	0	0	0	0	61	QMVIDVLHPGK;TTGFGMIYDSLDYAK;TTPDVIFVFGFR
P62851	RS25	sp|P62851|RS25_HUMAN 40S ribosomal protein S25 OS=Homo sapiens GN=RPS25 PE=1 SV=1	13.742	40.779	22.4	3	3	3	0	0	0	40345000	18130000	17452000	9279300	72330000	14034000	0	0	13628000	68089000	39366000	15843000	0	0	0	0	0	0	3	2	3	3	8	2	0	0	2	5	5	3	0	0	0	0	0	0	36	AALQELLSK;LITPAVVSER;LNNLVLFDK
P62854	RS26	sp|P62854|RS26_HUMAN 40S ribosomal protein S26 OS=Homo sapiens GN=RPS26 PE=1 SV=3;tr|Q75MH1|Q75MH1_HUMAN HCG1745083 OS=Homo sapiens GN=RPS26 PE=2 SV=1;tr|F8VZW7|F8VZW7_HUMAN Uncharacterized protein OS=Homo sapiens PE=4 SV=1;sp|Q5JNZ5|RS26L_HUMAN Putative 4	13.015	24.382	31.3	3	3	3	0	0	0	10336000	7872900	15985000	15996000	40163000	118880000	0	0	8155500	24743000	25160000	12966000	0	0	0	0	0	0	1	3	2	1	6	3	0	0	1	3	4	3	0	0	0	0	0	0	27	DISEASVFDAYVLPK;LHYCVSCAIHSK;NIVEAAAVR
P62888	RL30	sp|P62888|RL30_HUMAN 60S ribosomal protein L30 OS=Homo sapiens GN=RPL30 PE=1 SV=2;tr|E5RI99|E5RI99_HUMAN Ribosomal protein L30 (Fragment) OS=Homo sapiens GN=RPL30 PE=3 SV=1	12.784	150.49	50.4	4	3	3	0	0	0	27093000	43172000	24328000	20880000	73538000	20565000	0	7815900	4449500	42033000	40036000	38214000	0	0	0	0	0	0	3	5	3	4	13	4	0	1	1	9	7	5	0	0	0	0	0	0	55	LVILANNCPALR;SEIEYYAMLAK;TGVHHYSGNNIELGTACGK;VCTLAIIDPGDSDIIR
P62906	RL10A	sp|P62906|RL10A_HUMAN 60S ribosomal protein L10a OS=Homo sapiens GN=RPL10A PE=1 SV=2	24.831	79.999	32.7	3	6	3	0	0	0	3121100	20436000	8375400	22428000	43671000	4364400	0	6384100	2349900	21116000	29487000	16118000	0	0	0	0	0	0	1	4	3	6	16	1	0	2	1	6	12	5	0	0	0	0	0	0	57	AGKFPSLLTHNENMVAK;AVDIPHMDIEALK;AVDIPHMDIEALKK;FPSLLTHNENMVAK;FSVCVLGDQQHCDEAK;KYDAFLASESLIK;VSRDTLYEAVR;YDAFLASESLIK
P62913-2	RL11	sp|P62913-2|RL11_HUMAN Isoform 2 of 60S ribosomal protein L11 OS=Homo sapiens GN=RPL11;sp|P62913|RL11_HUMAN 60S ribosomal protein L11 OS=Homo sapiens GN=RPL11 PE=1 SV=2;tr|Q5VVC9|Q5VVC9_HUMAN Ribosomal protein L11 (Fragment) OS=Homo sapiens GN=RPL11 PE=2 S	20.124	84.155	20.3	3	3	3	1	0	0	50707000	41466000	29603000	34443000	86666000	12703000	0	19485000	19820000	54108000	41535000	30148000	0	0	0	1064100	0	0	6	3	2	6	8	1	0	2	2	6	6	5	0	0	0	1	0	0	48	LCLNICVGESGDR;VLEQLTGQTPVFSK;YDGIILPGK
P62937	PPIA	sp|P62937|PPIA_HUMAN Peptidyl-prolyl cis-trans isomerase A OS=Homo sapiens GN=PPIA PE=1 SV=2;tr|F8WE65|F8WE65_HUMAN Peptidyl-prolyl cis-trans isomerase OS=Homo sapiens GN=PPIA PE=3 SV=1;tr|C9J5S7|C9J5S7_HUMAN Peptidyl-prolyl cis-trans isomerase OS=Homo sap	18.012	48.112	42.4	2	4	4	4	0	0	16960000	10220000	6522500	1227300	10501000	0	0	0	0	9585800	10934000	12193000	0	2333200	0	10352000	0	0	4	3	2	1	7	0	0	0	0	3	5	4	0	1	0	6	0	0	36	EGMNIVEAMER;FEDENFILK;IIPGFMCQGGDFTR;SIYGEKFEDENFILK;VNPTVFFDIAVDGEPLGR;VSFELFADK;VSFELFADKVPK
P62979	RS27A	sp|P62979|RS27A_HUMAN Ubiquitin-40S ribosomal protein S27a OS=Homo sapiens GN=RPS27A PE=1 SV=2;sp|P0CG48|UBC_HUMAN Polyubiquitin-C OS=Homo sapiens GN=UBC PE=1 SV=2;tr|F5H388|F5H388_HUMAN Ubiquitin C (Fragment) OS=Homo sapiens GN=UBC PE=4 SV=1;tr|F5H041|F5H	17.965	132.96	36.5	3	3	4	1	1	0	44651000	39987000	34909000	14742000	43419000	13452000	0	27579000	23193000	34469000	26761000	19427000	0	13270000	6549400	9301500	9917300	0	4	4	5	3	7	2	0	2	3	5	5	4	0	1	1	1	1	0	48	CCLTYCFNKPEDK;ECPSDECGAGVFMASHFDR;ESTLHLVLR;TITLEVEPSDTIENVK
P63104	1433Z	sp|P63104|1433Z_HUMAN 14-3-3 protein zeta/delta OS=Homo sapiens GN=YWHAZ PE=1 SV=1;tr|B0AZS6|B0AZS6_HUMAN Uncharacterized protein OS=Homo sapiens GN=YWHAZ PE=2 SV=1;tr|E7EX29|E7EX29_HUMAN Tyrosine 3-monooxygenase/tryptophan 5-monooxygenase activation prote	27.745	40.069	32.7	2	1	4	0	0	0	10968000	0	4068000	2889300	4985600	69812000	0	5162400	0	10849000	555910	27469000	0	0	0	0	0	0	2	0	1	1	2	9	0	1	0	3	1	7	0	0	0	0	0	0	27	DICNDVLSLLEK;DSTLIMQLLR;FLIPNASQAESK;KGIVDQSQQAYQEAFEISK;NLLSVAYK;TAFDEAIAELDTLSEESYK
P63173	RL38	sp|P63173|RL38_HUMAN 60S ribosomal protein L38 OS=Homo sapiens GN=RPL38 PE=1 SV=2	8.2178	33.298	48.6	3	2	1	0	0	0	11212000	2202400	0	7025500	47414000	4363100	0	0	0	17283000	9402800	6042200	0	0	0	0	0	0	2	0	0	1	7	2	0	0	0	4	3	1	0	0	0	0	0	0	20	DFLLTAR;IEEIKDFLLTAR;QSLPPGLAVK;YLYTLVITDK;YLYTLVITDKEK
P63241	IF5A1	sp|P63241|IF5A1_HUMAN Eukaryotic translation initiation factor 5A-1 OS=Homo sapiens GN=EIF5A PE=1 SV=2;sp|P63241-2|IF5A1_HUMAN Isoform 2 of Eukaryotic translation initiation factor 5A-1 OS=Homo sapiens GN=EIF5A;tr|F8WCJ1|F8WCJ1_HUMAN Eukaryotic translation	16.832	63.177	50.6	4	2	1	0	0	0	0	0	0	442670	10475000	796140	0	0	0	4269100	2960400	1174600	0	0	0	0	0	0	0	0	0	1	8	1	0	0	0	4	2	1	0	0	0	0	0	0	17	EDLRLPEGDLGK;EDLRLPEGDLGKEIEQK;KYEDICPSTHNMDVPNIK;NDFQLIGIQDGYLSLLQDSGEVR;NGFVVLK;RNDFQLIGIQDGYLSLLQDSGEVR;VHLVGIDIFTGK;YEDICPSTHNMDVPNIK
P63244	GBLP	sp|P63244|GBLP_HUMAN Guanine nucleotide-binding protein subunit beta-2-like 1 OS=Homo sapiens GN=GNB2L1 PE=1 SV=3;tr|H0Y8W2|H0Y8W2_HUMAN Guanine nucleotide binding protein (G protein), beta polypeptide 2-like 1 (Fragment) OS=Homo sapiens GN=GNB2L1 PE=4 SV=	35.076	185.72	38.2	2	1	0	0	0	0	82040000	11610000	12418000	0	5146900	0	0	15052000	7324700	3532500	2752200	0	0	0	0	0	0	0	13	6	3	0	3	0	0	3	2	2	1	0	0	0	0	0	0	0	33	DGQAMLWDLNEGK;DVLSVAFSSDNR;FSPNSSNPIIVSCGWDK;IIVDELK;IWDLEGK;LWDLTTGTTTR;LWNTLGVCK;VWNLANCK;VWQVTIGTR;YTVQDESHSEWVSCVR;YWLCAATGPSIK
P63261	ACTG	sp|P63261|ACTG_HUMAN Actin, cytoplasmic 2 OS=Homo sapiens GN=ACTG1 PE=1 SV=1;sp|P60709|ACTB_HUMAN Actin, cytoplasmic 1 OS=Homo sapiens GN=ACTB PE=1 SV=1;tr|B4DW52|B4DW52_HUMAN Actin, beta OS=Homo sapiens GN=ACTB PE=2 SV=1;tr|B4E335|B4E335_HUMAN Actin, beta	41.792	323.31	49.6	13	12	11	9	1	2	266340000	101240000	46825000	59204000	182250000	135060000	0	132320000	39124000	328140000	94524000	138050000	0	13428000	66201000	82415000	5831000	11217000	23	14	13	10	39	20	0	13	5	38	27	25	0	2	9	20	1	2	261	AVFPSIVGR;AVFPSIVGRPR;DLTDYLMK;DLYANTVLSGGTTMYPGIADR;EITALAPSTMK;GYSFTTTAER;IWHHTFYNELR;LCYVALDFEQEMATAASSSSLEK;LDLAGRDLTDYLMK;QEYDESGPSIVHR;QEYDESGPSIVHRK;RGILTLK;SYELPDGQVITIGNER;TTGIVMDSGDGVTHTVPIYEGYALPHAILR;VAPEEHPVLLTEAPLNPK
P68133	ACTS	sp|P68133|ACTS_HUMAN Actin, alpha skeletal muscle OS=Homo sapiens GN=ACTA1 PE=1 SV=1;sp|P68032|ACTC_HUMAN Actin, alpha cardiac muscle 1 OS=Homo sapiens GN=ACTC1 PE=1 SV=1;sp|P63267|ACTH_HUMAN Actin, gamma-enteric smooth muscle OS=Homo sapiens GN=ACTG2 PE=1	42.051	13.616	27.6	1	1	1	1	0	0	53465000	34323000	0	0	43338000	15029000	0	38075000	0	40761000	18315000	21809000	0	0	0	32593000	0	0	4	1	0	0	3	1	0	2	0	2	2	1	0	0	0	1	0	0	17	AVFPSIVGR;AVFPSIVGRPR;DLTDYLMK;EITALAPSTMK;IWHHTFYNELR;LDLAGRDLTDYLMK;RGILTLK;SYELPDGQVITIGNER;VAPEEHPTLLTEAPLNPK;YPIEHGIITNWDDMEK
P68363	TBA1B	sp|P68363|TBA1B_HUMAN Tubulin alpha-1B chain OS=Homo sapiens GN=TUBA1B PE=1 SV=1	50.151	323.31	45.5	7	9	7	0	1	0	105940000	175900000	93197000	1905200	14892000	83243000	0	104530000	42688000	12521000	19384000	15564000	1105200	0	0	0	1228300	0	25	32	23	1	12	7	0	19	12	9	13	8	1	0	0	0	2	0	164	AFVHWYVGEGMEEGEFSEAR;AVCMLSNTTAIAEAWAR;AVFVDLEPTVIDEVR;AYHEQLSVAEITNACFEPANQMVK;DVNAAIATIK;EIIDLVLDR;FDLMYAK;IHFPLATYAPVISAEK;NLDIERPTYTNLNR;QLFHPEQLITGK;QLFHPEQLITGKEDAANNYAR;RSIQFVDWCPTGFK;SIQFVDWCPTGFK;TIGGGDDSFNTFFSETGAGK;VGINYQPPTVVPGGDLAK
P68371	TBB4B	sp|P68371|TBB4B_HUMAN Tubulin beta-4B chain OS=Homo sapiens GN=TUBB4B PE=1 SV=1;sp|P04350|TBB4A_HUMAN Tubulin beta-4A chain OS=Homo sapiens GN=TUBB4A PE=1 SV=2;tr|B4DJ43|B4DJ43_HUMAN Tubulin, beta 4A class IVa OS=Homo sapiens GN=TUBB4 PE=2 SV=1;tr|A8K854|A	49.83	206.8	36	6	9	6	1	1	1	55179000	101600000	42082000	0	10868000	54003000	3325700	45397000	19099000	9941100	11718000	11661000	3834000	0	0	491290	992460	922120	25	33	20	0	11	6	2	12	8	8	12	8	1	0	0	1	1	1	149	ALTVPELTQQMFDAK;AVLVDLEPGTMDSVR;EIVHLQAGQCGNQIGAK;EVDEQMLNVQNK;FPGQLNADLR;GHYTEGAELVDSVLDVVR;GHYTEGAELVDSVLDVVRK;IMNTFSVVPSPK;INVYYNEATGGK;ISEQFTAMFR;LAVNMVPFPR;LHFFMPGFAPLTSR;NSSYFVEWIPNNVK
P78527	PRKDC	sp|P78527|PRKDC_HUMAN DNA-dependent protein kinase catalytic subunit OS=Homo sapiens GN=PRKDC PE=1 SV=3;tr|E7EUY0|E7EUY0_HUMAN Protein kinase, DNA-activated, catalytic polypeptide OS=Homo sapiens GN=PRKDC PE=4 SV=1;sp|P78527-2|PRKDC_HUMAN Isoform 2 of DNA-	469.08	138.73	6	1	0	0	0	0	0	11294000	8847400	386390	0	0	0	0	0	0	331100	0	0	0	0	0	0	0	0	12	17	1	0	0	0	0	0	0	1	0	0	0	0	0	0	0	0	31	CGAALAGHQLIR;DLLLNTMSQEEK;DYVDLFR;EIFNFVLK;ELLNPVVEFVSHPSTTCR;FVPLLPGNR;GIFTSEIGTK;HSSLITPLQAVAQR;IIANALSSEPACLAEIEEDKAR;LAGANPAVITCDELLLGHEK;LGNPIVPLNIR;LPVLAGCLK;LSFAVPFR;MSTSPEAFLALR;NILEESLCELVAK;NLSSNEAISLEEIR;TFPVLLR;TVGALQVLGTEAQSSLLK;TVSLLDENNVSSYLSK;VCLDIIYK
P81605	DCD	sp|P81605|DCD_HUMAN Dermcidin OS=Homo sapiens GN=DCD PE=1 SV=2;tr|A5JHP3|A5JHP3_HUMAN Dermcidin isoform 2 OS=Homo sapiens GN=DCD PE=2 SV=1	11.284	14.046	22.7	1	1	2	2	0	1	0	0	50447000	45805000	46180000	19701000	0	30610000	69861000	26555000	31915000	133630000	0	0	192970000	58488000	0	45050000	0	0	2	2	3	1	0	1	2	1	2	5	0	0	3	3	0	1	26	DAVEDLESVGK;GAVHDVKDVLDSVL
P84098	RL19	sp|P84098|RL19_HUMAN 60S ribosomal protein L19 OS=Homo sapiens GN=RPL19 PE=1 SV=1	23.466	93.313	13.8	1	2	1	0	0	0	43491000	27118000	14357000	41491000	49611000	0	0	0	9974300	39749000	26050000	20999000	0	0	0	0	0	0	2	2	1	2	5	0	0	0	1	2	3	1	0	0	0	0	0	0	19	HMYHSLYLK;KVWLDPNETNEIANANSR;VWLDPNETNEIANANSR
P98175-4	RBM10	sp|P98175-4|RBM10_HUMAN Isoform 4 of RNA-binding protein 10 OS=Homo sapiens GN=RBM10;sp|P98175-3|RBM10_HUMAN Isoform 3 of RNA-binding protein 10 OS=Homo sapiens GN=RBM10;sp|P98175-2|RBM10_HUMAN Isoform 2 of RNA-binding protein 10 OS=Homo sapiens GN=RBM10;s	94.369	6.1625	1.9	0	0	0	0	0	0	0	0	0	0	0	0	0	0	0	0	0	0	0	0	0	0	0	0	0	0	0	0	1	0	0	0	0	0	0	0	0	0	0	0	0	0	1	YGGISTASVDFEQPTR
Q00610-2	CLH1	sp|Q00610-2|CLH1_HUMAN Isoform 2 of Clathrin heavy chain 1 OS=Homo sapiens GN=CLTC;sp|Q00610|CLH1_HUMAN Clathrin heavy chain 1 OS=Homo sapiens GN=CLTC PE=1 SV=5	187.89	75.68	5.7	0	0	0	0	0	0	0	0	0	0	0	0	0	0	0	0	0	0	0	0	0	0	0	0	6	0	0	0	0	1	0	0	0	0	0	0	0	0	0	0	0	0	7	FNALFAQGNYSEAAK;IAAYLFK;IVLDNSVFSEHR;LECSEELGDLVK;LLLPWLEAR;NLILVVR;TSIDAYDNFDNISLAQR;YESLELCRPVLQQGR
Q01469	FABP5	sp|Q01469|FABP5_HUMAN Fatty acid-binding protein, epidermal OS=Homo sapiens GN=FABP5 PE=1 SV=3	15.164	48.429	45.2	1	4	4	2	1	0	23992000	0	7904700	8795000	3830400	0	0	11375000	0	3284000	16894000	19693000	0	9544300	8151400	7086600	6473000	0	2	0	1	2	1	0	0	1	0	1	5	6	0	1	1	2	2	0	25	ELGVGIALR;LVVECVMNNVTCTR;TQTVCNFTDGALVQHQEWDGK;TQTVCNFTDGALVQHQEWDGKESTITR;TTQFSCTLGEK
Q01650	LAT1	sp|Q01650|LAT1_HUMAN Large neutral amino acids transporter small subunit 1 OS=Homo sapiens GN=SLC7A5 PE=1 SV=2	55.01	16.67	6.7	0	0	0	0	0	0	10843000	8939200	8621600	0	0	0	0	0	0	0	0	0	0	0	0	0	0	0	1	2	1	0	0	0	0	0	0	0	0	0	0	0	0	0	0	0	4	GDVSNLDPNFSFEGTK;SADGSAPAGEGEGVTLQR
Q02246	CNTN2	sp|Q02246|CNTN2_HUMAN Contactin-2 OS=Homo sapiens GN=CNTN2 PE=1 SV=1	113.39	-2	1.6	1	1	0	0	0	0	0	0	0	0	0	0	0	0	0	0	0	0	0	0	0	0	0	0	0	0	0	0	0	0	0	0	0	0	0	0	0	0	0	0	0	0	0	DTVQGRIIVQAQPEWLK
Q02413	DSG1	sp|Q02413|DSG1_HUMAN Desmoglein-1 OS=Homo sapiens GN=DSG1 PE=1 SV=2	113.75	127.37	12.7	3	5	4	7	3	0	25740000	8817800	1517500	12620000	1924400	0	0	0	13541000	9721700	12004000	11929000	0	12617000	0	27219000	9205100	0	9	3	1	5	1	0	0	0	3	5	7	3	0	3	0	10	3	0	53	ALNSMGQDLERPLELR;LADISLGK;MTGFELTEGVK;QEPSDSPMFIINR;SSSDHHFNQTIGSASPSTAR;TSGMPEICQEYSGTLR;VGDFVATDLDTGRPSTTVR;YQGTILSIDDNLQR;YVMGNNPADLLAVDSR
Q03001-3	DYST	sp|Q03001-3|DYST_HUMAN Isoform 3 of Dystonin OS=Homo sapiens GN=DST	306.75	-2	0.5	0	0	0	0	0	0	0	0	0	0	0	0	0	0	0	0	0	0	0	0	0	0	0	0	0	0	0	0	0	0	0	0	0	0	0	0	0	0	0	0	0	0	0	NISNLNVKKTHR
Q06830	PRDX1	sp|Q06830|PRDX1_HUMAN Peroxiredoxin-1 OS=Homo sapiens GN=PRDX1 PE=1 SV=1	22.11	157.81	50.8	8	10	8	5	1	5	59354000	163570000	106260000	44827000	30214000	55805000	0	314970000	73788000	32246000	212380000	53471000	0	26555000	474020000	14308000	3604400	111550000	11	19	14	8	9	10	0	21	9	10	31	13	0	2	28	6	1	11	203	ATAVMPDGQFK;DISLSDYK;GLFIIDDK;GLFIIDDKGILR;HGEVCPAGWKPGSDTIKPDVQK;LVQAFQFTDK;QGGLGPMNIPLVSDPK;QGGLGPMNIPLVSDPKR;QITVNDLPVGR;TIAQDYGVLK
Q07065	CKAP4	sp|Q07065|CKAP4_HUMAN Cytoskeleton-associated protein 4 OS=Homo sapiens GN=CKAP4 PE=1 SV=2	66.022	28.376	9	0	1	0	0	0	0	0	0	0	0	2413800	0	0	0	0	0	1807000	0	0	0	0	0	0	0	0	0	0	0	3	0	0	0	0	0	1	0	0	0	0	0	0	0	4	ASVSQVEADLK;QREELGQGLQGVEQK;SINDNIAIFTEVQK;SVGELPSTVESLQK
Q07666-3	KHDR1	sp|Q07666-3|KHDR1_HUMAN Isoform 3 of KH domain-containing, RNA-binding, signal transduction-associated protein 1 OS=Homo sapiens GN=KHDRBS1;sp|Q07666-2|KHDR1_HUMAN Isoform 2 of KH domain-containing, RNA-binding, signal transduction-associated protein 1 OS=	44.027	26.768	8.4	1	3	0	0	0	0	0	0	0	2931300	5749900	13995000	0	0	0	1389100	4018500	0	0	0	0	0	0	0	0	0	0	1	3	1	0	0	0	1	3	0	0	0	0	0	0	0	9	DDEENYLDLFSHK;DSLDPSFTHAMQLLTAEIEK;KDDEENYLDLFSHK
Q07955-3	SRSF1	sp|Q07955-3|SRSF1_HUMAN Isoform ASF-3 of Serine/arginine-rich splicing factor 1 OS=Homo sapiens GN=SRSF1;sp|Q07955|SRSF1_HUMAN Serine/arginine-rich splicing factor 1 OS=Homo sapiens GN=SRSF1 PE=1 SV=2;sp|Q07955-2|SRSF1_HUMAN Isoform ASF-2 of Serine/arginin	22.46	47.216	35.8	2	5	1	0	0	0	5088600	0	5148700	0	16928000	4910700	0	0	0	6249900	16781000	3966300	0	0	0	0	0	0	1	1	1	1	8	1	0	0	0	2	5	1	0	0	0	0	0	0	21	DGTGVVEFVR;EAGDVCYADVYR;EAGDVCYADVYRDGTGVVEFVR;GGPPFAFVEFEDPRDAEDAVYGR;IYVGNLPPDIR;VVVSGLPPSGSWQDLK
Q08188	TGM3	sp|Q08188|TGM3_HUMAN Protein-glutamine gamma-glutamyltransferase E OS=Homo sapiens GN=TGM3 PE=1 SV=4;tr|E7ERY7|E7ERY7_HUMAN Transglutaminase 3 (E polypeptide, protein-glutamine-gamma-glutamyltransferase) OS=Homo sapiens GN=TGM3 PE=3 SV=2	76.631	31.168	7.8	0	1	2	3	0	1	5571100	5024400	0	4794400	0	0	0	0	3295200	0	3426000	5322100	0	2807500	0	3539800	0	14053000	3	1	0	2	0	0	0	0	1	0	1	3	0	1	0	4	0	2	18	FSSQELILR;IDVPTLGPK;SDLGPSYGGWQVLDATPQER;SQGVFQCGPASVIGVR
Q08211	DHX9	sp|Q08211|DHX9_HUMAN ATP-dependent RNA helicase A OS=Homo sapiens GN=DHX9 PE=1 SV=4	140.96	70.209	10.8	1	2	1	0	0	0	7433100	5475900	785570	0	6180800	5643300	0	0	0	1836800	1475700	1576700	0	0	0	0	0	0	5	4	1	0	8	1	0	0	0	1	2	1	0	0	0	0	0	0	23	AIEPPPLDAVIEAEHTLR;DFVNYLVR;DINTDFLLVVLR;ELDALDANDELTPLGR;GISHVIVDEIHER;LGGIGQFLAK;NFLYAWCGK;TPLHEIALSIK;TTQVPQFILDDFIQNDR;YPSPFFVFGEK;YQILPLHSQIPR
Q08378-4	GOGA3	sp|Q08378-4|GOGA3_HUMAN Isoform 3 of Golgin subfamily A member 3 OS=Homo sapiens GN=GOLGA3;sp|Q08378-2|GOGA3_HUMAN Isoform 2 of Golgin subfamily A member 3 OS=Homo sapiens GN=GOLGA3;sp|Q08378|GOGA3_HUMAN Golgin subfamily A member 3 OS=Homo sapiens GN=GOLGA	126.13	-2	1	0	0	1	0	0	0	0	0	0	0	0	0	0	0	0	0	0	0	0	0	0	0	0	0	0	0	0	0	0	0	0	0	0	0	0	0	0	0	0	0	0	0	0	QELMQVHGEKR
Q08499-7	PDE4D	sp|Q08499-7|PDE4D_HUMAN Isoform N3 of cAMP-specific 3,5-cyclic phosphodiesterase 4D OS=Homo sapiens GN=PDE4D;sp|Q08499-12|PDE4D_HUMAN Isoform 12 of cAMP-specific 3,5-cyclic phosphodiesterase 4D OS=Homo sapiens GN=PDE4D;sp|Q08499-6|PDE4D_HUMAN Isoform 5	23.839	6.9613	3.7	1	1	1	1	1	0	378850000	506600000	785560000	208370000	447070000	103850000	0	540490000	597150000	363570000	294230000	285560000	0	1319000000	682560000	271520000	520820000	0	2	2	2	2	4	2	0	2	2	1	2	2	0	2	3	2	2	0	32	LSPVISPR
Q08554-2	DSC1	sp|Q08554-2|DSC1_HUMAN Isoform 1B of Desmocollin-1 OS=Homo sapiens GN=DSC1;sp|Q08554|DSC1_HUMAN Desmocollin-1 OS=Homo sapiens GN=DSC1 PE=1 SV=2	93.834	45.462	7.5	2	2	3	2	0	2	4479900	0	0	9212100	3833200	0	0	0	18281000	8167200	6979100	10865000	0	0	0	15800000	0	6569900	2	0	0	3	1	0	0	0	2	2	2	3	0	0	0	3	0	2	20	IEDDNDNAPYFEHR;ILQQIPDHPK;VTATDLDEPDTLHTR;VTIFTVPENCR;YAYTDWQSFTQPR
Q08945	SSRP1	sp|Q08945|SSRP1_HUMAN FACT complex subunit SSRP1 OS=Homo sapiens GN=SSRP1 PE=1 SV=1	81.074	11.832	2.7	0	0	0	0	0	0	0	0	0	0	0	0	0	0	0	0	0	0	0	0	0	0	0	0	2	0	0	0	0	0	0	0	0	0	0	0	0	0	0	0	0	0	2	ASSGLLYPLER;LFDFVNAK
Q09666	AHNK	sp|Q09666|AHNK_HUMAN Neuroblast differentiation-associated protein AHNAK OS=Homo sapiens GN=AHNAK PE=1 SV=2	629.09	127.14	10.6	2	2	0	0	0	0	28830000	4940400	10589000	0	1173100	0	0	0	5163600	0	2198800	0	0	0	0	0	0	0	16	2	4	0	1	0	0	0	2	2	2	0	0	0	0	0	0	0	29	DIDISSPEFK;FSMPGFK;FSMPSLK;GEGPDVDVNLPK;GEGPEVDVNLPK;GGVQVPAVDISSSLGGR;ISAPNVDFNLEGPK;ISMPDLDLNLKGPK;ISMPDVDLHLK;LEVPDMNIR;VDIDVPDVNIEGPDAK;VDIEAPDVSLEGPEGK;VDIEGPDVNIEGPEGK;VDVDVPDVNIEGPDAK;VDVEVPDVSLEGPEGK;VDVNAPDVQAPDWHLK;VGIDTPDIDIHGPEGK;VNVEAPDVNLEGLGGK
Q12905	ILF2	sp|Q12905|ILF2_HUMAN Interleukin enhancer-binding factor 2 OS=Homo sapiens GN=ILF2 PE=1 SV=2	43.062	6.5013	5.1	0	0	0	0	0	0	0	0	0	0	698750	7241700	0	0	0	0	0	0	0	0	0	0	0	0	0	0	0	0	1	1	0	0	0	0	0	0	0	0	0	0	0	0	2	NQDLAPNSAEQASILSLVTK
Q12959-5	DLG1	sp|Q12959-5|DLG1_HUMAN Isoform 5 of Disks large homolog 1 OS=Homo sapiens GN=DLG1;sp|Q12959-3|DLG1_HUMAN Isoform 3 of Disks large homolog 1 OS=Homo sapiens GN=DLG1;sp|Q12959-2|DLG1_HUMAN Isoform 2 of Disks large homolog 1 OS=Homo sapiens GN=DLG1;sp|Q12959-	95.165	112.1	16.3	3	3	1	0	0	0	0	0	0	0	8775500	0	0	0	0	2634700	3139800	1239900	0	0	0	0	0	0	0	0	0	0	8	0	0	0	0	3	3	1	0	0	0	0	0	0	15	AVLGDDEITREPR;FGDILHVINASDDEWWQAR;FIEAGQYNNHLYGTSVQSVR;IISVNSVDLR;INDDLISEFPDK;LLAVNNVCLEEVTHEEAVTALK;NTSDFVYLK;QIIEEQSGSYIWVPAK;QVTPDGESDEVGVIPSK;QVTPDGESDEVGVIPSKR
Q13017-2	RHG05	sp|Q13017-2|RHG05_HUMAN Isoform 2 of Rho GTPase-activating protein 5 OS=Homo sapiens GN=ARHGAP5;sp|Q13017|RHG05_HUMAN Rho GTPase-activating protein 5 OS=Homo sapiens GN=ARHGAP5 PE=1 SV=2	172.33	6.6992	1.2	0	1	0	0	0	0	0	0	0	0	0	0	0	0	0	0	0	0	0	0	0	0	0	0	0	0	0	0	0	0	0	0	0	0	0	0	0	0	0	0	0	0	0	QKGYSDEIYVVPDDSQNR
Q13033-2	STRN3	sp|Q13033-2|STRN3_HUMAN Isoform Alpha of Striatin-3 OS=Homo sapiens GN=STRN3;sp|Q13033|STRN3_HUMAN Striatin-3 OS=Homo sapiens GN=STRN3 PE=1 SV=3;tr|G3V340|G3V340_HUMAN Striatin, calmodulin binding protein 3 OS=Homo sapiens GN=STRN3 PE=4 SV=1	77.744	110.42	26.5	13	0	0	0	0	0	0	0	0	0	2697500	0	0	0	0	8686200	0	0	0	0	0	0	0	0	0	0	0	0	3	0	0	0	0	13	0	0	0	0	0	0	0	0	16	ALAFHPVEPVLVTASEDHTLK;AYIASAGADALAK;DTEAPTAPQNSQLTWK;IAFLQGER;LDESIYDVAFHSSK;LWNLDSK;MLEYALK;NLEQILNGGESPK;NQLLSCSADGTVR;QYLQEVGYTDTILDVR;SASLDVEPIYTFR;SLLGLSNSEPNGSVETK;SSGDGTEWAEPITFPSGGGK;YGTELNQGDLK
Q13057	COASY	sp|Q13057|COASY_HUMAN Bifunctional coenzyme A synthase OS=Homo sapiens GN=COASY PE=1 SV=4;sp|Q13057-2|COASY_HUMAN Isoform 2 of Bifunctional coenzyme A synthase OS=Homo sapiens GN=COASY	62.328	6.4009	1.2	0	1	0	0	0	0	0	0	0	0	3758500	0	0	0	0	0	4151600	0	0	0	0	0	0	0	0	0	0	0	1	0	0	0	0	0	1	0	0	0	0	0	0	0	2	ILLTNIR
Q13151	ROA0	sp|Q13151|ROA0_HUMAN Heterogeneous nuclear ribonucleoprotein A0 OS=Homo sapiens GN=HNRNPA0 PE=1 SV=1	30.84	19.181	11.8	0	1	0	0	0	0	0	8327900	0	0	5802600	0	0	0	0	0	5727900	0	0	0	0	0	0	0	0	1	0	0	2	0	0	0	0	0	1	0	0	0	0	0	0	0	4	GDVAEGDLIEHFSQFGTVEK;LFIGGLNVQTSESGLR
Q13155	AIMP2	sp|Q13155|AIMP2_HUMAN Aminoacyl tRNA synthase complex-interacting multifunctional protein 2 OS=Homo sapiens GN=AIMP2 PE=1 SV=2;tr|A8MU58|A8MU58_HUMAN Aminoacyl tRNA synthetase complex-interacting multifunctional protein 2 OS=Homo sapiens GN=AIMP2 PE=4 SV=2	35.348	23.867	17.2	0	0	0	0	0	0	9716900	7397300	0	0	0	0	0	0	0	0	0	0	0	0	0	0	0	0	2	2	0	0	0	0	0	0	0	0	0	0	0	0	0	0	0	0	4	FSIQTMCPIEGEGNIAR;SCENLAPFNTALK;SYGPAPGAGHVQEESNLSLQALESR
Q13243-3	SRSF5	sp|Q13243-3|SRSF5_HUMAN Isoform SRP40-4 of Serine/arginine-rich splicing factor 5 OS=Homo sapiens GN=SRSF5;sp|Q13243|SRSF5_HUMAN Serine/arginine-rich splicing factor 5 OS=Homo sapiens GN=SRSF5 PE=1 SV=1	30.858	34.54	16.7	3	3	3	0	0	0	0	0	0	11642000	17393000	7309600	0	0	0	12766000	13163000	8961300	0	0	0	0	0	0	0	0	0	2	4	1	0	0	0	3	3	3	0	0	0	0	0	0	16	LIVENLSSR;LNEGVVEFASYGDLK;QAGEVTFADAHRPK;VSWQDLK
Q13247-3	SRSF6	sp|Q13247-3|SRSF6_HUMAN Isoform SRP55-3 of Serine/arginine-rich splicing factor 6 OS=Homo sapiens GN=SRSF6;sp|Q13247|SRSF6_HUMAN Serine/arginine-rich splicing factor 6 OS=Homo sapiens GN=SRSF6 PE=1 SV=2	38.418	44.655	5.4	1	1	1	0	0	0	0	0	0	3790500	6092100	0	0	0	0	4981800	4630900	3940300	0	0	0	0	0	0	0	0	0	1	1	0	0	0	0	1	1	1	0	0	0	0	0	0	5	LIVENLSSR;TNEGVIEFR
Q13263-2	TIF1B	sp|Q13263-2|TIF1B_HUMAN Isoform 2 of Transcription intermediary factor 1-beta OS=Homo sapiens GN=TRIM28;sp|Q13263|TIF1B_HUMAN Transcription intermediary factor 1-beta OS=Homo sapiens GN=TRIM28 PE=1 SV=5	79.473	20.311	4.2	0	1	0	0	0	0	0	0	0	0	3123300	0	0	0	0	0	2831600	0	0	0	0	0	0	0	0	0	0	0	1	0	0	0	0	0	1	0	0	0	0	0	0	0	2	DHQYQFLEDAVR;IVAERPGTNSTGPAPMAPPR
Q13283	G3BP1	sp|Q13283|G3BP1_HUMAN Ras GTPase-activating protein-binding protein 1 OS=Homo sapiens GN=G3BP1 PE=1 SV=1;tr|F5H4D6|F5H4D6_HUMAN GTPase activating protein (SH3 domain) binding protein 1 OS=Homo sapiens GN=G3BP1 PE=4 SV=1	52.164	31.747	14.4	0	3	0	0	0	0	0	2863300	0	0	1661100	20432000	0	0	0	0	2804600	0	0	0	0	0	0	0	0	1	0	0	4	1	0	0	0	0	3	0	0	0	0	0	0	0	9	DFFQSYGNVVELR;FYVHNDIFR;LPNFGFVVFDDSEPVQK;SSSPAPADIAQTVQEDLR;TFSWASVTSK
Q13347	EIF3I	sp|Q13347|EIF3I_HUMAN Eukaryotic translation initiation factor 3 subunit I OS=Homo sapiens GN=EIF3I PE=1 SV=1	36.501	12.793	8.3	0	1	0	0	0	0	0	0	0	0	0	0	0	0	0	0	0	0	0	0	0	0	0	0	0	0	0	0	1	0	0	0	0	0	0	0	0	0	0	0	0	0	1	GHFGPINSVAFHPDGK;LFDSTTLEHQK
Q13751	LAMB3	sp|Q13751|LAMB3_HUMAN Laminin subunit beta-3 OS=Homo sapiens GN=LAMB3 PE=1 SV=1	129.57	12.201	2.4	0	1	1	0	0	0	0	0	0	0	1686800	0	0	0	0	0	0	1218000	0	0	0	0	0	0	0	0	0	0	1	0	0	0	0	0	0	1	0	0	0	0	0	0	2	AHAVEGQVEDVVGNLR;LPNVDLVLSQTK
Q13835-2	PKP1	sp|Q13835-2|PKP1_HUMAN Isoform 1 of Plakophilin-1 OS=Homo sapiens GN=PKP1;sp|Q13835|PKP1_HUMAN Plakophilin-1 OS=Homo sapiens GN=PKP1 PE=1 SV=2	80.496	103.2	3.6	0	1	2	1	0	1	0	0	0	0	0	4447600	0	0	4867100	0	4445500	8750000	0	0	0	3785700	0	5905300	0	0	0	0	0	1	0	0	1	0	1	2	0	0	0	1	0	1	7	SGASLLSNMSR;SPNQNVQQAAAGALR
Q13838-2	DX39B	sp|Q13838-2|DX39B_HUMAN Isoform 2 of Spliceosome RNA helicase DDX39B OS=Homo sapiens GN=DDX39B;tr|Q5STU3|Q5STU3_HUMAN DEAD (Asp-Glu-Ala-Asp) box polypeptide 39B OS=Homo sapiens GN=BAT1 PE=2 SV=2;sp|O00148|DX39A_HUMAN ATP-dependent RNA helicase DDX39A OS=Ho	50.679	24.873	8.8	0	0	0	0	0	0	0	0	0	0	0	0	0	0	0	0	0	0	0	0	0	0	0	0	2	1	0	0	0	0	0	0	0	0	0	0	0	0	0	0	0	0	3	DFLLKPELLR;DVQEIFR;ILVATNLFGR;LTLHGLQQYYVK
Q13867	BLMH	sp|Q13867|BLMH_HUMAN Bleomycin hydrolase OS=Homo sapiens GN=BLMH PE=1 SV=1;tr|E7EMN3|E7EMN3_HUMAN Bleomycin hydrolase OS=Homo sapiens GN=BLMH PE=4 SV=1	52.562	37.067	12.3	2	5	2	0	1	2	0	0	0	0	0	18743000	0	0	0	7237600	11463000	6972300	34317000	0	0	0	15516000	10523000	0	0	0	0	0	1	0	0	0	2	7	2	1	0	0	0	1	2	16	AQHVFQHAVPQEGKPITNQK;ICLVNDPRPQHK;IGPITPLEFYR;TLYNNQPIDFLK;TLYNNQPIDFLKK
Q14134-2	TRI29	sp|Q14134-2|TRI29_HUMAN Isoform Beta of Tripartite motif-containing protein 29 OS=Homo sapiens GN=TRIM29;sp|Q14134|TRI29_HUMAN Tripartite motif-containing protein 29 OS=Homo sapiens GN=TRIM29 PE=1 SV=2;tr|E9PI31|E9PI31_HUMAN Tripartite motif containing 29	63.843	11.202	4.4	0	0	0	0	0	0	6650600	5036300	0	0	0	0	0	0	0	0	0	0	0	0	0	0	0	0	2	1	0	0	0	0	0	0	0	0	0	0	0	0	0	0	0	0	3	SALFAGNEWR;SGSEEVLCDSCIGNK
Q14152	EIF3A	sp|Q14152|EIF3A_HUMAN Eukaryotic translation initiation factor 3 subunit A OS=Homo sapiens GN=EIF3A PE=1 SV=1;tr|F5H335|F5H335_HUMAN Eukaryotic translation initiation factor 3, subunit A OS=Homo sapiens GN=EIF3A PE=4 SV=1	166.57	24.57	3.3	0	0	0	0	0	0	0	2000000	0	0	694170	0	0	0	0	0	0	0	0	0	0	0	0	0	1	2	0	0	1	0	0	0	0	0	0	0	0	0	0	0	0	0	4	KQPALDVLYDVMK;LATLLGLQAPPTR;LLDMDGIIVEK;LLLTPWVK
Q14204	DYHC1	sp|Q14204|DYHC1_HUMAN Cytoplasmic dynein 1 heavy chain 1 OS=Homo sapiens GN=DYNC1H1 PE=1 SV=5	532.4	73.234	2.4	0	0	0	0	0	0	8796100	961500	0	0	0	0	0	0	0	0	0	0	0	0	0	0	0	0	8	1	0	0	0	0	0	0	0	0	0	0	0	0	0	0	0	0	9	FNYGFEYLGVQDK;GTVGEPTYDAEFQHFLR;IQGLTVEQAEAVVR;LAETVFNFQEK;SSLQSQCLNEVLK;TMTLFSALR;VLLTTQGVDMISK;VTDFGDKVEDPTFLNQLQSGVNR
Q14258	TRI25	sp|Q14258|TRI25_HUMAN E3 ubiquitin/ISG15 ligase TRIM25 OS=Homo sapiens GN=TRIM25 PE=1 SV=2	70.973	62.256	21.7	4	3	0	0	0	0	0	0	0	1978000	12796000	17797000	0	0	0	7814400	4334300	0	0	0	0	0	0	0	0	0	0	1	7	1	0	0	0	4	4	0	0	0	0	0	0	0	17	ALLDASETTSTR;ASAPSPNAQVACDHCLK;FDTIYQILLK;GISTKPVYIPEVELNHK;LPTFGAPEQLVDLK;LQEPTPSSGDPGEHDPASTHK;NTVLCNVVEQFLQADLAR;RDEFEFLEK;TCSPASLSQASADLEATLR
Q14525	KT33B	sp|Q14525|KT33B_HUMAN Keratin, type I cuticular Ha3-II OS=Homo sapiens GN=KRT33B PE=2 SV=3;	46.213	40.753	37.1	0	0	0	1	0	0	0	0	0	0	0	0	0	67855000	0	0	0	0	0	0	10378000	3345300	0	0	0	0	0	0	0	0	0	6	0	0	0	0	0	0	1	1	0	0	8	ARLECEINTYR;DNAELENLIR;ETMQFLNDR;ILDELTLCR;LAADDFR;LVVQIDNAK;QLERDNAELENLIR;QLVESDINSLR;QLVESDINSLRR;QNQEYQVLLDVR;QVVSSSEQLQSYQAEIIELR;QVVSSSEQLQSYQAEIIELRR;SQQQEPLLCPSYQSYFK;TVNALEIELQAQHNLR;YSLENTLTESEAR
Q14558	KPRA	sp|Q14558|KPRA_HUMAN Phosphoribosyl pyrophosphate synthase-associated protein 1 OS=Homo sapiens GN=PRPSAP1 PE=1 SV=2;sp|Q14558-2|KPRA_HUMAN Isoform 2 of Phosphoribosyl pyrophosphate synthase-associated protein 1 OS=Homo sapiens GN=PRPSAP1;tr|B4DP31|B4DP31_	39.393	51.858	34.8	0	1	0	0	0	0	0	0	0	0	5095500	30074000	0	0	0	0	566950	0	0	0	0	0	0	0	0	0	0	0	7	4	0	0	0	0	1	0	0	0	0	0	0	0	12	ASPFLLQYIQEEIPNYR;EIQGFFSFPVDNLR;EKPPITVVGDVGGR;LIEESSVDEVVVTNTVPHEVQK;NATVHPGLELPLMMAK;NIIGVIPYFPYSK;TVDISLILSEAIR;VFSANSTAACTELAK
Q14573	ITPR3	sp|Q14573|ITPR3_HUMAN Inositol 1,4,5-trisphosphate receptor type 3 OS=Homo sapiens GN=ITPR3 PE=1 SV=2	304.1	32.102	2.4	0	0	0	0	0	0	0	0	0	0	0	0	0	0	0	0	0	0	0	0	0	0	0	0	4	0	0	0	0	0	0	0	0	0	0	0	0	0	0	0	0	0	4	LGFVDVQNCISR;LVCDLITSTK;QVQLLISAQDVENYK;VILNPVNAGQPLHASNYELSDNAGCK
Q14847	LASP1	sp|Q14847|LASP1_HUMAN LIM and SH3 domain protein 1 OS=Homo sapiens GN=LASP1 PE=1 SV=2;tr|B4DIC4|B4DIC4_HUMAN LIM and SH3 protein 1 OS=Homo sapiens GN=LASP1 PE=2 SV=1;tr|C9J9W2|C9J9W2_HUMAN LIM and SH3 protein 1 (Fragment) OS=Homo sapiens GN=LASP1 PE=4 SV=1	29.717	85.122	16.1	2	3	0	0	0	0	15625000	12467000	0	0	17578000	8776100	0	0	0	22025000	15615000	0	0	0	0	0	0	0	2	2	0	0	6	2	0	0	0	3	3	0	0	0	0	0	0	0	18	GFSVVADTPELQR;QSFTMVADTPENLR;TGDTGMLPANYVEAI
Q14BN4-2	SLMAP	sp|Q14BN4-2|SLMAP_HUMAN Isoform 2 of Sarcolemmal membrane-associated protein OS=Homo sapiens GN=SLMAP;sp|Q14BN4-3|SLMAP_HUMAN Isoform 3 of Sarcolemmal membrane-associated protein OS=Homo sapiens GN=SLMAP;sp|Q14BN4|SLMAP_HUMAN Sarcolemmal membrane-associate	90.828	131.81	24.1	15	2	2	0	0	0	0	0	0	0	6252800	0	0	0	0	16978000	421460	898030	0	0	0	0	0	0	0	0	0	0	9	0	0	0	0	15	2	1	0	0	0	0	0	0	27	CFELQALLEEERK;DELLSARDEILLLHQAAAK;DSEITSTRDELLSAR;EITSLQNSFQLR;ELIALQEDK;IDEMEEKEQELQAK;IEALQADNDFTNER;LEVMGNQLQACSK;LFLPDGMEAR;LHIDTENLR;LRSDVIHAPLPSPVDK;NHALVWFDHK;QIQVLQAQLQR;RENVLLSSELQR;TQTVLSELK;VTHGCIVSTIK
Q15019	2002-09-01	sp|Q15019|SEPT2_HUMAN Septin-2 OS=Homo sapiens GN=SEPT2 PE=1 SV=1;sp|Q15019-2|SEPT2_HUMAN Isoform 2 of Septin-2 OS=Homo sapiens GN=SEPT2;tr|C9IZU3|C9IZU3_HUMAN Septin 2 (Fragment) OS=Homo sapiens GN=SEPT2 PE=4 SV=1;tr|C9J938|C9J938_HUMAN Septin 2 (Fragment	41.487	18.4	15.2	1	0	0	0	0	0	0	0	0	0	1815400	27169000	0	0	0	1501700	0	0	0	0	0	0	0	0	0	0	0	0	3	1	0	0	0	1	0	0	0	0	0	0	0	0	5	ASIPFSVVGSNQLIEAK;QQPTQFINPETPGYVGFANLPNQVHR;TIISYIDEQFER
Q15046-2	SYK	sp|Q15046-2|SYK_HUMAN Isoform Mitochondrial of Lysine--tRNA ligase OS=Homo sapiens GN=KARS;sp|Q15046|SYK_HUMAN Lysine--tRNA ligase OS=Homo sapiens GN=KARS PE=1 SV=3	71.496	29.073	8.3	0	0	0	0	0	0	5508400	3522900	0	0	0	0	0	0	0	0	0	0	0	0	0	0	0	0	4	1	0	0	0	0	0	0	0	0	0	0	0	0	0	0	0	0	5	INMVEELEK;LIFYDLR;LPETNLFETEETRK;VTYHPDGPEGQAYDVDFTPPFR
Q15058	KIF14	sp|Q15058|KIF14_HUMAN Kinesin-like protein KIF14 OS=Homo sapiens GN=KIF14 PE=1 SV=1	186.49	-2	0.7	0	1	0	0	0	0	0	0	0	0	0	0	0	0	0	0	0	0	0	0	0	0	0	0	0	0	0	0	0	0	0	0	0	0	0	0	0	0	0	0	0	0	0	EMAQQELSSQK
Q15149-7	PLEC	sp|Q15149-7|PLEC_HUMAN Isoform 7 of Plectin OS=Homo sapiens GN=PLEC;sp|Q15149-8|PLEC_HUMAN Isoform 8 of Plectin OS=Homo sapiens GN=PLEC;sp|Q15149-9|PLEC_HUMAN Isoform 9 of Plectin OS=Homo sapiens GN=PLEC;sp|Q15149-5|PLEC_HUMAN Isoform 5 of Plectin OS=Homo	512.6	75.907	3.3	0	2	0	0	0	0	5264600	0	0	0	1646600	0	0	0	0	0	0	0	0	0	0	0	0	0	6	1	0	0	2	2	0	0	0	0	2	0	0	0	0	0	0	0	13	AALAHSEEVTASQVAATK;AGVAAPATQVAQVTLQSVQR;ALQALEELR;APVPASELLASGVLSR;ARQEELYSELQAR;EGLTSIEEVTK;ESADPLGAWLQDAR;GFFDPNTHENLTYR;LQEAGILSAEELQR;LTAEDLFEAR;VPVDVAYR
Q15181	IPYR	sp|Q15181|IPYR_HUMAN Inorganic pyrophosphatase OS=Homo sapiens GN=PPA1 PE=1 SV=2;tr|Q5SQT6|Q5SQT6_HUMAN Pyrophosphatase (Inorganic) 1 OS=Homo sapiens GN=PPA1 PE=2 SV=1	32.66	17.082	8.3	0	0	0	0	0	0	0	0	0	0	0	0	0	0	0	0	0	0	0	0	0	0	0	0	2	1	0	0	0	0	0	0	0	0	0	0	0	0	0	0	0	0	3	AAPFSLEYR;GISCMNTTLSESPFK
Q15208	STK38	sp|Q15208|STK38_HUMAN Serine/threonine-protein kinase 38 OS=Homo sapiens GN=STK38 PE=1 SV=1	54.19	87.073	25.2	0	0	0	0	0	0	20116000	21017000	22454000	0	0	0	0	11553000	13501000	0	0	0	0	1441400	1169000	0	0	0	5	6	8	0	0	0	0	4	5	0	0	0	0	1	1	0	0	0	30	DIKPDNLLLDSK;ERPAAISIEIK;ETLTFPPEVPISEK;FCCEWEHR;LGLEDFESLK;LSDFGLCTGLK;NLNHSLPSDFTFQNMNSK;SNSFFEGVDWEHIR;TRLGLEDFESLK;VTLENFYSNLIAQHEER
Q15323	K1H1	sp|Q15323|K1H1_HUMAN Keratin, type I cuticular Ha1 OS=Homo sapiens GN=KRT31 PE=2 SV=3;;	47.237	166.88	43.5	0	0	1	2	0	1	0	0	0	0	0	0	0	133980000	0	0	0	0	0	0	10345000	7225400	0	0	0	0	0	0	0	0	0	26	0	0	0	1	0	0	4	2	0	1	34	ARLECEINTYR;CQLGDRLNVEVDAAPTVDLNR;DNAELENLIR;ETMQFLNDR;EVEQWFTTQTEELNK;ILDELTLCK;LAADDFR;LNVEVDAAPTVDLNR;LVVQIDNAK;QLERDNAELENLIR;QNQEYQVLLDVR;QVVSSSEQLQSYQAEIIELR;QVVSSSEQLQSYQAEIIELRR;SQQQEPLLCPSYQSYFK;SQYEALVETNR;SQYEALVETNRR;TVNALEIELQAQHNLR;YQTELSLR
Q15365	PCBP1	sp|Q15365|PCBP1_HUMAN Poly(rC)-binding protein 1 OS=Homo sapiens GN=PCBP1 PE=1 SV=2	37.497	26.173	12.1	1	1	0	0	0	0	11415000	10429000	0	0	0	0	0	0	0	3947300	1703100	0	0	0	0	0	0	0	1	2	0	0	1	0	0	0	0	1	1	0	0	0	0	0	0	0	6	AITIAGVPQSVTECVK;IITLTGPTNAIFK;LVVPATQCGSLIGK
Q16378	PROL4	sp|Q16378|PROL4_HUMAN Proline-rich protein 4 OS=Homo sapiens GN=PRR4 PE=1 SV=3	15.097	7.1651	11.2	0	1	0	0	0	0	0	0	0	0	0	0	0	0	0	0	0	0	0	0	0	0	0	0	0	0	0	0	0	0	0	0	0	0	2	0	0	0	0	0	0	0	2	HPPPPPFQNQQRPPR
Q16610-2	ECM1	sp|Q16610-2|ECM1_HUMAN Isoform 2 of Extracellular matrix protein 1 OS=Homo sapiens GN=ECM1;sp|Q16610|ECM1_HUMAN Extracellular matrix protein 1 OS=Homo sapiens GN=ECM1 PE=1 SV=2;sp|Q16610-4|ECM1_HUMAN Isoform 4 of Extracellular matrix protein 1 OS=Homo sapi	46.099	13.885	6	1	1	0	0	2	0	3562700	0	0	0	0	0	0	0	0	2780400	3228800	0	4456300	0	0	0	4469200	0	1	0	0	0	0	0	0	0	0	1	1	0	1	0	0	0	2	0	6	LTFINDLCGPR;QGETLNFLEIGYSR
Q16629-3	SRSF7	sp|Q16629-3|SRSF7_HUMAN Isoform 3 of Serine/arginine-rich splicing factor 7 OS=Homo sapiens GN=SRSF7;sp|Q16629-2|SRSF7_HUMAN Isoform 2 of Serine/arginine-rich splicing factor 7 OS=Homo sapiens GN=SRSF7;tr|A6NNE8|A6NNE8_HUMAN Uncharacterized protein OS=Homo	15.257	19.266	22.7	1	1	0	0	0	0	0	0	0	3377700	3032500	0	0	0	0	3028300	2822400	0	0	0	0	0	0	0	0	0	0	1	2	1	0	0	0	1	1	0	0	0	0	0	0	0	6	AFSYYGPLR;NPPGFAFVEFEDPR;NPPGFAFVEFEDPRDAEDAVR
Q16658	FSCN1	sp|Q16658|FSCN1_HUMAN Fascin OS=Homo sapiens GN=FSCN1 PE=1 SV=3	54.529	6.7239	3.2	1	1	0	0	0	0	0	0	0	0	0	0	0	0	0	1709500	954430	0	0	0	0	0	0	0	0	0	0	0	0	0	0	0	0	1	1	0	0	0	0	0	0	0	2	LVARPEPATGYTLEFR
Q16820	MEP1B	sp|Q16820|MEP1B_HUMAN Meprin A subunit beta OS=Homo sapiens GN=MEP1B PE=1 SV=3	79.57	-2	1.6	0	1	1	1	0	0	0	0	0	0	0	0	0	0	0	0	0	0	0	0	0	0	0	0	0	0	0	0	0	0	0	0	0	0	0	0	0	0	0	0	0	0	0	ISDFEDVIGQR
Q2NL82	TSR1	sp|Q2NL82|TSR1_HUMAN Pre-rRNA-processing protein TSR1 homolog OS=Homo sapiens GN=TSR1 PE=1 SV=1	91.809	6.9982	1.7	0	0	0	0	0	0	0	0	0	0	0	0	0	0	0	0	0	0	0	0	0	0	0	0	0	0	0	0	1	0	0	0	0	0	0	0	0	0	0	0	0	0	1	QIDAPGDPFPLNPR
Q2PZI1	D19L1	sp|Q2PZI1|D19L1_HUMAN Protein dpy-19 homolog 1 OS=Homo sapiens GN=DPY19L1 PE=2 SV=1	77.318	106.1	24.3	0	0	0	0	0	0	55205000	41861000	26727000	0	0	0	0	20274000	18161000	0	0	0	0	0	0	0	0	0	15	9	10	0	0	0	0	5	7	0	0	0	0	0	0	0	0	0	46	DSKPHFTTVFQNSVYK;HFSHLSTLER;ICWTVTR;IFGIADDAHIGNLLTSK;IISDMWGVLAK;IMDLIGIQTK;LSALRPIVNHPHYEDAGLR;LTEYPLVINTLK;SKPGCSMPEIWDVEDPANAGK;TEMGLYYSYFK;TPLCNLLVK;VMWTPPLR;VNYYILEESWCVR
Q3KQU3-2	MA7D1	sp|Q3KQU3-2|MA7D1_HUMAN Isoform 2 of MAP7 domain-containing protein 1 OS=Homo sapiens GN=MAP7D1;sp|Q3KQU3-4|MA7D1_HUMAN Isoform 4 of MAP7 domain-containing protein 1 OS=Homo sapiens GN=MAP7D1;sp|Q3KQU3|MA7D1_HUMAN MAP7 domain-containing protein 1 OS=Homo s	88.725	7.4581	1.7	0	0	0	0	0	0	0	0	0	0	0	0	0	0	0	0	0	0	0	0	0	0	0	0	0	0	0	0	1	0	0	0	0	0	0	0	0	0	0	0	0	0	1	SLQLSAWESSIVDR
Q3LI83	KR241	sp|Q3LI83|KR241_HUMAN Keratin-associated protein 24-1 OS=Homo sapiens GN=KRTAP24-1 PE=1 SV=1	27.719	7.7967	5.1	0	0	0	0	0	1	0	0	0	0	0	0	0	0	0	0	0	0	0	0	0	0	0	0	0	0	0	0	0	0	0	0	0	0	0	0	0	0	0	0	0	2	2	SLSYIPSTFPPLR
Q59GN2	R39L5	sp|Q59GN2|R39L5_HUMAN Putative 60S ribosomal protein L39-like 5 OS=Homo sapiens GN=RPL39P5 PE=5 SV=2;sp|P62891|RL39_HUMAN 60S ribosomal protein L39 OS=Homo sapiens GN=RPL39 PE=2 SV=2	6.3225	13.695	19.6	1	1	1	0	0	0	0	0	0	12070000	14799000	7999000	0	0	0	8337000	11387000	11344000	0	0	0	0	0	0	0	0	0	1	2	1	0	0	0	1	1	1	0	0	0	0	0	0	7	QNRPIPQWIR
Q5D862	FILA2	sp|Q5D862|FILA2_HUMAN Filaggrin-2 OS=Homo sapiens GN=FLG2 PE=1 SV=1;	248.07	17.294	3.3	1	2	1	1	1	1	0	6033000	6219100	5880800	4550000	32951000	0	0	15075000	10606000	16574000	8723400	0	0	0	15438000	31978000	5979000	0	1	1	1	2	2	0	0	1	2	4	2	0	0	0	2	3	2	23	GGQGHGCVSGGQPSGCGQPESNPCSQSYSQR;SSQSNYGQHGSGSSQSSGYGQHGSSSGQTTGFGQHR;SVVTVIDVFYK
Q5SYE7-2	NHSL1	sp|Q5SYE7-2|NHSL1_HUMAN Isoform 2 of NHS-like protein 1 OS=Homo sapiens GN=NHSL1;sp|Q5SYE7|NHSL1_HUMAN NHS-like protein 1 OS=Homo sapiens GN=NHSL1 PE=1 SV=2	170.47	269.68	12.5	2	9	2	0	0	0	0	0	0	5652600	16065000	0	0	0	0	4639800	11846000	3654500	0	0	0	0	0	0	0	0	0	3	13	0	0	0	0	2	8	2	0	0	0	0	0	0	28	ANIQSLEPR;GALGAAEGCSLDGLAR;GHPQADENLGHLGGASGTGTLLRPK;HSVINVFVGR;LFLVVPPPQK;NNLAFPAHPQDVDGK;QQAQTVQADVVPINITGENFDR;SLPLPTPEEK;SPGAPSAGEAEARPSPSTTPLPDSSPSR;TITGVPDNIQK;TPASSDFSDLNTQTNWTK;VISPSSGYSSQSNTPTALTPVPVFLK
Q5T011-5	SZT2	sp|Q5T011-5|SZT2_HUMAN Isoform 3 of Protein SZT2 OS=Homo sapiens GN=SZT2;sp|Q5T011|SZT2_HUMAN Protein SZT2 OS=Homo sapiens GN=SZT2 PE=2 SV=3	371.85	10.544	0.2	0	0	1	0	0	0	0	0	0	0	0	0	0	0	0	0	0	0	0	0	0	0	0	0	0	0	0	0	0	0	0	0	0	0	0	1	0	0	0	0	0	0	1	HLLLLGR
Q5T2T1	MPP7	sp|Q5T2T1|MPP7_HUMAN MAGUK p55 subfamily member 7 OS=Homo sapiens GN=MPP7 PE=1 SV=1;tr|B4DWL9|B4DWL9_HUMAN Membrane protein, palmitoylated 7 (MAGUK p55 subfamily member 7) OS=Homo sapiens GN=MPP7 PE=2 SV=1	65.523	11.064	4.3	0	0	0	0	0	0	0	0	0	0	0	0	0	0	0	0	0	0	0	0	0	0	0	0	0	0	0	0	1	0	0	0	0	0	0	0	0	0	0	0	0	0	1	IIINDDLTVAFNELK;RPEILVQPLK
Q5T749	KPRP	sp|Q5T749|KPRP_HUMAN Keratinocyte proline-rich protein OS=Homo sapiens GN=KPRP PE=1 SV=1	64.135	100.58	23	5	6	2	4	4	2	28886000	15405000	3813200	36232000	4476200	0	0	0	2899200	13035000	27496000	7982500	0	8772000	3159400	13733000	17756000	15374000	9	4	1	11	2	0	0	0	1	8	10	2	0	2	0	8	4	2	64	ATCNNYTPQFQLR;CPVEIPPIR;IEISSPCCPR;LRPEPCISLEPR;PLPSFCPPR;QLSEPCLYPEPLPALRPTPR;RLDQCPESPLQR;SQSCGPQPSWGASCPELRPHVEPR;TSFSPCVPQCQTQGSYGSFTEQHR
Q5T750	XP32	sp|Q5T750|XP32_HUMAN Skin-specific protein 32 OS=Homo sapiens GN=XP32 PE=1 SV=1	26.238	12.077	7.2	1	2	1	1	1	0	17468000	0	0	14891000	0	0	0	0	0	28949000	25152000	9800000	0	0	0	22003000	13854000	0	0	0	0	0	0	0	0	0	0	1	2	0	0	0	0	2	1	0	6	TFGVSPLR;YPTPCQTYVK
Q5TCQ9-3	MAGI3	sp|Q5TCQ9-3|MAGI3_HUMAN Isoform 3 of Membrane-associated guanylate kinase, WW and PDZ domain-containing protein 3 OS=Homo sapiens GN=MAGI3;sp|Q5TCQ9-2|MAGI3_HUMAN Isoform 2 of Membrane-associated guanylate kinase, WW and PDZ domain-containing protein 3 OS=	123.34	14.055	2.9	1	1	0	0	0	0	0	0	0	0	2824200	0	0	0	0	2790200	2789900	0	0	0	0	0	0	0	0	0	0	0	2	0	0	0	0	1	1	0	0	0	0	0	0	0	4	AEVPARPAPQEPYDVVLQR;QFPVGADVPLLILR
Q5TD97	FHL5	sp|Q5TD97|FHL5_HUMAN Four and a half LIM domains protein 5 OS=Homo sapiens GN=FHL5 PE=1 SV=1	32.719	-2	2.5	0	0	0	0	0	0	0	0	0	0	0	0	0	0	0	0	0	0	0	0	0	0	0	0	0	0	0	0	0	0	0	0	0	0	0	0	0	0	0	0	0	0	0	TIMPGSR
Q5VSL9-2	FA40A	sp|Q5VSL9-2|FA40A_HUMAN Isoform 2 of Protein FAM40A OS=Homo sapiens GN=FAM40A;sp|Q5VSL9|FA40A_HUMAN Protein FAM40A OS=Homo sapiens GN=FAM40A PE=1 SV=1	85.45	28.027	5.5	3	0	1	0	0	0	0	0	0	0	2756600	0	0	0	0	4342400	0	1771400	0	0	0	0	0	0	0	0	0	0	1	0	0	0	0	3	0	1	0	0	0	0	0	0	5	AHSNPDFLPVDNCLQSVLGQR;ILLAAAPTSK;LLDGLEVTAR
Q5VTE0	EF1A3	sp|Q5VTE0|EF1A3_HUMAN Putative elongation factor 1-alpha-like 3 OS=Homo sapiens GN=EEF1A1P5 PE=5 SV=1;sp|P68104|EF1A1_HUMAN Elongation factor 1-alpha 1 OS=Homo sapiens GN=EEF1A1 PE=1 SV=1;tr|Q6IQ15|Q6IQ15_HUMAN EEF1A1 protein OS=Homo sapiens GN=EEF1A1 PE=2	50.184	217.2	30.3	8	8	4	3	1	0	166870000	58788000	61094000	17584000	104940000	29827000	0	63810000	28992000	85110000	54883000	55590000	0	0	2559800	5620200	664450	0	19	9	6	3	24	7	0	8	5	15	12	5	0	0	1	3	1	0	118	DGNASGTTLLEALDCILPPTRPTDK;DGNASGTTLLEALDCILPPTRPTDKPLR;EHALLAYTLGVK;IGGIGTVPVGR;LPLQDVYK;PGMVVTFAPVNVTTEVK;PLRLPLQDVYK;QLIVGVNK;QTVAVGVIK;SGDAAIVDMVPGKPMCVESFSDYPPLGR;VETGVLKPGMVVTFAPVNVTTEVK;YYVTIIDAPGHR
Q5VU13	VSIG8	sp|Q5VU13|VSIG8_HUMAN V-set and immunoglobulin domain-containing protein 8 OS=Homo sapiens GN=VSIG8 PE=1 SV=1	43.89	7.4504	2.9	0	0	0	0	0	1	0	0	0	0	0	0	0	0	0	0	0	0	0	0	0	0	0	0	0	0	0	0	0	0	0	0	0	0	0	0	0	0	0	0	0	2	2	INHGSLPHLQQR
Q5VWQ8-3	DAB2P	sp|Q5VWQ8-3|DAB2P_HUMAN Isoform 3 of Disabled homolog 2-interacting protein OS=Homo sapiens GN=DAB2IP;sp|Q5VWQ8-4|DAB2P_HUMAN Isoform 4 of Disabled homolog 2-interacting protein OS=Homo sapiens GN=DAB2IP;tr|H0Y3A3|H0Y3A3_HUMAN DAB2 interacting protein (Fra	106.76	-2	1.3	0	0	0	0	0	0	0	0	0	0	0	0	0	0	0	0	0	0	0	0	0	0	0	0	0	0	0	0	0	0	0	0	0	0	0	0	0	0	0	0	0	0	0	LMSALTQLKESMH
Q6KB66-2	K2C80	sp|Q6KB66-2|K2C80_HUMAN Isoform 2 of Keratin, type II cytoskeletal 80 OS=Homo sapiens GN=KRT80;sp|Q6KB66|K2C80_HUMAN Keratin, type II cytoskeletal 80 OS=Homo sapiens GN=KRT80 PE=1 SV=2;;;sp|Q6KB66-3|K2C80_HUMAN Isoform 3 of Keratin, type II cytoskeletal 80	47.241	15.963	6.4	1	2	2	1	0	0	0	3825900	0	0	0	12218000	0	0	0	0	1933300	3481200	0	0	0	2763700	0	0	0	2	0	0	0	2	0	0	0	1	2	2	0	0	0	1	0	0	10	GQLEANLLQVLEK;VTVNPGLLVPLDVK
Q6P0N0-2	M18BP	sp|Q6P0N0-2|M18BP_HUMAN Isoform 2 of Mis18-binding protein 1 OS=Homo sapiens GN=MIS18BP1;tr|G5E9K5|G5E9K5_HUMAN Chromosome 14 open reading frame 106, isoform CRA_a OS=Homo sapiens GN=MIS18BP1 PE=4 SV=1;sp|Q6P0N0|M18BP_HUMAN Mis18-binding protein 1 OS=Homo	43.994	-2	2.8	0	0	0	0	0	0	0	0	0	0	0	0	0	0	0	0	0	0	0	0	0	0	0	0	0	0	0	0	0	0	0	0	0	0	0	0	0	0	0	0	0	0	0	IFQTVTNGLKK
Q6P1L8	RM14	sp|Q6P1L8|RM14_HUMAN 39S ribosomal protein L14, mitochondrial OS=Homo sapiens GN=MRPL14 PE=1 SV=1	15.947	6.3873	9.7	0	0	0	0	0	0	0	0	0	0	0	0	0	0	0	0	0	0	0	0	0	0	0	0	0	0	0	0	1	0	0	0	0	0	0	0	0	0	0	0	0	0	1	VVDNSALGNSPYHR
Q6P3W7	SCYL2	sp|Q6P3W7|SCYL2_HUMAN SCY1-like protein 2 OS=Homo sapiens GN=SCYL2 PE=1 SV=1;tr|F8VSC5|F8VSC5_HUMAN SCY1-like 2 (S. cerevisiae) (Fragment) OS=Homo sapiens GN=SCYL2 PE=4 SV=1	103.71	207.18	20.6	0	0	0	0	0	0	67136000	38241000	23954000	0	0	0	0	13435000	14579000	0	0	0	0	0	0	0	0	0	20	9	12	0	1	0	1	7	9	0	0	0	0	0	0	0	0	0	59	DQIIDSLK;HIASGGNGLAWK;IMGFDFCVSSTNPSEQEPK;LGSSSLTNIPEEVR;LGSSSLTNIPEEVREHVK;LILPELGPVFK;LLLNVTPTVRPDADQMTK;MVHGNITPENIILNK;NSVLPMVYR;QEVAVFVFDK;QEVAVFVFDKK;QTQQRPTDMSALNNLFGPQKPK;SLDIGNQMNVSEEMK;SQQPLKPQVHTPVATVK;VTADVTSAVMGNPVTR
Q6PIY5	CA228	sp|Q6PIY5|CA228_HUMAN Uncharacterized protein C1orf228 OS=Homo sapiens GN=C1orf228 PE=2 SV=2	48.854	-2	4.1	0	1	0	0	0	0	0	0	0	0	0	0	0	0	0	0	0	0	0	0	0	0	0	0	0	0	0	0	0	0	0	0	0	0	0	0	0	0	0	0	0	0	0	IDSIQADILAANTVNVTK
Q6ZRS2-3	SRCAP	sp|Q6ZRS2-3|SRCAP_HUMAN Isoform 3 of Helicase SRCAP OS=Homo sapiens GN=SRCAP;sp|Q6ZRS2-2|SRCAP_HUMAN Isoform 2 of Helicase SRCAP OS=Homo sapiens GN=SRCAP;sp|Q6ZRS2|SRCAP_HUMAN Helicase SRCAP OS=Homo sapiens GN=SRCAP PE=1 SV=3	327.83	-2	0.4	0	0	0	0	0	0	0	0	0	0	0	0	0	0	0	0	0	0	0	0	0	0	0	0	0	0	0	0	0	0	0	0	0	0	0	0	0	0	0	0	0	0	0	LVGTTNQGDQR
Q6ZRV2	FA83H	sp|Q6ZRV2|FA83H_HUMAN Protein FAM83H OS=Homo sapiens GN=FAM83H PE=1 SV=3	127.12	11.752	2.3	0	0	0	0	0	0	0	0	0	0	0	0	0	0	0	0	0	0	0	0	0	0	0	0	2	0	0	0	0	0	0	0	0	0	0	0	0	0	0	0	0	0	2	APAGDLLPSAFR;GLEPSGAPRPNLTQR
Q6ZVX7	NCRP1	sp|Q6ZVX7|NCRP1_HUMAN Non-specific cytotoxic cell receptor protein 1 homolog OS=Homo sapiens GN=NCCRP1 PE=1 SV=1	30.847	6.2847	4.4	0	0	1	0	0	0	0	0	0	0	0	0	0	0	0	0	0	0	0	0	0	0	0	0	0	0	0	0	0	0	0	0	0	0	0	1	0	0	0	0	0	0	1	VTDSSVSVQLRE
Q70IA6-2	MOB2	sp|Q70IA6-2|MOB2_HUMAN Isoform 2 of MOB kinase activator 2 OS=Homo sapiens GN=MOB2;sp|Q70IA6|MOB2_HUMAN MOB kinase activator 2 OS=Homo sapiens GN=MOB2 PE=1 SV=1;tr|E9PDA5|E9PDA5_HUMAN Uncharacterized protein OS=Homo sapiens PE=4 SV=1	16.5	13.499	9.9	0	0	0	0	0	0	6895700	0	4807200	0	0	0	0	3954000	3870000	0	0	0	0	0	0	0	0	0	2	0	1	0	0	0	0	1	1	0	0	0	0	0	0	0	0	0	5	ELVVLPR;ITDFQFK
Q71UM5	RS27L	sp|Q71UM5|RS27L_HUMAN 40S ribosomal protein S27-like OS=Homo sapiens GN=RPS27L PE=1 SV=3;tr|C9JLI6|C9JLI6_HUMAN Ribosomal protein S27 OS=Homo sapiens GN=RPS27L PE=3 SV=1;tr|H0YMV8|H0YMV8_HUMAN Ribosomal protein S27-like OS=Homo sapiens GN=RPS27L PE=4 SV=1	9.4771	6.3422	31	0	0	0	0	0	0	0	0	0	0	0	0	0	0	0	0	0	0	0	0	0	0	0	0	0	0	0	0	1	0	0	0	0	0	0	0	0	0	0	0	0	0	1	DLLHPSLEEEKK;LVQSPNSYFMDVK;RLVQSPNSYFMDVK
Q7KZF4	SND1	sp|Q7KZF4|SND1_HUMAN Staphylococcal nuclease domain-containing protein 1 OS=Homo sapiens GN=SND1 PE=1 SV=1;tr|E7ESM6|E7ESM6_HUMAN Staphylococcal nuclease and tudor domain containing 1 OS=Homo sapiens GN=SND1 PE=4 SV=2	102	11.347	4.1	0	0	0	0	0	0	0	0	0	0	0	0	0	0	0	0	0	0	0	0	0	0	0	0	0	1	0	0	1	0	0	0	0	0	0	0	0	0	0	0	0	0	2	MASSAQSGGSSGGPAVPTVQR;NDIASHPPVEGSYAPR
Q7L2E3-2	DHX30	sp|Q7L2E3-2|DHX30_HUMAN Isoform 2 of Putative ATP-dependent RNA helicase DHX30 OS=Homo sapiens GN=DHX30;sp|Q7L2E3-3|DHX30_HUMAN Isoform 3 of Putative ATP-dependent RNA helicase DHX30 OS=Homo sapiens GN=DHX30;sp|Q7L2E3|DHX30_HUMAN Putative ATP-dependent RNA	136.11	264.49	29.3	8	17	5	0	0	0	0	0	0	5488500	22391000	19947000	0	0	0	9450200	13906000	6528300	0	0	0	0	0	0	0	0	0	4	32	9	0	0	0	8	20	5	0	0	0	0	0	0	78	ALLSHDSGSDHLAFVR;ALTQFPLPK;ATISLSDSDLLR;AVDEAVILLQEIGVLDQR;CQSGFAYHLFPR;DSGPLSDPITGKPYVPLLEAEEVR;DSSQVHPLAVLLLTDGDVHIR;EAAEAESGMAPGGPGEGDGSLVNASR;EHYLEDILAK;ENYLEENLLYAPSLR;EYLTTLGQR;GSSFEMTDDDSAIR;GWGLLGPR;IETFLNHYPVESSWIAPELR;IPQLLLER;LQSNPSLEGVSHVIVDEVHER;LSQSLLELWR;MVPFQVPEILR;NLLNSVIGR;NLMQFHTVGTK;NNEPLTHAMYNLASLR;QAAAAACQLFK;QLNPESIRPGGPGGLSR;TAVEFLSK;TPLENLVLQAK;VSCLETVWVSR
Q7L576	CYFP1	sp|Q7L576|CYFP1_HUMAN Cytoplasmic FMR1-interacting protein 1 OS=Homo sapiens GN=CYFIP1 PE=1 SV=1;tr|E7EQ04|E7EQ04_HUMAN Cytoplasmic FMR1 interacting protein 1 OS=Homo sapiens GN=CYFIP1 PE=4 SV=1;sp|Q7L576-2|CYFP1_HUMAN Isoform 2 of Cytoplasmic FMR1-interac	145.18	323.31	34.9	28	30	18	0	0	0	16893000	10000000	16186000	47530000	160860000	36002000	0	8983800	10808000	110140000	95228000	68035000	0	0	0	0	0	0	10	6	6	23	101	18	0	2	5	56	60	28	0	0	0	0	0	0	315	ALNLAYSSIYGSYR;AVGPSSTQLYMVR;CFQPPIHQSLASS;CNEQPNRVEIYEK;DIVEYAELK;FINMFAVLDELK;FISELAR;FQILNDEIITILDK;GLQVLMGR;GPLPSNGVMHVDECVEFHR;HEYGSPGILEFFHHQLK;LADQIFAYYK;LGTPQQIAIAR;MADPQSIQESQNLSMFLANHNK;MESVFNHAIR;NAFVTGIAR;NFVGPPHFQVICR;NQGATIHLPPSNR;NVIQSVLQAIR;QLQVVPLFGDMQIELAR;SFLDDPIWR;SIDLNRLITQR;SLELAIGR;SLLQGTILQYVK;SSLEGPTILDIEK;TLMEVMPK;TMLESLIADK;TVCDWETGHEPFNDPALR;TVCDWETGHEPFNDPALRGEKDPK;TV…
Q7Z2W4-2	ZCCHV	sp|Q7Z2W4-2|ZCCHV_HUMAN Isoform 2 of Zinc finger CCCH-type antiviral protein 1 OS=Homo sapiens GN=ZC3HAV1;sp|Q7Z2W4|ZCCHV_HUMAN Zinc finger CCCH-type antiviral protein 1 OS=Homo sapiens GN=ZC3HAV1 PE=1 SV=3;tr|C9J6P4|C9J6P4_HUMAN Zinc finger CCCH-type, ant	77.902	55.175	15.5	1	3	0	0	0	0	0	0	0	0	5051800	0	0	0	0	1384400	1843900	0	0	0	0	0	0	0	0	0	0	0	5	0	0	0	0	1	2	0	0	0	0	0	0	0	8	EHGLNPDVVQNIQDICNSK;FVVLETGGEAGITR;NSNVDSSYLESLYQSCPR;SGTQDIQPGPLFNNNADGVATDITSTR;VALVNDSLSDVTSTTSSR;YSHEVLSEENFK
Q7Z2Z2-2	ETUD1	sp|Q7Z2Z2-2|ETUD1_HUMAN Isoform 2 of Elongation factor Tu GTP-binding domain-containing protein 1 OS=Homo sapiens GN=EFTUD1;sp|Q7Z2Z2|ETUD1_HUMAN Elongation factor Tu GTP-binding domain-containing protein 1 OS=Homo sapiens GN=EFTUD1 PE=1 SV=2	119.89	6.0817	1.2	1	1	0	0	0	0	0	0	0	0	0	0	0	0	0	0	0	0	0	0	0	0	0	0	0	0	0	0	0	0	0	0	0	0	0	0	0	0	0	0	0	0	0	IVEHAEKQRTLSK
Q7Z6K1-2	THAP5	sp|Q7Z6K1-2|THAP5_HUMAN Isoform 2 of THAP domain-containing protein 5 OS=Homo sapiens GN=THAP5;sp|Q7Z6K1|THAP5_HUMAN THAP domain-containing protein 5 OS=Homo sapiens GN=THAP5 PE=1 SV=2	40.237	6.9159	2	1	1	1	1	1	1	207790000	15752000	452210000	74677000	92974000	0	0	163650000	205230000	174720000	119610000	178350000	0	574610000	178390000	202500000	358560000	51580000	6	7	8	5	6	0	0	4	5	7	7	6	0	5	4	6	4	4	84	ITLLELK
Q7Z794	K2C1B	sp|Q7Z794|K2C1B_HUMAN Keratin, type II cytoskeletal 1b OS=Homo sapiens GN=KRT77 PE=1 SV=3;;tr|F5GY66|F5GY66_HUMAN Keratin 77 OS=Homo sapiens GN=KRT77 PE=3 SV=1	61.901	104.62	16.1	0	6	0	0	2	0	0	0	0	0	0	3447800	0	0	0	0	13207000	0	6244500	0	0	0	3794000	0	0	0	0	0	0	1	0	0	0	0	8	0	1	0	0	0	2	0	12	FASFIDK;FLEQQNQVLQTK;LQDLEEALQQSK;SLDLDSIIDAVR;SMQDVVEDYK;STSGFCQGGGVGGFGGGR;VDTLTGEVNFLK;YQELQITAGR
Q86SG5	S1A7A	sp|Q86SG5|S1A7A_HUMAN Protein S100-A7A OS=Homo sapiens GN=S100A7A PE=2 SV=3	11.305	6.4983	34.7	0	0	1	0	0	0	0	0	0	0	0	0	0	0	0	0	0	0	0	0	0	0	0	0	0	0	0	0	0	0	0	0	0	0	0	1	0	0	0	0	0	0	1	ENFPNFLSACDK;ENFPNFLSACDKK;GIHYLATVFEK;SIIGMIDMFHK
Q86VP6	CAND1	sp|Q86VP6|CAND1_HUMAN Cullin-associated NEDD8-dissociated protein 1 OS=Homo sapiens GN=CAND1 PE=1 SV=2;sp|Q86VP6-2|CAND1_HUMAN Isoform 2 of Cullin-associated NEDD8-dissociated protein 1 OS=Homo sapiens GN=CAND1	136.37	36.937	5.2	0	0	0	0	0	0	7610800	7455900	1521300	0	0	0	0	0	0	0	0	0	0	0	0	0	0	0	4	4	1	0	0	0	0	0	0	0	0	0	0	0	0	0	0	0	9	EGPAVVGQFIQDVK;LSTLCPSAVLQR;LTLIDPETLLPR;NCIGDFLK;VIRPLDQPSSFDATPYIK
Q86XN8	MEX3D	sp|Q86XN8|MEX3D_HUMAN RNA-binding protein MEX3D OS=Homo sapiens GN=MEX3D PE=1 SV=3;sp|Q86XN8-2|MEX3D_HUMAN Isoform 2 of RNA-binding protein MEX3D OS=Homo sapiens GN=MEX3D;tr|E9PAL6|E9PAL6_HUMAN Mex-3 homolog D (C. elegans) OS=Homo sapiens GN=MEX3D PE=4 SV=	64.882	6.1007	1.1	0	0	0	0	0	0	0	0	0	0	0	0	0	0	0	0	0	0	0	0	0	0	0	0	0	0	0	0	1	1	0	0	0	0	0	0	0	0	0	0	0	0	2	LELPLSR
Q86YZ3	HORN	sp|Q86YZ3|HORN_HUMAN Hornerin OS=Homo sapiens GN=HRNR PE=1 SV=2;	282.39	46.563	1.8	1	0	0	1	1	1	0	0	0	0	3628700	0	0	0	57654000	6022900	0	0	0	0	0	11444000	0	11586000	0	0	0	0	1	0	0	0	2	1	0	0	0	0	0	1	1	1	7	GHYESGSGQTSGFGQHESGSGQSSGYSK;HGSGSGQSSSYGPYGSGSGWSSSR
Q8IY92	SLX4	sp|Q8IY92|SLX4_HUMAN Structure-specific endonuclease subunit SLX4 OS=Homo sapiens GN=SLX4 PE=1 SV=3	200.01	-2	0.7	0	1	1	0	1	0	0	0	0	0	0	0	0	0	0	0	0	0	0	0	0	0	0	0	0	0	0	0	0	0	0	0	0	0	0	0	0	0	0	0	0	0	0	TQKAASNGTQIR
Q8IZP0-10	ABI1	sp|Q8IZP0-10|ABI1_HUMAN Isoform 10 of Abl interactor 1 OS=Homo sapiens GN=ABI1;sp|Q8IZP0-8|ABI1_HUMAN Isoform 8 of Abl interactor 1 OS=Homo sapiens GN=ABI1;tr|F5H1G9|F5H1G9_HUMAN Abl-interactor 1 OS=Homo sapiens GN=ABI1 PE=4 SV=1;sp|Q8IZP0-7|ABI1_HUMAN Iso	42.667	310.75	42	13	13	10	0	0	0	29172000	0	8951000	49667000	107580000	29865000	0	2219300	3720600	69393000	78114000	42029000	0	0	0	0	0	0	6	0	3	13	42	12	0	1	2	23	21	12	0	0	0	0	0	0	135	ALIESYQNLTR;DKDDELSFMEGAIIYVIK;EIGILTTNK;IIAPANMERPVR;KNDDGWYEGVCNR;KPIDYTVLDDVGHGVK;MESSINHISQTVDIHK;MESSINHISQTVDIHKEK;RALIESYQNLTR;REIGILTTNK;RMESSINHISQTVDIHK;RMESSINHISQTVDIHKEK;TLEPVKPPTVPNDYMTSPAR;VADYCENNYIQATDK;VADYCENNYIQATDKR;VTGLFPGNYVESIMHYTD;VVAIYDYTK;VVAIYDYTKDK
Q8N1G4	LRC47	sp|Q8N1G4|LRC47_HUMAN Leucine-rich repeat-containing protein 47 OS=Homo sapiens GN=LRRC47 PE=1 SV=1	63.472	13.933	5	0	0	0	0	0	0	0	0	0	0	1561700	3689300	0	0	0	0	0	0	0	0	0	0	0	0	0	0	0	0	2	1	0	0	0	0	0	0	0	0	0	0	0	0	3	NALGPGLSPELGPLPALR;TAATLATHELR
Q8N1N4	K2C78	sp|Q8N1N4|K2C78_HUMAN Keratin, type II cytoskeletal 78 OS=Homo sapiens GN=KRT78 PE=2 SV=2;;;sp|Q8N1N4-2|K2C78_HUMAN Isoform 2 of Keratin, type II cytoskeletal 78 OS=Homo sapiens GN=KRT78;tr|B4DQ49|B4DQ49_HUMAN Keratin 78 OS=Homo sapiens GN=KRT78 PE=2 SV=1	56.865	60.016	18.5	4	7	4	6	3	1	1815700	1549200	0	4600500	0	0	0	0	4397400	7401000	7763100	11193000	0	3159300	0	13900000	8265200	1483200	1	1	0	4	0	0	0	0	1	4	7	4	0	1	0	6	3	1	33	ATLENDFVVLK;LLCEYQELTSTK;QNASLQAAITDAEQR;SLNSFGGCLEGSR;TLNNQFASFIDK;VDELEAALR;VQISQLHQEIQR;YLDFSSIITEVR
Q8N3C0	HELC1	sp|Q8N3C0|HELC1_HUMAN Activating signal cointegrator 1 complex subunit 3 OS=Homo sapiens GN=ASCC3 PE=1 SV=3	251.46	23.641	2.2	0	0	0	0	0	0	0	0	0	0	0	0	0	0	0	0	0	0	0	0	0	0	0	0	0	0	0	0	3	0	0	0	0	0	0	0	0	0	0	0	0	0	3	AYQIDPTLRK;SVGDVALSQIVR;TEGDIFAIVSK;YNTIETFNELFDAHK
Q8NBJ5	GT251	sp|Q8NBJ5|GT251_HUMAN Procollagen galactosyltransferase 1 OS=Homo sapiens GN=GLT25D1 PE=1 SV=1	71.635	6.6318	2.7	0	0	0	0	0	0	0	0	0	0	0	0	0	0	0	0	0	0	0	0	0	0	0	0	0	0	0	0	1	0	0	0	0	0	0	0	0	0	0	0	0	0	1	NSDVLQSPLDSAARDEL
Q8NC51-4	PAIRB	sp|Q8NC51-4|PAIRB_HUMAN Isoform 4 of Plasminogen activator inhibitor 1 RNA-binding protein OS=Homo sapiens GN=SERBP1;sp|Q8NC51-3|PAIRB_HUMAN Isoform 3 of Plasminogen activator inhibitor 1 RNA-binding protein OS=Homo sapiens GN=SERBP1;sp|Q8NC51-2|PAIRB_HUMA	42.426	40.1	13.2	2	2	0	0	0	0	0	0	0	0	8290200	1691500	0	0	0	5630300	3140400	0	0	0	0	0	0	0	0	0	0	0	3	1	0	0	0	2	2	0	0	0	0	0	0	0	8	FDQLFDDESDPFEVLK;KPANDITSQLEINFGDLGR;SEEAHAEDSVMDHHFR
Q8TF66	LRC15	sp|Q8TF66|LRC15_HUMAN Leucine-rich repeat-containing protein 15 OS=Homo sapiens GN=LRRC15 PE=1 SV=2;sp|Q8TF66-2|LRC15_HUMAN Isoform 2 of Leucine-rich repeat-containing protein 15 OS=Homo sapiens GN=LRRC15	64.365	6.1339	3.1	0	0	0	0	0	1	0	0	0	0	0	0	0	0	0	0	0	0	0	0	0	0	0	0	0	0	0	0	0	0	0	0	0	0	0	0	0	0	0	0	0	1	1	ELSLHTNALQDLDGNVFR
Q8WTR2-2	DUS19	sp|Q8WTR2-2|DUS19_HUMAN Isoform 2 of Dual specificity protein phosphatase 19 OS=Homo sapiens GN=DUSP19;sp|Q8WTR2|DUS19_HUMAN Dual specificity protein phosphatase 19 OS=Homo sapiens GN=DUSP19 PE=2 SV=1	18.296	-2	7.2	0	0	0	0	0	0	0	0	0	0	0	0	0	0	0	0	0	0	0	0	0	0	0	0	0	0	0	0	0	0	0	0	0	0	0	0	0	0	0	0	0	0	0	KQCTRVTTLTGK
Q8WUM4	PDC6I	sp|Q8WUM4|PDC6I_HUMAN Programmed cell death 6-interacting protein OS=Homo sapiens GN=PDCD6IP PE=1 SV=1;tr|E9PFU1|E9PFU1_HUMAN Programmed cell death 6 interacting protein OS=Homo sapiens GN=PDCD6IP PE=4 SV=1	96.022	6.7774	1.8	0	0	0	0	0	0	0	0	0	0	0	0	0	0	0	0	0	0	0	0	0	0	0	0	0	1	0	0	0	0	0	0	0	0	0	0	0	0	0	0	0	0	1	SVIEQGGIQTVDQLIK
Q8WUW1	BRK1	sp|Q8WUW1|BRK1_HUMAN Protein BRICK1 OS=Homo sapiens GN=BRK1 PE=1 SV=1;tr|F5H577|F5H577_HUMAN BRICK1, SCAR/WAVE actin-nucleating complex subunit OS=Homo sapiens GN=BRK1 PE=4 SV=1;sp|Q8WUW1-2|BRK1_HUMAN Isoform 2 of Protein BRICK1 OS=Homo sapiens GN=BRK1	8.7448	36.166	33.3	1	2	2	0	0	0	5810500	0	0	10019000	20966000	32904000	0	0	0	14865000	19698000	11828000	0	0	0	0	0	0	1	0	0	3	6	1	0	0	0	1	6	4	0	0	0	0	0	0	22	EYIEIITSSIK;EYIEIITSSIKK;IADFLNSFDMSCR
Q8WVV4	POF1B	sp|Q8WVV4|POF1B_HUMAN Protein POF1B OS=Homo sapiens GN=POF1B PE=1 SV=3;sp|Q8WVV4-1|POF1B_HUMAN Isoform 1 of Protein POF1B OS=Homo sapiens GN=POF1B;tr|F2Z2D5|F2Z2D5_HUMAN Premature ovarian failure, 1B OS=Homo sapiens GN=POF1B PE=4 SV=1;tr|A8MVC4|A8MVC4_HUMA	68.064	12.386	4.2	0	0	2	0	0	0	0	0	0	0	0	0	0	0	0	0	0	0	0	0	0	0	0	0	0	0	0	0	0	0	0	0	0	0	0	2	0	0	0	0	0	0	2	DTQLKEYEELLASVR;LTTYPQTTIR
Q8WYA6	CTBL1	sp|Q8WYA6|CTBL1_HUMAN Beta-catenin-like protein 1 OS=Homo sapiens GN=CTNNBL1 PE=1 SV=1	65.173	-2	2.1	0	0	0	0	0	0	0	0	0	0	0	0	0	0	0	0	0	0	0	0	0	0	0	0	0	0	0	0	0	0	0	0	0	0	0	0	0	0	0	0	0	0	0	DVGELLSYQPNR
Q92499	DDX1	sp|Q92499|DDX1_HUMAN ATP-dependent RNA helicase DDX1 OS=Homo sapiens GN=DDX1 PE=1 SV=2;tr|B4DME8|B4DME8_HUMAN Uncharacterized protein OS=Homo sapiens GN=DDX1 PE=2 SV=1;tr|B4DPN6|B4DPN6_HUMAN DEAD (Asp-Glu-Ala-Asp) box polypeptide 1 OS=Homo sapiens GN=DDX1	82.431	52.01	13.9	0	1	1	0	0	0	4812300	0	0	0	4317800	0	0	0	0	0	3181600	2668800	0	0	0	0	0	0	2	0	0	0	6	0	0	0	0	0	1	1	0	0	0	0	0	0	10	ALIVEPSRELAEQTLNNIK;DQLSVLENGVDIVVGTPGR;FLVLDEADGLLSQGYSDFINR;GIDIHGVPYVINVTLPDEK;GSAFAIGSDGLCCQSR;MDQAIIFCR
Q92558	WASF1	sp|Q92558|WASF1_HUMAN Wiskott-Aldrich syndrome protein family member 1 OS=Homo sapiens GN=WASF1 PE=1 SV=1	61.651	56.061	17.5	1	1	1	0	0	0	0	0	0	989540	18521000	3529600	0	0	0	1415700	1402900	650950	0	0	0	0	0	0	0	0	0	1	8	1	0	0	0	1	1	1	0	0	0	0	0	0	13	LAQGPELAEDDANLLHK;NELECVTNISLANIIR;NLDRPHEPEKVPR;RHPSTLPVISDAR;SSTIQDQQLFDRK;TPVFVSPTPPPPPPPLPSALSTSSLR
Q92598-2	HS105	sp|Q92598-2|HS105_HUMAN Isoform Beta of Heat shock protein 105 kDa OS=Homo sapiens GN=HSPH1;sp|Q92598-3|HS105_HUMAN Isoform 3 of Heat shock protein 105 kDa OS=Homo sapiens GN=HSPH1;sp|Q92598|HS105_HUMAN Heat shock protein 105 kDa OS=Homo sapiens GN=HSPH1 P	92.115	36.898	9.3	2	2	1	0	0	0	4713100	4434600	3058400	0	1911600	10831000	0	0	0	1845100	1332100	1411300	0	0	0	0	0	0	3	1	2	0	2	1	0	0	0	2	2	1	0	0	0	0	0	0	14	NAVEEYVYEFR;NQQITHANNTVSNFK;RGPFELEAFYSDPQGVPYPEAK;VEDVSAVEIVGGATR;VLGTAFDPFLGGK
Q92830	KAT2A	sp|Q92830|KAT2A_HUMAN Histone acetyltransferase KAT2A OS=Homo sapiens GN=KAT2A PE=1 SV=3	93.924	6.893	0.8	1	1	1	1	0	0	0	0	12695000	3520500	1560400	0	0	0	0	3854200	3161200	4020300	0	0	0	3506800	0	0	0	0	1	1	1	0	0	0	0	1	1	1	0	0	0	1	0	0	7	SIFTVTR
Q92841	DDX17	sp|Q92841|DDX17_HUMAN Probable ATP-dependent RNA helicase DDX17 OS=Homo sapiens GN=DDX17 PE=1 SV=1;tr|C9JMU5|C9JMU5_HUMAN DEAD (Asp-Glu-Ala-Asp) box polypeptide 17 OS=Homo sapiens GN=DDX17 PE=3 SV=1;sp|Q92841-3|DDX17_HUMAN Isoform 3 of Probable ATP-depende	72.371	115.05	23.2	6	7	3	0	0	0	34270000	44792000	28484000	28552000	41918000	5180500	0	13307000	12370000	31888000	23160000	17269000	0	0	0	0	0	0	4	3	3	3	11	1	0	1	2	6	8	3	0	0	0	0	0	0	45	APILIATDVASR;ELAQQVQQVADDYGK;FVINYDYPNSSEDYVHR;GDGPICLVLAPTR;GTAYTFFTPGNLK;GVEICIATPGR;LIDFLESGK;LTPYEVDELRR;MLDMGFEPQIR;TIIFVETK;TTSSANNPNLMYQDECDRR;VLEEANQAINPK
Q92900-2	RENT1	sp|Q92900-2|RENT1_HUMAN Isoform 2 of Regulator of nonsense transcripts 1 OS=Homo sapiens GN=UPF1;sp|Q92900|RENT1_HUMAN Regulator of nonsense transcripts 1 OS=Homo sapiens GN=UPF1 PE=1 SV=2	123.03	7.2314	1.3	0	0	0	0	0	0	0	0	0	0	0	0	0	0	0	0	0	0	0	0	0	0	0	0	0	0	0	0	1	0	0	0	0	0	0	0	0	0	0	0	0	0	1	GNTSGSHIVNHLVR
Q92974-3	ARHG2	sp|Q92974-3|ARHG2_HUMAN Isoform 3 of Rho guanine nucleotide exchange factor 2 OS=Homo sapiens GN=ARHGEF2;sp|Q92974-2|ARHG2_HUMAN Isoform 2 of Rho guanine nucleotide exchange factor 2 OS=Homo sapiens GN=ARHGEF2;sp|Q92974|ARHG2_HUMAN Rho guanine nucleotide e	108.24	51.684	9.7	4	2	0	0	0	0	1601600	0	0	0	5281700	0	0	0	0	1602200	2313200	0	0	0	0	0	0	0	1	0	0	0	8	0	0	0	0	4	2	0	0	0	0	0	0	0	15	ALVELLR;DFAADSWSLAVDSSFLQQHK;DLLVGPGVELLLTPR;EALICPTCNVTIHNR;ELLSNVDEGIYQLEK;NNTALQSVSLR;QATELALLQR
Q969U6	FBXW5	sp|Q969U6|FBXW5_HUMAN F-box/WD repeat-containing protein 5 OS=Homo sapiens GN=FBXW5 PE=1 SV=1;sp|Q969U6-2|FBXW5_HUMAN Isoform 2 of F-box/WD repeat-containing protein 5 OS=Homo sapiens GN=FBXW5	63.922	41.669	12	0	0	0	0	0	0	13732000	7469600	16079000	0	0	0	0	0	3291400	0	0	0	0	0	0	0	0	0	3	2	5	0	0	0	0	0	1	0	0	0	0	0	0	0	0	0	11	IFDLGSDNEEVVAGPAPAHAK;LYDTVPCVEVQTLR;QILPHQMTTAGPVLGEGR;VAELLAQGHTKPPER
Q96AG4	LRC59	sp|Q96AG4|LRC59_HUMAN Leucine-rich repeat-containing protein 59 OS=Homo sapiens GN=LRRC59 PE=1 SV=1	34.93	41.908	24.8	4	2	0	0	0	0	2657300	0	0	0	7077200	6770800	0	0	0	3886100	1879900	0	0	0	0	0	0	0	1	0	0	0	5	1	0	0	0	4	2	0	0	0	0	0	0	0	13	ATILDLSCNK;LQQLPADFGR;LTTLPSDFCGLTHLVK;LVNLQHLDLLNNK;LVTLPVSFAQLK;WLDLKDNPLDPVLAK
Q96BN6-2	F149B	sp|Q96BN6-2|F149B_HUMAN Isoform 2 of Protein FAM149B1 OS=Homo sapiens GN=FAM149B1;sp|Q96BN6|F149B_HUMAN Protein FAM149B1 OS=Homo sapiens GN=FAM149B1 PE=2 SV=2	58.799	7.2202	1.9	0	1	1	0	0	1	8741400	0	0	0	10185000	0	0	0	24407000	0	6221500	7629000	0	0	0	0	0	8914600	1	0	0	2	1	0	0	0	1	0	1	1	0	9	0	0	0	0	16	KAVPQSLELK
Q96CV9-3	OPTN	sp|Q96CV9-3|OPTN_HUMAN Isoform 3 of Optineurin OS=Homo sapiens GN=OPTN;sp|Q96CV9-2|OPTN_HUMAN Isoform 2 of Optineurin OS=Homo sapiens GN=OPTN;sp|Q96CV9|OPTN_HUMAN Optineurin OS=Homo sapiens GN=OPTN PE=1 SV=2	59.558	-2	2.7	0	1	1	0	0	0	0	0	0	0	0	0	0	0	0	0	0	0	0	0	0	0	0	0	0	0	0	0	0	0	0	0	0	0	0	0	0	0	0	0	0	0	0	KLELQVESMLSEIK
Q96EY1-2	DNJA3	sp|Q96EY1-2|DNJA3_HUMAN Isoform 2 of DnaJ homolog subfamily A member 3, mitochondrial OS=Homo sapiens GN=DNAJA3;sp|Q96EY1|DNJA3_HUMAN DnaJ homolog subfamily A member 3, mitochondrial OS=Homo sapiens GN=DNAJA3 PE=1 SV=2	49.611	7.073	2.6	1	0	0	0	0	0	0	0	0	0	2575100	0	0	0	0	2210900	0	0	0	0	0	0	0	0	0	0	0	0	1	0	0	0	0	1	0	0	0	0	0	0	0	0	2	GGPTVDPEELFR
Q96GC6-3	ZN274	sp|Q96GC6-3|ZN274_HUMAN Isoform 3 of Neurotrophin receptor-interacting factor homolog OS=Homo sapiens GN=ZNF274	62.112	6.078	3.3	0	0	0	0	0	0	0	0	0	0	0	0	0	0	0	0	0	0	0	0	0	0	0	0	0	0	0	0	0	0	0	0	0	0	0	0	0	0	0	0	0	0	0	NIEVVEVLTLNQEVAGPR
Q96HE7	ERO1A	sp|Q96HE7|ERO1A_HUMAN ERO1-like protein alpha OS=Homo sapiens GN=ERO1L PE=1 SV=2	54.392	7.2125	2.6	0	0	0	0	0	0	0	0	0	0	0	0	0	0	0	0	0	0	0	0	0	0	0	0	0	0	0	0	0	1	0	0	0	0	0	0	0	0	0	0	0	0	1	QEIVSLFNAFGR
Q96HS1-2	PGAM5	sp|Q96HS1-2|PGAM5_HUMAN Isoform 2 of Serine/threonine-protein phosphatase PGAM5, mitochondrial OS=Homo sapiens GN=PGAM5;sp|Q96HS1|PGAM5_HUMAN Serine/threonine-protein phosphatase PGAM5, mitochondrial OS=Homo sapiens GN=PGAM5 PE=1 SV=2	28.02	11.493	3.9	1	0	0	0	0	0	0	0	0	0	1824000	0	0	0	0	1193700	0	0	0	0	0	0	0	0	0	0	0	0	2	0	0	0	0	1	0	0	0	0	0	0	0	0	3	EPLSLINVR;REPLSLINVR
Q96L16	ALM1L	sp|Q96L16|ALM1L_HUMAN Putative ALMS1-like protein OS=Homo sapiens GN=ALMS1P PE=5 SV=1;sp|Q8TCU4-2|ALMS1_HUMAN Isoform 2 of Alstrom syndrome protein 1 OS=Homo sapiens GN=ALMS1;tr|B8ZZJ3|B8ZZJ3_HUMAN Alstrom syndrome 1 OS=Homo sapiens GN=ALMS1 PE=4 SV=1;sp|Q	24.623	-2	3.8	0	0	0	0	0	1	0	0	0	0	0	0	0	0	0	0	0	0	0	0	0	0	0	0	0	0	0	0	0	0	0	0	0	0	0	0	0	0	0	0	0	0	0	ERQGHQNR
Q96P63	SPB12	sp|Q96P63|SPB12_HUMAN Serpin B12 OS=Homo sapiens GN=SERPINB12 PE=1 SV=1;tr|Q3SYB4|Q3SYB4_HUMAN SERPINB12 protein OS=Homo sapiens GN=SERPINB12 PE=2 SV=1	46.276	21.245	8.1	2	2	1	3	0	0	3532100	7030300	0	5442700	0	0	0	0	0	3247600	5244900	5428000	0	5584600	0	4415000	0	0	2	1	0	1	0	0	0	0	0	2	2	1	0	1	0	3	0	0	13	ADLTGISPSPNLYLSK;IGFIEEVK;TQTILFYGR
Q96PK6	RBM14	sp|Q96PK6|RBM14_HUMAN RNA-binding protein 14 OS=Homo sapiens GN=RBM14 PE=1 SV=2	69.491	9.2442	2.2	0	0	0	0	0	0	7009800	0	4064400	0	0	0	0	0	0	0	0	0	0	0	0	0	0	0	1	0	1	0	0	0	0	0	0	0	0	0	0	0	0	0	0	0	2	ASYVAPLTAQPATYR
Q96QA5	GSDMA	sp|Q96QA5|GSDMA_HUMAN Gasdermin-A OS=Homo sapiens GN=GSDMA PE=2 SV=4	49.364	11.315	4.7	1	1	0	0	0	0	0	0	0	0	0	0	0	0	0	0	0	0	0	0	0	0	0	0	0	0	0	0	0	0	0	0	0	1	1	0	0	0	0	0	0	0	2	GDLTPLDSLIDFK;STLFWGAR
Q99704-3	DOK1	sp|Q99704-3|DOK1_HUMAN Isoform 3 of Docking protein 1 OS=Homo sapiens GN=DOK1;sp|Q99704|DOK1_HUMAN Docking protein 1 OS=Homo sapiens GN=DOK1 PE=1 SV=1	37.404	-2	2.6	0	0	0	0	0	0	0	0	0	0	0	0	0	0	0	0	0	0	0	0	0	0	0	0	0	0	0	0	0	0	0	0	0	0	0	0	0	0	0	0	0	0	0	AGQGHDVLR
Q99848	EBP2	sp|Q99848|EBP2_HUMAN Probable rRNA-processing protein EBP2 OS=Homo sapiens GN=EBNA1BP2 PE=1 SV=2	34.852	-2	4.2	0	1	0	0	0	0	0	0	0	0	29531000	0	0	0	0	0	10891000	0	0	0	0	0	0	0	0	0	0	0	1	0	0	0	0	0	1	0	0	0	0	0	0	0	2	LQTKQAAMERSEK
Q9BQ67	GRWD1	sp|Q9BQ67|GRWD1_HUMAN Glutamate-rich WD repeat-containing protein 1 OS=Homo sapiens GN=GRWD1 PE=1 SV=1	49.419	6.1901	3.6	0	0	0	0	0	0	0	0	0	3380200	2255800	0	0	0	0	0	0	0	0	0	0	0	0	0	0	0	0	1	1	0	0	0	0	0	0	0	0	0	0	0	0	0	2	VSWLGEEPVAGVWSEK
Q9BQA1	MEP50	sp|Q9BQA1|MEP50_HUMAN Methylosome protein 50 OS=Homo sapiens GN=WDR77 PE=1 SV=1;tr|B4DP38|B4DP38_HUMAN WD repeat domain 77 OS=Homo sapiens GN=WDR77 PE=2 SV=1;tr|H0Y711|H0Y711_HUMAN WD repeat domain 77 (Fragment) OS=Homo sapiens GN=WDR77 PE=4 SV=1	36.724	55.59	13.5	2	3	1	0	0	0	10199000	18561000	8804200	1775600	5500400	0	0	11406000	6031400	3724300	7410000	3969600	0	5769400	8313200	0	0	0	3	3	2	1	3	0	0	2	2	2	3	1	0	2	2	0	0	0	26	ILLWDTR;SDGALLLGASSLSGR;YEHDDIVSTVSVLSSGTQAVSGSK
Q9BQG0-2	MBB1A	sp|Q9BQG0-2|MBB1A_HUMAN Isoform 2 of Myb-binding protein 1A OS=Homo sapiens GN=MYBBP1A;sp|Q9BQG0|MBB1A_HUMAN Myb-binding protein 1A OS=Homo sapiens GN=MYBBP1A PE=1 SV=2;tr|E7EN09|E7EN09_HUMAN MYB binding protein (P160) 1a OS=Homo sapiens GN=MYBBP1A PE=4 SV	149.37	16.643	2	0	1	0	0	0	0	2211600	0	0	0	0	0	0	0	0	0	1306700	0	0	0	0	0	0	0	1	1	0	0	0	0	0	0	0	0	1	0	0	0	0	0	0	0	3	LVGSVNLFSDENVPR;VYSTALSSFLTK
Q9BRS2	RIOK1	sp|Q9BRS2|RIOK1_HUMAN Serine/threonine-protein kinase RIO1 OS=Homo sapiens GN=RIOK1 PE=1 SV=2	65.582	7.0676	2.1	0	1	0	0	0	0	0	0	0	0	2686100	0	0	0	0	0	2011600	0	0	0	0	0	0	0	0	0	0	0	1	0	0	0	0	0	1	0	0	0	0	0	0	0	2	VPALLENQVEER
Q9BRV8	SIKE1	sp|Q9BRV8|SIKE1_HUMAN Suppressor of IKBKE 1 OS=Homo sapiens GN=SIKE1 PE=1 SV=1;sp|Q9BRV8-2|SIKE1_HUMAN Isoform 2 of Suppressor of IKBKE 1 OS=Homo sapiens GN=SIKE1	23.721	30.726	23.2	4	0	0	0	0	0	0	0	0	0	0	0	0	0	0	0	0	0	0	0	0	0	0	0	0	0	0	0	1	0	0	0	0	3	0	0	0	0	0	0	0	0	4	AHQSHSAEIESQIDR;AVQVDDDQFCK;ELLSISSESLQAR;LAQLELENK
Q9BTM1	H2AJ	sp|Q9BTM1|H2AJ_HUMAN Histone H2A.J OS=Homo sapiens GN=H2AFJ PE=1 SV=1;sp|Q16777|H2A2C_HUMAN Histone H2A type 2-C OS=Homo sapiens GN=HIST2H2AC PE=1 SV=4;sp|P04908|H2A1B_HUMAN Histone H2A type 1-B/E OS=Homo sapiens GN=HIST1H2AB PE=1 SV=2;sp|P0C0S8|H2A1_HUMAN	14.019	35.767	27.1	2	2	3	2	1	1	19906000	0	8134500	14759000	19118000	26892000	0	8892300	6239700	19914000	16163000	44295000	0	0	4624200	9246800	0	2036400	2	0	1	3	3	4	0	1	1	2	3	4	0	0	1	3	1	1	30	AGLQFPVGR;HLQLAIR;VTIAQGGVLPNIQAVLLPK
Q9BUF5	TBB6	sp|Q9BUF5|TBB6_HUMAN Tubulin beta-6 chain OS=Homo sapiens GN=TUBB6 PE=1 SV=1;tr|B4DP54|B4DP54_HUMAN Tubulin, beta 6 class V OS=Homo sapiens GN=TUBB6 PE=2 SV=1;tr|B3KS31|B3KS31_HUMAN Tubulin, beta 6 class V OS=Homo sapiens GN=TUBB6 PE=2 SV=1	49.857	12.297	16.4	0	0	0	0	0	0	0	0	0	0	0	0	0	0	0	0	0	0	0	0	0	0	0	0	2	0	0	0	0	0	0	0	0	0	0	0	0	0	0	0	0	0	2	AALVDLEPGTMDSVR;FPGQLNADLR;ISEQFSAMFR;LAVNMVPFPR;LHFFMPGFAPLTSR;NSSYFVEWIPNNVK
Q9BUJ2-3	HNRL1	sp|Q9BUJ2-3|HNRL1_HUMAN Isoform 3 of Heterogeneous nuclear ribonucleoprotein U-like protein 1 OS=Homo sapiens GN=HNRNPUL1;sp|Q9BUJ2-4|HNRL1_HUMAN Isoform 4 of Heterogeneous nuclear ribonucleoprotein U-like protein 1 OS=Homo sapiens GN=HNRNPUL1;tr|B7Z4B8|B7	84.499	8.3318	2	0	1	0	0	0	0	0	0	0	0	0	0	0	0	0	0	0	0	0	0	0	0	0	0	0	0	0	0	0	0	0	0	0	0	1	0	0	0	0	0	0	0	1	NYILDQTNVYGSAQR
Q9BUZ4	TRAF4	sp|Q9BUZ4|TRAF4_HUMAN TNF receptor-associated factor 4 OS=Homo sapiens GN=TRAF4 PE=1 SV=1;tr|B4DUU9|B4DUU9_HUMAN TNF receptor-associated factor 4 OS=Homo sapiens GN=TRAF4 PE=2 SV=1	53.542	250.17	38.9	0	0	0	0	0	0	124220000	89668000	107230000	0	0	0	0	55579000	85802000	0	0	0	0	0	0	0	0	0	9	19	24	0	0	0	1	8	17	0	0	0	0	0	0	0	0	0	78	AKPNLECFSPAFYTHK;CPEDQLPLDYAK;DLPAHLQHDCPK;DSCNTALVLCPFK;EFVFDTIQSHQYQCPR;ELEELSVGSDGVLIWK;FCDTCLQEFLSEGVFK;GSLDESSLGFGYPK;IYPDPELEVQVLGLPIR;LLCPLCGK;LPVACPNQCGVGTVAR;NYVRDDAVFIR;RVTFSLLDQSDPGLAK;VTFSLLDQSDPGLAK
Q9BVA1	TBB2B	sp|Q9BVA1|TBB2B_HUMAN Tubulin beta-2B chain OS=Homo sapiens GN=TUBB2B PE=1 SV=1;sp|Q13885|TBB2A_HUMAN Tubulin beta-2A chain OS=Homo sapiens GN=TUBB2A PE=1 SV=1;tr|E7EX69|E7EX69_HUMAN Uncharacterized protein OS=Homo sapiens GN=TUBB2B PE=4 SV=2;tr|F5H8C9|F5H	49.953	6.7291	26.7	0	0	0	0	0	0	0	12424000	4882600	0	0	0	0	0	0	0	0	0	0	0	0	0	0	0	0	1	1	0	0	0	0	0	0	0	0	0	0	0	0	0	0	0	2	AILVDLEPGTMDSVR;ALTVPELTQQMFDSK;EVDEQMLNVQNK;FPGQLNADLR;GHYTEGAELVDSVLDVVR;GHYTEGAELVDSVLDVVRK;ISEQFTAMFR;LAVNMVPFPR;LHFFMPGFAPLTSR;NSSYFVEWIPNNVK
Q9BVP2-2	GNL3	sp|Q9BVP2-2|GNL3_HUMAN Isoform 2 of Guanine nucleotide-binding protein-like 3 OS=Homo sapiens GN=GNL3;sp|Q9BVP2|GNL3_HUMAN Guanine nucleotide-binding protein-like 3 OS=Homo sapiens GN=GNL3 PE=1 SV=2	60.54	34.007	9.5	1	1	0	0	0	0	1287600	6872900	0	0	3181000	0	0	0	0	1782600	1663000	0	0	0	0	0	0	0	1	4	0	0	3	1	0	0	0	1	1	0	0	0	0	0	0	0	11	ELPTVVFR;LVLILNK;SGFNLEELEK;VGVIGFPNVGK;VIEASDVVLEVLDAR
Q9BYE4	SPR2G	sp|Q9BYE4|SPR2G_HUMAN Small proline-rich protein 2G OS=Homo sapiens GN=SPRR2G PE=2 SV=1	8.1576	10.917	67.1	0	0	0	0	0	0	0	0	0	0	0	0	0	0	0	0	0	0	0	0	0	0	0	0	0	0	0	2	0	0	0	0	0	0	0	0	0	0	0	0	0	0	2	CPEPYLPPPCPPEHCPPPPCQDK;CPPVQPYPPCQQK;QPCQPPPVCPTPK
Q9C0C6	K1737	sp|Q9C0C6|K1737_HUMAN Uncharacterized protein KIAA1737 OS=Homo sapiens GN=KIAA1737 PE=2 SV=2	42.692	-2	4.5	1	0	0	0	0	0	0	0	0	0	0	0	0	0	0	0	0	0	0	0	0	0	0	0	0	0	0	0	0	0	0	0	0	0	0	0	0	0	0	0	0	0	0	NYLPILNSYTKIAPHPGK
Q9H0D6-2	XRN2	sp|Q9H0D6-2|XRN2_HUMAN Isoform 2 of 5-3 exoribonuclease 2 OS=Homo sapiens GN=XRN2;tr|B4DZC3|B4DZC3_HUMAN Uncharacterized protein OS=Homo sapiens GN=XRN2 PE=2 SV=1;sp|Q9H0D6|XRN2_HUMAN 5-3 exoribonuclease 2 OS=Homo sapiens GN=XRN2 PE=1 SV=1	99.96	14.749	2.9	0	2	0	0	0	0	0	2224600	0	0	1754300	0	0	0	0	0	1885700	0	0	0	0	0	0	0	0	1	0	0	0	0	0	0	0	0	2	0	0	0	0	0	0	0	3	DRRPVHLDQAAFR;GVGAEPLLPWNR
Q9H223	EHD4	sp|Q9H223|EHD4_HUMAN EH domain-containing protein 4 OS=Homo sapiens GN=EHD4 PE=1 SV=1	61.174	10.4	2.8	0	0	0	0	0	0	0	0	0	0	0	0	0	0	0	0	0	0	0	0	0	0	0	0	1	0	0	0	0	0	0	0	0	0	0	0	0	0	0	0	0	0	1	SISVIDSPGILSGEK
Q9H7D7-2	WDR26	sp|Q9H7D7-2|WDR26_HUMAN Isoform 2 of WD repeat-containing protein 26 OS=Homo sapiens GN=WDR26;sp|Q9H7D7|WDR26_HUMAN WD repeat-containing protein 26 OS=Homo sapiens GN=WDR26 PE=1 SV=3	70.459	6.7691	2.8	0	0	0	0	0	0	2159200	0	0	0	1240900	0	0	0	0	0	0	0	0	0	0	0	0	0	1	0	0	0	1	0	0	0	0	0	0	0	0	0	0	0	0	0	2	LDNNLDSVSLLIDHVCSR
Q9HCE3	ZN532	sp|Q9HCE3|ZN532_HUMAN Zinc finger protein 532 OS=Homo sapiens GN=ZNF532 PE=1 SV=2	141.69	-2	1.5	0	0	0	1	0	0	0	0	0	0	0	0	0	0	0	0	0	0	0	0	0	0	0	0	0	0	0	0	0	0	0	0	0	0	0	0	0	0	0	0	0	0	0	APLQSAVVTNAVSPAELTPK
Q9HCY8	S10AE	sp|Q9HCY8|S10AE_HUMAN Protein S100-A14 OS=Homo sapiens GN=S100A14 PE=1 SV=1	11.662	6.4922	14.4	0	1	0	0	0	0	0	0	0	0	0	0	0	0	0	0	0	0	0	0	0	0	0	0	0	0	0	0	0	0	0	0	0	0	0	0	0	0	0	0	0	0	0	SANAEDAQEFSDVER
Q9NNW5	WDR6	sp|Q9NNW5|WDR6_HUMAN WD repeat-containing protein 6 OS=Homo sapiens GN=WDR6 PE=1 SV=1;tr|Q9NW86|Q9NW86_HUMAN Uncharacterized protein OS=Homo sapiens GN=WDR6 PE=2 SV=1;tr|C9K020|C9K020_HUMAN WD repeat domain 6 (Fragment) OS=Homo sapiens GN=WDR6 PE=4 SV=1;tr	121.72	18.231	5.3	0	0	0	0	0	0	0	0	0	0	0	0	0	0	0	0	0	0	0	0	0	0	0	0	0	0	0	0	4	0	0	0	0	0	0	0	0	0	0	0	0	0	4	ATSELILLPVTGLECVGDR;VRPEPNGDLDLEAMVAVFGSK;VVPINTPTAAVDQTLFPGK
Q9NR30-2	DDX21	sp|Q9NR30-2|DDX21_HUMAN Isoform 2 of Nucleolar RNA helicase 2 OS=Homo sapiens GN=DDX21;sp|Q9NR30|DDX21_HUMAN Nucleolar RNA helicase 2 OS=Homo sapiens GN=DDX21 PE=1 SV=5	79.656	47.407	11.2	1	0	0	0	0	0	11052000	12102000	8893200	0	1393500	0	0	0	0	2003700	0	0	0	0	0	0	0	0	4	3	2	0	1	0	0	0	0	0	0	0	0	0	0	0	0	0	10	AAVIGDVIR;APQVLVLAPTR;EGAFSNFPISEETIK;IGVPSATEIIK;LSVACFYGGTPYGGQFER;WQLSVATEQPELEGPR
Q9NSB2	KRT84	sp|Q9NSB2|KRT84_HUMAN Keratin, type II cuticular Hb4 OS=Homo sapiens GN=KRT84 PE=1 SV=2;;	64.842	12.271	7.7	0	0	0	0	0	2	0	0	0	0	0	0	0	0	0	0	0	0	0	0	0	0	0	0	0	0	0	0	0	0	0	0	0	0	0	0	0	0	0	0	0	4	4	DLNLDGIIAEVK;FASFIDK;LGLDIEIATYR;SLLTPLNLEIDPNAQR
Q9NSB4	KRT82	sp|Q9NSB4|KRT82_HUMAN Keratin, type II cuticular Hb2 OS=Homo sapiens GN=KRT82 PE=1 SV=3;	56.652	62.753	3.9	2	2	2	2	1	0	0	0	0	0	0	0	0	0	0	0	0	0	0	0	0	0	0	0	0	0	0	0	0	0	0	0	0	0	0	0	0	0	0	0	0	0	0	FASFINK;FASFINKVR;LGLDIEIATYR
Q9NUP9	LIN7C	sp|Q9NUP9|LIN7C_HUMAN Protein lin-7 homolog C OS=Homo sapiens GN=LIN7C PE=1 SV=1;tr|H0YI92|H0YI92_HUMAN Lin-7 homolog A (C. elegans) (Fragment) OS=Homo sapiens GN=LIN7A PE=4 SV=1;tr|G3V1D4|G3V1D4_HUMAN Lin-7 homolog C (C. elegans) OS=Homo sapiens GN=LIN7C	21.834	19.06	19.8	0	1	0	0	0	0	0	0	0	0	5126300	0	0	0	0	0	3929500	0	0	0	0	0	0	0	0	0	0	0	2	0	0	0	0	0	1	0	0	0	0	0	0	0	3	ATVAAFAASEGHSHPR;EQNSPIYISR;TEEGLGFNIMGGK
Q9NVK5	FGOP2	sp|Q9NVK5|FGOP2_HUMAN FGFR1 oncogene partner 2 OS=Homo sapiens GN=FGFR1OP2 PE=1 SV=1;sp|Q9NVK5-3|FGOP2_HUMAN Isoform 3 of FGFR1 oncogene partner 2 OS=Homo sapiens GN=FGFR1OP2;sp|Q9NVK5-2|FGOP2_HUMAN Isoform 2 of FGFR1 oncogene partner 2 OS=Homo sapiens GN=	29.426	27.274	20.2	3	0	0	0	0	0	0	0	0	0	1868000	0	0	0	0	3951700	0	0	0	0	0	0	0	0	0	0	0	0	3	0	0	0	0	3	0	0	0	0	0	0	0	0	6	HILEAPQHGLER;IFQLEQENK;QYQEEIQELNEVAR;TSLEEHQSALELIMSK
Q9NX58	LYAR	sp|Q9NX58|LYAR_HUMAN Cell growth-regulating nucleolar protein OS=Homo sapiens GN=LYAR PE=1 SV=2	43.614	14.763	9	0	0	0	0	0	0	0	0	0	0	0	0	0	0	0	0	0	0	0	0	0	0	0	0	0	1	0	0	1	0	0	0	0	0	0	0	0	0	0	0	0	0	2	ELLEQISAFDNVPR;EQDQRPLHPVANPHAEISTK
Q9NXV2	KCTD5	sp|Q9NXV2|KCTD5_HUMAN BTB/POZ domain-containing protein KCTD5 OS=Homo sapiens GN=KCTD5 PE=1 SV=1	26.092	7.492	5.6	1	0	0	0	0	0	0	0	0	0	0	0	0	0	0	0	0	0	0	0	0	0	0	0	0	0	0	0	0	0	0	0	0	1	0	0	0	0	0	0	0	0	1	GGIGAGLGGGLCR
Q9NYB9-2	ABI2	sp|Q9NYB9-2|ABI2_HUMAN Isoform 2 of Abl interactor 2 OS=Homo sapiens GN=ABI2;tr|E7EW77|E7EW77_HUMAN Abl-interactor 2 OS=Homo sapiens GN=ABI2 PE=4 SV=1;tr|E7EP65|E7EP65_HUMAN Abl-interactor 2 (Fragment) OS=Homo sapiens GN=ABI2 PE=4 SV=1;sp|Q9NYB9-4|ABI2_HUM	52.445	107.73	30.1	4	5	2	0	0	0	5021100	0	0	3583000	27175000	3291300	0	0	0	12285000	14152000	5830400	0	0	0	0	0	0	2	0	0	2	7	1	0	0	0	4	5	2	0	0	0	0	0	0	23	ALFDSYTNLER;DKEDELSFQEGAIIYVIK;EIGILTTNK;HTPPTIGGSLPYR;IIAPANLERPVR;KPIDYTILDDIGHGVK;MESSINHISQTVDIHK;MESSINHISQTVDIHKEK;REIGILTTNK;RMESSINHISQTVDIHK;RMESSINHISQTVDIHKEK;TLEPVRPPVVPNDYVPSPTR;VADYCENNYIQSADK;VVAIYDYTK;VVAIYDYTKDK
Q9NZJ4-2	SACS	sp|Q9NZJ4-2|SACS_HUMAN Isoform 2 of Sacsin OS=Homo sapiens GN=SACS;sp|Q9NZJ4|SACS_HUMAN Sacsin OS=Homo sapiens GN=SACS PE=1 SV=2	436.97	6.6864	0.3	1	1	1	0	1	1	43071000	0	527600000	0	184270000	83654000	0	267550000	621090000	269110000	241840000	216900000	0	0	672190000	0	198000000	62805000	1	0	2	0	1	2	0	1	1	2	2	1	0	0	1	0	1	1	16	LSSAEELSEIK
Q9NZT1	CALL5	sp|Q9NZT1|CALL5_HUMAN Calmodulin-like protein 5 OS=Homo sapiens GN=CALML5 PE=1 SV=2	15.892	101.84	56.2	1	1	5	2	1	1	7738100	21246000	14572000	11358000	6982200	13254000	0	27235000	6267900	10508000	18804000	48619000	0	13904000	13776000	14381000	2672900	1155200	3	2	3	2	3	2	0	5	1	2	2	8	0	2	3	3	1	1	43	AFDQDGDGHITVDELR;AFDQDGDGHITVDELRR;AFSAVDTDGNGTINAQELGAALK;AGLEDLQVAFR;LISEVDSDGDGEISFQEFLTAAK;VNYEEFAR
Q9P206-2	K1522	sp|Q9P206-2|K1522_HUMAN Isoform 2 of Uncharacterized protein KIAA1522 OS=Homo sapiens GN=KIAA1522;sp|Q9P206|K1522_HUMAN Uncharacterized protein KIAA1522 OS=Homo sapiens GN=KIAA1522 PE=1 SV=2;sp|Q9P206-3|K1522_HUMAN Isoform 3 of Uncharacterized protein KIAA	113.06	323.31	57.8	31	35	32	0	0	0	1313700000	701290000	4591600000	989340000	1.5388e+09	649580000	0	2345900000	3.5556e+09	1341700000	1.5986e+09	1.0613e+09	0	0	0	0	0	0	152	194	252	97	231	99	4	137	176	136	168	119	0	0	0	0	0	0	1765	ACSLAASEGLSSAQPNGPPEAEPRPPQSPASTASFIFSK;AEPLTAPPTNGLPHTQDR;APPAAPAAEEPGNPGGPPR;APPAAPAAEEPGNPGGPPRR;ASPVPAPSSGLHAAVR;CSLHSASPASVR;DAVRIPTVDGR;DAVRIPTVDGRPR;DQSPPPSPPPSYHPPPPPTK;EDVGAPLVTPSLLQMVR;ELAENGGVLQLVGPEEK;FSSVSSPQPR;FVIPPHPK;GGGPPREDVGAPLVTPSLLQMVR;GGSEGQPESSTASNSVVPPPQGGSGR;GGWDHGDTQSIQSSR;GLAVPDGPLGLPPKPER;GLAVPDGPLGLPPKPERK;GSPSGGSTAEASDTLSIR;GSTFRPHDSFPK;HPSSSSDTWSHSQSSDTIVSDGSTLSSK;K…
Q9P258	RCC2	sp|Q9P258|RCC2_HUMAN Protein RCC2 OS=Homo sapiens GN=RCC2 PE=1 SV=2	56.084	120.68	25.1	5	6	1	0	0	0	1294200	0	0	1517300	12744000	0	0	0	0	11251000	4364500	675700	0	0	0	0	0	0	1	0	0	1	8	0	0	0	0	5	5	1	0	0	0	0	0	0	21	AAAAAWEEPSSGNGTAR;AGGAAVVITEPEHTK;AGGAAVVITEPEHTKER;AVQDLCGWR;DGQILPVPNVVVR;GNLYSFGCPEYGQLGHNSDGK;LFDFPGR;LIEGLSHEVIVSAACGR;NHTLALTETGSVFAFGENK;VFSWGFGGYGR
Q9P270	SLAI2	sp|Q9P270|SLAI2_HUMAN SLAIN motif-containing protein 2 OS=Homo sapiens GN=SLAIN2 PE=1 SV=2;tr|D6RIF6|D6RIF6_HUMAN SLAIN motif family, member 2 OS=Homo sapiens GN=SLAIN2 PE=4 SV=1	62.543	13.505	5	1	0	0	0	0	0	0	0	0	0	0	0	0	0	0	0	0	0	0	0	0	0	0	0	0	0	0	0	1	0	0	0	0	1	0	0	0	0	0	0	0	0	2	QLILPGNSGNLK;SGAVQGAGSLGPGSPVR
Q9P2E9-3	RRBP1	sp|Q9P2E9-3|RRBP1_HUMAN Isoform 2 of Ribosome-binding protein 1 OS=Homo sapiens GN=RRBP1;sp|Q9P2E9-2|RRBP1_HUMAN Isoform 1 of Ribosome-binding protein 1 OS=Homo sapiens GN=RRBP1;sp|Q9P2E9|RRBP1_HUMAN Ribosome-binding protein 1 OS=Homo sapiens GN=RRBP1 PE=1	108.63	11.947	2.9	0	0	0	0	0	0	0	0	0	0	0	0	0	0	0	0	0	0	0	0	0	0	0	0	0	1	0	0	1	0	0	0	0	0	0	0	0	0	0	0	0	0	2	DALNQATSQVESK;IPDHDPAPNVTVLLR
Q9UDY2-5	ZO2	sp|Q9UDY2-5|ZO2_HUMAN Isoform A3 of Tight junction protein ZO-2 OS=Homo sapiens GN=TJP2;sp|Q9UDY2-4|ZO2_HUMAN Isoform C2 of Tight junction protein ZO-2 OS=Homo sapiens GN=TJP2;sp|Q9UDY2-2|ZO2_HUMAN Isoform A2 of Tight junction protein ZO-2 OS=Homo sapiens	111.66	6.1914	0.7	0	0	0	0	0	0	0	0	0	0	0	0	0	0	0	0	0	0	0	0	0	0	0	0	0	0	0	0	1	0	0	0	0	0	0	0	0	0	0	0	0	0	1	LQLVVLR
Q9UHD8-7	2009-09-01	sp|Q9UHD8-7|SEPT9_HUMAN Isoform 7 of Septin-9 OS=Homo sapiens GN=SEPT9;sp|Q9UHD8-2|SEPT9_HUMAN Isoform 2 of Septin-9 OS=Homo sapiens GN=SEPT9;sp|Q9UHD8-5|SEPT9_HUMAN Isoform 5 of Septin-9 OS=Homo sapiens GN=SEPT9;sp|Q9UHD8|SEPT9_HUMAN Septin-9 OS=Homo sapi	63.502	20.422	7.9	2	2	0	0	0	0	0	0	0	0	3077100	0	0	0	0	2670200	2068000	0	0	0	0	0	0	0	0	0	0	0	2	0	0	0	0	2	2	0	0	0	0	0	0	0	6	LEPKPQPPVAEATPR;RTEITIVKPQESAHR;VPEVPTAPATDAAPK
Q9UHR4	BI2L1	sp|Q9UHR4|BI2L1_HUMAN Brain-specific angiogenesis inhibitor 1-associated protein 2-like protein 1 OS=Homo sapiens GN=BAIAP2L1 PE=1 SV=2	56.882	56.19	28.4	0	2	0	0	0	0	0	0	0	0	12150000	3309900	0	0	0	0	1274800	0	0	0	0	0	0	0	0	0	0	0	9	1	0	0	0	0	2	0	0	0	0	0	0	0	12	APASKPETAAPNDANGTAKPPFLSGENPFATVK;AVNAMILAGK;AYTSPLIDMFNNPATAAPNSQR;DGWLYGEHDVSK;KLNESLDENFKK;NVMEQFNPGLR;SVSVATGLNMMK;TLLSFAQGDVITLLIPEEK;WQETCVDAIKVPEK
Q9UI36-4	DACH1	sp|Q9UI36-4|DACH1_HUMAN Isoform 4 of Dachshund homolog 1 OS=Homo sapiens GN=DACH1;tr|D0FY36|D0FY36_HUMAN Dachshund homolog 1 (Drosophila), isoform CRA_b OS=Homo sapiens GN=DACH1 PE=4 SV=1;sp|Q9UI36-3|DACH1_HUMAN Isoform 3 of Dachshund homolog 1 OS=Homo sap	51.891	-2	3	0	0	1	0	0	0	0	0	214890000	0	0	0	0	0	0	0	0	100800000	0	0	0	0	0	0	0	0	1	0	0	0	0	0	0	0	0	0	0	0	0	0	0	0	1	QVQLEKTELKMDFLR
Q9UKS6	PACN3	sp|Q9UKS6|PACN3_HUMAN Protein kinase C and casein kinase substrate in neurons protein 3 OS=Homo sapiens GN=PACSIN3 PE=1 SV=2;tr|H0YDM6|H0YDM6_HUMAN Protein kinase C and casein kinase substrate in neurons 3 (Fragment) OS=Homo sapiens GN=PACSIN3 PE=4 SV=1	48.486	20.161	7.1	0	2	0	0	0	0	0	0	0	0	3802000	0	0	0	0	0	1885200	0	0	0	0	0	0	0	0	0	0	0	2	0	0	0	0	0	2	0	0	0	0	0	0	0	4	ALYDYAGQEADELSFR;SPDEVTLTSIVPTR
Q9ULH1	ASAP1	sp|Q9ULH1|ASAP1_HUMAN Arf-GAP with SH3 domain, ANK repeat and PH domain-containing protein 1 OS=Homo sapiens GN=ASAP1 PE=1 SV=4;tr|F8WBW0|F8WBW0_HUMAN ArfGAP with SH3 domain, ankyrin repeat and PH domain 1 OS=Homo sapiens GN=ASAP1 PE=4 SV=1;sp|Q9ULH1-2|ASA	125.5	323.31	32	12	15	10	0	0	0	0	0	0	14724000	29415000	13226000	0	0	0	18350000	20034000	13198000	0	0	0	0	0	0	0	0	0	6	41	7	0	0	0	13	19	11	0	0	0	0	0	0	97	AIYNSGQDHVQNEENYAQVLDK;ATIPPEIFQK;ATQCEDLLSQAK;DLPPKPQLGDLLAK;DNPDLGTAFVK;EEALTMAFR;FGSNFLSR;GEQSAGENSLEDLTK;GPTGPPSTLPLSTQTSSGSSTLSK;GVDLLQNLIK;GVFPVSFVHILSD;KGVFPVSFVHILSD;LALPGFSTPR;LGTSELLLAK;LNELLEAIK;LNLLTCQVKPNAEDKK;NGILTISHATSNR;NTVTLLEEALDQDR;NTVTLLEEALDQDRTALQK;NVGNNSFNDIMEANLPSPSPKPTPSSDMTVR;QASEDSNDLTPTLPETPVPLPR;RTLSDPPSPLPHGPPNK;SFDLISHNR;SHPLDLSPNVQSR;SKPTVDIVNQAGETALDIAK;SKPTVDIVN…
Q9ULV0	MYO5B	sp|Q9ULV0|MYO5B_HUMAN Unconventional myosin-Vb OS=Homo sapiens GN=MYO5B PE=1 SV=3;tr|Q7Z7A5|Q7Z7A5_HUMAN Myosin 5B OS=Homo sapiens GN=MYO5B PE=2 SV=1;tr|Q9H6Y6|Q9H6Y6_HUMAN Uncharacterized protein OS=Homo sapiens GN=MYO5B PE=2 SV=1	213.67	64.281	6.7	0	0	0	0	0	0	11169000	2205700	0	0	0	0	0	4615300	0	0	0	0	0	0	0	0	0	0	8	2	1	0	0	0	0	1	0	0	0	0	0	0	0	0	0	0	12	AVADQATQNNSSHGSPDSYSLLLNQLK;ILNLYTPLNEFEER;LEDETILEYPIDVQR;NDPQQLLLDAK;NFDLTEYR;NRDTVYEEQINILK;VADLEQENALLK;VLASSPIMEAIGNAK;VTVAFIR
Q9UN73-2	PCDA6	sp|Q9UN73-2|PCDA6_HUMAN Isoform 2 of Protocadherin alpha-6 OS=Homo sapiens GN=PCDHA6;sp|Q9UN73-3|PCDA6_HUMAN Isoform 3 of Protocadherin alpha-6 OS=Homo sapiens GN=PCDHA6;sp|Q9UN73|PCDA6_HUMAN Protocadherin alpha-6 OS=Homo sapiens GN=PCDHA6 PE=2 SV=1	75.249	-2	1	1	0	0	0	0	0	0	0	0	0	0	0	0	0	0	0	0	0	0	0	0	0	0	0	0	0	0	0	0	0	0	0	0	0	0	0	0	0	0	0	0	0	0	QIGLLLK
Q9UNA1	RHG26	sp|Q9UNA1|RHG26_HUMAN Rho GTPase-activating protein 26 OS=Homo sapiens GN=ARHGAP26 PE=1 SV=1;sp|Q9UNA1-2|RHG26_HUMAN Isoform 2 of Rho GTPase-activating protein 26 OS=Homo sapiens GN=ARHGAP26	92.234	20.362	5.8	1	0	1	0	0	0	0	0	0	0	2962100	0	0	0	0	1458800	0	1095800	0	0	0	0	0	0	0	0	0	0	3	0	0	0	0	1	0	1	0	0	0	0	0	0	5	DSQSEGTAQLDSIGFSIIR;GLPALEFSDCCLDSPHFR;SLQEFATVLR
Q9UPN3-3	MACF1	sp|Q9UPN3-3|MACF1_HUMAN Isoform 3 of Microtubule-actin cross-linking factor 1, isoforms 1/2/3/5 OS=Homo sapiens GN=MACF1;tr|F8W8Q1|F8W8Q1_HUMAN Microtubule-actin crosslinking factor 1 OS=Homo sapiens GN=MACF1 PE=4 SV=1;sp|Q9UPN3-2|MACF1_HUMAN Isoform 2 of	614.15	6.4898	0.2	0	0	0	0	0	0	0	0	0	0	0	0	0	0	0	0	0	0	0	0	0	0	0	0	1	0	0	0	0	0	0	0	0	0	0	0	0	0	0	0	0	0	1	AALLDQALSNAR
Q9UPY6	WASF3	sp|Q9UPY6|WASF3_HUMAN Wiskott-Aldrich syndrome protein family member 3 OS=Homo sapiens GN=WASF3 PE=1 SV=2;tr|Q86VQ2|Q86VQ2_HUMAN Uncharacterized protein OS=Homo sapiens GN=WASF3 PE=2 SV=1	55.292	26.572	6.8	0	0	0	0	0	0	0	0	0	0	0	0	0	0	0	0	0	0	0	0	0	0	0	0	0	0	0	0	1	0	0	0	0	0	0	0	0	0	0	0	0	0	1	LSQSVYHGASSEGSLSPDTR;REPVGNDVATILSR
Q9UQ03-2	COR2B	sp|Q9UQ03-2|COR2B_HUMAN Isoform 2 of Coronin-2B OS=Homo sapiens GN=CORO2B;sp|Q9UQ03|COR2B_HUMAN Coronin-2B OS=Homo sapiens GN=CORO2B PE=2 SV=4	54.392	-2	1.9	0	0	0	0	0	0	0	0	0	0	0	0	0	0	0	0	0	0	0	0	0	0	0	0	0	0	0	0	0	0	0	0	0	0	0	0	0	0	0	0	0	0	0	IRQLQLELK
Q9UQ35	SRRM2	sp|Q9UQ35|SRRM2_HUMAN Serine/arginine repetitive matrix protein 2 OS=Homo sapiens GN=SRRM2 PE=1 SV=2;sp|Q9UQ35-3|SRRM2_HUMAN Isoform 3 of Serine/arginine repetitive matrix protein 2 OS=Homo sapiens GN=SRRM2;sp|Q9UQ35-2|SRRM2_HUMAN Isoform 2 of Serine/argin	299.61	18.331	1.9	0	0	0	0	0	0	0	0	0	0	0	0	0	0	0	0	0	0	0	0	0	0	0	0	2	0	0	0	0	0	0	0	0	0	0	0	0	0	0	0	0	0	2	AAFGISDSYVDGSSFDPQRR;SSTGPEPPAPTPLLAER;TPAIPTAVNLADSR
Q9UQB8-2	BAIP2	sp|Q9UQB8-2|BAIP2_HUMAN Isoform 2 of Brain-specific angiogenesis inhibitor 1-associated protein 2 OS=Homo sapiens GN=BAIAP2;sp|Q9UQB8|BAIP2_HUMAN Brain-specific angiogenesis inhibitor 1-associated protein 2 OS=Homo sapiens GN=BAIAP2 PE=1 SV=1;sp|Q9UQB8-3|B	59.013	323.31	69.7	27	29	25	0	0	0	442400000	205930000	171920000	418760000	826430000	164180000	6980500	115290000	87704000	514140000	548400000	417840000	0	0	0	0	0	0	70	49	55	105	209	78	3	25	34	139	172	106	0	0	0	0	0	0	1045	AFPAQTASGFK;AIFSHAAGDNSTLLSFK;ALAGVTYAAK;AVQLMQQVASNGATLPSALSASK;DDLAIPPPDYGAASR;EGDLITLLVPEAR;ELGDVLFQMAEVHR;ELLAQKLPLWQQACADPSK;ELLAQKLPLWQQACADPSKIPER;ELQYIDAISNK;FCFLVEK;GWFPFSYTR;GYFDALVK;LPLWQQACADPSK;LPLWQQACADPSKIPER;LSDSYSNTLPVR;LSDSYSNTLPVRK;MGELASESQGSKELGDVLFQMAEVHR;MSAQESTPIMNGVTGPDGEDYSPWADRK;NPFAHVQLKPTVTNDR;PLPVPPELAPFVGR;QGELENYVSDGYK;QIQNQLEEMLK;QRPYSVAVPAFSQGLDDYGAR;RFCFLVEK;SE…
Q9UQB8-4	BAIP2	sp|Q9UQB8-4|BAIP2_HUMAN Isoform 4 of Brain-specific angiogenesis inhibitor 1-associated protein 2 OS=Homo sapiens GN=BAIAP2;sp|Q9UQB8-6|BAIP2_HUMAN Isoform 6 of Brain-specific angiogenesis inhibitor 1-associated protein 2 OS=Homo sapiens GN=BAIAP2	57.358	6.9606	70.8	1	1	0	0	0	0	11728000	0	0	14612000	24441000	0	0	0	0	14920000	14001000	0	0	0	0	0	0	0	2	0	0	2	3	0	0	0	0	3	3	0	0	0	0	0	0	0	13	AFPAQTASGFK;AIFSHAAGDNSTLLSFK;ALAGVTYAAK;AVQLMQQVASNGATLPSALSASK;DDLAIPPPDYGAASR;EGDLITLLVPEAR;ELGDVLFQMAEVHR;ELLAQKLPLWQQACADPSK;ELLAQKLPLWQQACADPSKIPER;ELQYIDAISNK;FCFLVEK;GWFPFSYTR;GYFDALVK;LPLWQQACADPSK;LPLWQQACADPSKIPER;LSDSYSNTLPVR;LSDSYSNTLPVRK;MGELASESQGSKELGDVLFQMAEVHR;MSAQESTPIMNGVTGPDGEDYSPWADRK;PLPVPPELAPFVGR;QGELENYVSDGYK;QIQNQLEEMLK;QRPYSVAVPAFSQGLDDYGAR;RFCFLVEK;SEEMHRLTENVYK;SFHNE…
Q9UQB8-5	BAIP2	sp|Q9UQB8-5|BAIP2_HUMAN Isoform 5 of Brain-specific angiogenesis inhibitor 1-associated protein 2 OS=Homo sapiens GN=BAIAP2	57.444	6.6772	70.8	1	1	1	0	0	0	35818000	0	12851000	48171000	56875000	12148000	0	0	6544700	33367000	30117000	20039000	0	0	0	0	0	0	1	0	1	2	4	1	0	0	1	3	3	1	0	0	0	0	0	0	17	AFPAQTASGFK;AIFSHAAGDNSTLLSFK;ALAGVTYAAK;AVQLMQQVASNGATLPSALSASK;DDLAIPPPDYGAASR;EGDLITLLVPEAR;ELGDVLFQMAEVHR;ELLAQKLPLWQQACADPSK;ELLAQKLPLWQQACADPSKIPER;ELQYIDAISNK;FCFLVEK;GWFPFSYTR;GYFDALVK;LPLWQQACADPSK;LPLWQQACADPSKIPER;LSDSYSNTLPVR;LSDSYSNTLPVRK;MGELASESQGSKELGDVLFQMAEVHR;MSAQESTPIMNGVTGPDGEDYSPWADRK;PLPVPPELAPFVGR;QGELENYVSDGYK;QIQNQLEEMLK;QRPYSVAVPAFSQGLDDYGAR;RFCFLVEK;SEEMHRLTENVYK;SFHNE…
Q9Y224	CN166	sp|Q9Y224|CN166_HUMAN UPF0568 protein C14orf166 OS=Homo sapiens GN=C14orf166 PE=1 SV=1;tr|G3V4C6|G3V4C6_HUMAN Chromosome 14 open reading frame 166 OS=Homo sapiens GN=C14orf166 PE=4 SV=1	28.068	34.969	19.3	1	2	0	0	0	0	0	3458800	0	0	6275800	0	0	0	0	2606400	3044000	0	0	0	0	0	0	0	0	1	0	0	3	0	0	0	0	1	2	0	0	0	0	0	0	0	7	INEAIVAVQAIIADPK;LTALDYHNPAGFNCK;NAEPLINLDVNNPDFK
Q9Y295	DRG1	sp|Q9Y295|DRG1_HUMAN Developmentally-regulated GTP-binding protein 1 OS=Homo sapiens GN=DRG1 PE=1 SV=1	40.542	24.307	16.6	0	1	0	0	0	0	0	0	0	0	1820700	0	0	0	0	0	813890	0	0	0	0	0	0	0	0	0	0	0	3	0	0	0	0	0	1	0	0	0	1	0	0	0	5	IGFVGFPSVGK;IQLLDLPGIIEGAK;QVIAVARTCNLILIVLDVLK;SDATADDLIDVVEGNR
Q9Y2A7	NCKP1	sp|Q9Y2A7|NCKP1_HUMAN Nck-associated protein 1 OS=Homo sapiens GN=NCKAP1 PE=1 SV=1;sp|Q9Y2A7-2|NCKP1_HUMAN Isoform 2 of Nck-associated protein 1 OS=Homo sapiens GN=NCKAP1	128.79	323.31	28.2	18	21	12	0	0	0	20767000	11678000	3842700	13845000	76047000	2317900	0	1361000	0	30648000	28693000	18745000	0	0	0	0	0	0	10	8	4	13	66	8	0	1	0	33	41	16	0	0	0	0	0	0	200	AAEDLFVNIR;AFVNLPTENELTFNAEEYSDISEMR;AIIGLYNYAHEMTHGASDR;AIIGLYNYAHEMTHGASDREYPR;AINQIAAALFTIHK;ASLGLADHRELGK;DEIIWLLR;ELATVLSDQPGLLGPK;EYLTSHLEIR;HIAELIFYMEELR;KLVVENVDVLTQMR;LGQMIVDYENPLK;LGQMIVDYENPLKK;LSSVDSVLK;LVVENVDVLTQMR;LVVTNLDK;MFQQCLELPSQSR;MMEEFVPHSK;MMNTIIFHTK;NLITDICTEQCTLSDQLLPK;NLSADQWR;QVEDGEVFDFR;QVSNGHIAYFPAMK;SLSDALISLQMVYPR;SLSELLGPYGMK;SLSLCNMFLDEMAK;TSFDKPDQMAALFK
Q9Y2H1	ST38L	sp|Q9Y2H1|ST38L_HUMAN Serine/threonine-protein kinase 38-like OS=Homo sapiens GN=STK38L PE=1 SV=3;tr|B4E3J8|B4E3J8_HUMAN Serine/threonine kinase 38 like OS=Homo sapiens GN=STK38L PE=2 SV=1	54.002	34.699	15.5	0	0	0	0	0	0	14556000	2368700	2613800	0	0	0	0	1135400	0	0	0	0	0	0	0	0	0	0	7	2	2	0	0	0	0	1	0	0	0	0	0	0	0	0	0	0	12	DIKPDNLLLDAK;ERPAAIPIEIK;ETLVFPPEVPISEK;GHPFFEGVDWEHIR;LGLDDFESLK;LSDFGLCTGLK
Q9Y305-3	ACOT9	sp|Q9Y305-3|ACOT9_HUMAN Isoform 3 of Acyl-coenzyme A thioesterase 9, mitochondrial OS=Homo sapiens GN=ACOT9;sp|Q9Y305-2|ACOT9_HUMAN Isoform 2 of Acyl-coenzyme A thioesterase 9, mitochondrial OS=Homo sapiens GN=ACOT9;sp|Q9Y305|ACOT9_HUMAN Acyl-coenzyme A th	43.206	17.091	12.4	0	0	0	0	0	0	0	0	0	0	0	0	0	0	0	0	0	0	0	0	0	0	0	0	0	0	0	0	3	0	0	0	0	0	0	0	0	0	0	0	0	0	3	DSYIEVLLPLGSEPELR;GPAFVNPLIPESPEEEELFR;IAFSSTSLLK
Q9Y3A3-2	PHOCN	sp|Q9Y3A3-2|PHOCN_HUMAN Isoform 2 of MOB-like protein phocein OS=Homo sapiens GN=MOB4;sp|Q9Y3A3-3|PHOCN_HUMAN Isoform 3 of MOB-like protein phocein OS=Homo sapiens GN=MOB4;sp|Q9Y3A3|PHOCN_HUMAN MOB-like protein phocein OS=Homo sapiens GN=MOB4 PE=1 SV=1;tr|	22.318	54.304	22.3	3	0	0	0	0	0	0	0	0	0	2951700	0	0	0	0	7644100	0	0	0	0	0	0	0	0	0	0	0	0	1	0	0	0	0	4	0	0	0	0	0	0	0	0	5	HTLDGAACLLNSNK;ILEPPEGQDEGVWK;QIFDEYENETFLCHR
Q9Y3D9	RT23	sp|Q9Y3D9|RT23_HUMAN 28S ribosomal protein S23, mitochondrial OS=Homo sapiens GN=MRPS23 PE=1 SV=2	21.77	11.143	10.5	2	0	0	0	0	0	0	0	0	0	0	0	0	0	0	0	0	0	0	0	0	0	0	0	0	0	0	0	0	0	0	0	0	2	0	0	0	0	0	0	0	0	2	ALLAEGVILR;LETVGSIFSR
Q9Y3I0	RTCB	sp|Q9Y3I0|RTCB_HUMAN tRNA-splicing ligase RtcB homolog OS=Homo sapiens GN=C22orf28 PE=1 SV=1;tr|E9PCW3|E9PCW3_HUMAN Uncharacterized protein OS=Homo sapiens GN=C22orf28 PE=4 SV=1;tr|E7EQS9|E7EQS9_HUMAN Chromosome 22 open reading frame 28 OS=Homo sapiens GN=	55.21	49.032	16.6	2	6	2	0	0	0	4234900	4599000	0	2811600	7200900	0	0	0	0	4390100	3887000	2741000	0	0	0	0	0	0	3	3	0	1	6	0	0	0	0	2	5	2	0	0	0	0	0	0	22	EQLAQAMFDHIPVGVGSK;LMFEELR;NLDFQDVLDK;NVTDVVNTCHDAGISK;QIGNVAALPGIVHR;SSMTFLTR;SYNDELQFLEK
Q9Y3U8	RL36	sp|Q9Y3U8|RL36_HUMAN 60S ribosomal protein L36 OS=Homo sapiens GN=RPL36 PE=1 SV=3	12.254	169.66	29.5	4	4	3	0	0	0	8584500	7900600	4862400	26890000	66383000	10015000	0	0	0	49265000	51589000	26564000	0	0	0	0	0	0	1	1	1	5	6	3	0	0	0	7	6	3	0	0	0	0	0	0	33	EELSNVLAAMR;EVCGFAPYER;REELSNVLAAMR;YPMAVGLNK
Q9Y446	PKP3	sp|Q9Y446|PKP3_HUMAN Plakophilin-3 OS=Homo sapiens GN=PKP3 PE=1 SV=1	87.081	47.856	11.9	0	2	2	0	0	0	5463500	5752200	2171700	0	4639200	1501300	0	0	0	0	1026100	2334200	0	0	0	0	0	0	4	4	1	0	5	1	0	0	0	0	2	2	0	0	0	0	0	0	19	AGGLDWPEATEVSPSR;DLAGAPPGEVVGCFTPQSR;GVGGAVPGAVLEPVAR;ILNPLLDR;LALVEENGIFELLR;LSSGFDDIDLPSAVK;SLTGLIR
Q9Y5B9	SP16H	sp|Q9Y5B9|SP16H_HUMAN FACT complex subunit SPT16 OS=Homo sapiens GN=SUPT16H PE=1 SV=1	119.91	14.208	2.4	0	0	0	0	0	0	0	0	0	0	0	0	0	0	0	0	0	0	0	0	0	0	0	0	2	0	0	0	0	0	0	0	0	0	0	0	0	0	0	0	0	0	2	NEGNIFPNPEATFVK;QDSLVINLNR
Q9Y615	ACL7A	sp|Q9Y615|ACL7A_HUMAN Actin-like protein 7A OS=Homo sapiens GN=ACTL7A PE=1 SV=1	48.643	6.4868	4.1	0	1	0	0	0	0	0	0	0	0	0	0	0	0	0	0	0	0	0	0	0	0	0	0	0	0	0	0	0	0	0	0	0	0	0	0	0	0	0	0	0	0	0	VGNQAPLQTQALQTASLR
Q9Y6E0	STK24	sp|Q9Y6E0|STK24_HUMAN Serine/threonine-protein kinase 24 OS=Homo sapiens GN=STK24 PE=1 SV=1;tr|H0Y630|H0Y630_HUMAN Serine/threonine kinase 24 (Fragment) OS=Homo sapiens GN=STK24 PE=4 SV=1;tr|E9PCB9|E9PCB9_HUMAN Serine/threonine kinase 24 OS=Homo sapiens GN	49.307	27.063	10.2	3	0	0	0	0	0	0	0	0	0	1582900	0	0	0	0	5486300	0	0	0	0	0	0	0	0	0	0	0	0	1	0	0	0	0	3	0	0	0	0	0	0	0	0	4	LADFGVAGQLTDTQIK;NLENGALQPSDLDR;SQACGGNLGSIEELR
Q9Y6N5	SQRD	sp|Q9Y6N5|SQRD_HUMAN Sulfide:quinone oxidoreductase, mitochondrial OS=Homo sapiens GN=SQRDL PE=1 SV=1	49.96	30.448	13.3	3	2	1	0	0	0	4605200	0	2711500	0	3061900	0	0	0	0	2668400	2621900	2269000	0	0	0	0	0	0	3	0	0	0	0	0	0	0	0	2	2	0	0	0	0	0	0	0	7	AEPLETFPFDQSK;QLSSSGRPTASVIPSGVEWIK;VGAENVAIVEPSER;YADALQEIIQER
Q9Y6W5	WASF2	sp|Q9Y6W5|WASF2_HUMAN Wiskott-Aldrich syndrome protein family member 2 OS=Homo sapiens GN=WASF2 PE=1 SV=3;tr|B4DZN0|B4DZN0_HUMAN Uncharacterized protein OS=Homo sapiens GN=WASF2 PE=2 SV=1	54.283	210.27	25.9	4	5	4	0	0	0	10093000	3602000	0	18953000	47632000	5820900	0	0	1265900	27143000	22849000	12554000	0	0	0	0	0	0	2	2	1	4	17	3	0	0	1	8	10	4	0	0	0	0	0	0	52	DVVGNDVATILSR;EEEVSLQGINTR;NSLPVPVLETYNTCDTPPPLNNLTPYRDDGK;RDVVGNDVATILSR;SDLLSAIR;SELECVTNITLANVIR;SSVVSPSHPPPAPPLGSPPGPK;VTQLDPKEEEVSLQGINTR;YAEDIFGELFTQANTFASR
Q9Y6Y0	NS1BP	sp|Q9Y6Y0|NS1BP_HUMAN Influenza virus NS1A-binding protein OS=Homo sapiens GN=IVNS1ABP PE=1 SV=3	71.729	303.41	39.1	0	12	6	1	0	6	0	3580800	1526200	70516000	57453000	186370000	0	0	0	0	40739000	10247000	0	0	0	517050	0	10139000	0	5	1	23	33	33	0	0	0	0	24	7	0	0	0	1	0	7	134	ADKELVKDVYSAAK;AVLACCSPYLFEIFNSDSDPHGISHVK;LEVMLEDNVCLPSNGK;LIAAGGYNREECLR;LLDGNLLDGQAEVFGSDDDHIQFVQK;LQVCGHEMLAHR;LWTSCAPLNIR;LYIVGGSDPYGQK;MDVTSCISYR;NCDVFDPVTK;QISSSSTGCLSSPNATVQSPK;QVCGDYLLSR;TVECYNPHTDHWSFLAPMR;VDAYIQEHLLQISEEEEFLK;VDAYIQEHLLQISEEEEFLKLPR;VINWVQR;YNPENNTWTLIAPMNVAR
A6NCD2	A6NCD2	tr|A6NCD2|A6NCD2_HUMAN Chaperonin containing TCP1, subunit 6A (zeta 1) OS=Homo sapiens GN=CCT6A PE=3 SV=1;tr|B4DPJ8|B4DPJ8_HUMAN Chaperonin containing TCP1, subunit 6A (zeta 1) OS=Homo sapiens GN=CCT6A PE=2 SV=1;sp|P40227|TCPZ_HUMAN T-complex protein 1 sub	53.288	27.406	8.8	0	0	0	0	0	0	10075000	9227200	0	0	0	0	0	0	0	0	0	0	0	0	0	0	0	0	3	3	0	0	0	0	0	0	0	0	0	0	0	0	0	0	0	0	6	ALQFLEEVK;GFVVINQK;TEVNSGFFYK;VLAQNSGFDLQETLVK
A6NDY9	A6NDY9	tr|A6NDY9|A6NDY9_HUMAN Filamin A OS=Homo sapiens GN=FLNA PE=2 SV=4;tr|Q5HY54|Q5HY54_HUMAN Filamin A, alpha OS=Homo sapiens GN=FLNA PE=2 SV=1;sp|P21333-2|FLNA_HUMAN Isoform 2 of Filamin-A OS=Homo sapiens GN=FLNA;sp|P21333|FLNA_HUMAN Filamin-A OS=Homo sapien	245.86	65.993	4.9	3	4	0	0	0	0	10753000	6143400	3970300	0	3152700	0	0	0	0	2819000	2859800	0	0	0	0	0	0	0	6	3	2	0	5	0	0	0	0	3	3	0	0	0	0	0	0	0	22	DAGEGGLSLAIEGPSK;FNEEHIPDSPFVVPVASPSGDAR;GAGTGGLGLAVEGPSEAK;IANLQTDLSDGLR;LDVQFSGLTK;SPFEVYVDK;VDVGKDQEFTVK;VEPGLGADNSVVR
A6NFM2	A6NFM2	tr|A6NFM2|A6NFM2_HUMAN Pyrroline-5-carboxylate reductase OS=Homo sapiens GN=PYCR1 PE=3 SV=1;tr|E7EUS9|E7EUS9_HUMAN Pyrroline-5-carboxylate reductase OS=Homo sapiens GN=PYCR2 PE=3 SV=2;sp|P32322|P5CR1_HUMAN Pyrroline-5-carboxylate reductase 1, mitochondrial	33.34	7.2004	4.1	0	0	0	0	0	0	0	0	0	0	0	0	0	0	0	0	0	0	0	0	0	0	0	0	0	1	0	0	0	0	0	0	0	0	0	0	0	0	0	0	0	0	1	SLLINAVEASCIR
A6NGQ3	A6NGQ3	tr|A6NGQ3|A6NGQ3_HUMAN Obscurin, cytoskeletal calmodulin and titin-interacting RhoGEF OS=Homo sapiens GN=OBSCN PE=4 SV=3;sp|Q5VST9-6|OBSCN_HUMAN Isoform 5 of Obscurin OS=Homo sapiens GN=OBSCN	611.02	-2	0.2	0	1	0	0	0	0	0	0	0	0	0	0	0	0	0	0	0	0	0	0	0	0	0	0	0	0	0	0	0	0	0	0	0	0	0	0	0	0	0	0	0	0	0	FIDNMTNQEAR
A8MUB1	A8MUB1	tr|A8MUB1|A8MUB1_HUMAN Tubulin, alpha 1 (Testis specific), isoform CRA_a OS=Homo sapiens GN=TUBA4A PE=2 SV=1;sp|P68366|TBA4A_HUMAN Tubulin alpha-4A chain OS=Homo sapiens GN=TUBA4A PE=1 SV=1	48.328	6.4119	38.3	0	0	0	0	0	0	0	1824200	2890200	0	637070	15194000	0	0	0	0	0	0	0	0	0	0	0	0	0	1	1	0	1	2	0	0	0	0	0	0	0	0	0	0	0	0	5	AFVHWYVGEGMEEGEFSEAR;AVCMLSNTTAIAEAWAR;AVFVDLEPTVIDEIR;AYHEQLSVAEITNACFEPANQMVK;FDLMYAK;IHFPLATYAPVISAEK;NLDIERPTYTNLNR;QLFHPEQLITGK;QLFHPEQLITGKEDAANNYAR;RSIQFVDWCPTGFK;SIQFVDWCPTGFK;VGINYQPPTVVPGGDLAK
A8MUW5	A8MUW5	tr|A8MUW5|A8MUW5_HUMAN Family with sequence similarity 98, member B OS=Homo sapiens GN=FAM98B PE=4 SV=1;sp|Q52LJ0|FA98B_HUMAN Protein FAM98B OS=Homo sapiens GN=FAM98B PE=1 SV=1;tr|H0YNA1|H0YNA1_HUMAN Family with sequence similarity 98, member B (Fragment)	45.547	11.986	6.2	0	1	0	0	0	0	0	0	0	0	2908500	0	0	0	0	0	3354400	0	0	0	0	0	0	0	0	0	0	0	2	0	0	0	0	0	1	0	0	0	0	0	0	0	3	GPLLEEQALTK;STTSDIPHMLNQVESK
B0AZV0	B0AZV0	tr|B0AZV0|B0AZV0_HUMAN Serine/threonine kinase receptor associated protein OS=Homo sapiens GN=STRAP PE=2 SV=1;sp|Q9Y3F4|STRAP_HUMAN Serine-threonine kinase receptor-associated protein OS=Homo sapiens GN=STRAP PE=1 SV=1;tr|B4DNJ6|B4DNJ6_HUMAN Serine/threoni	28.506	48.58	30.5	2	3	0	0	0	0	0	0	0	0	3598800	0	0	0	0	1694600	2145900	0	0	0	0	0	0	0	0	0	0	0	6	0	0	0	0	2	3	0	0	0	0	0	0	0	11	GHFGPIHCVR;IYDLNKPEAEPK;LWQTVVGK;SFEAPATINSASLHPEK;TVDFTQDSNYLLTGGQDK;YDYNSGEELESYK
B1AH77	B1AH77	tr|B1AH77|B1AH77_HUMAN Ras-related C3 botulinum toxin substrate 2 (Rho family, small GTP binding protein Rac2) OS=Homo sapiens GN=RAC2 PE=3 SV=1;tr|B1AH78|B1AH78_HUMAN Ras-related C3 botulinum toxin substrate 2 (Rho family, small GTP binding protein Rac2)	16.775	12.537	16.2	0	0	0	0	0	0	8622100	7446000	0	0	0	0	0	0	0	0	0	0	0	0	0	0	0	0	1	2	0	0	0	0	0	0	0	0	0	0	0	0	0	0	0	0	3	LAPITYPQGLALAK;YLECSALTQR
B1AHC9	B1AHC9	tr|B1AHC9|B1AHC9_HUMAN Uncharacterized protein OS=Homo sapiens GN=XRCC6 PE=4 SV=1;sp|P12956|XRCC6_HUMAN X-ray repair cross-complementing protein 6 OS=Homo sapiens GN=XRCC6 PE=1 SV=2;tr|B1AHC7|B1AHC7_HUMAN Uncharacterized protein OS=Homo sapiens GN=XRCC6 PE	64.283	38.417	14.1	2	1	0	0	0	0	0	0	0	0	8246000	0	0	0	0	1484700	1100300	0	0	0	0	0	0	0	0	0	0	0	6	0	0	0	0	1	1	0	0	0	0	0	0	0	8	IISSDRDLLAVVFYGTEK;ILELDQFK;NIYVLQELDNPGAK;QELLEALTK;SDSFENPVLQQHFR;TFNTSTGGLLLPSDTK
B1AMI1	B1AMI1	tr|B1AMI1|B1AMI1_HUMAN ATP-binding cassette, sub-family A (ABC1), member 1 OS=Homo sapiens GN=ABCA1 PE=4 SV=1;tr|B1AMI2|B1AMI2_HUMAN ATP-binding cassette, sub-family A (ABC1), member 1 OS=Homo sapiens GN=ABCA1 PE=4 SV=1;sp|O95477|ABCA1_HUMAN ATP-binding ca	13.83	-2	7.3	0	0	0	0	0	0	0	0	0	0	0	0	0	0	0	0	0	0	0	0	0	0	0	0	0	0	0	0	0	0	0	0	0	0	0	0	0	0	0	0	0	0	0	VLRTLQQIK
B3KRG4	B3KRG4	tr|B3KRG4|B3KRG4_HUMAN Uncharacterized protein OS=Homo sapiens GN=DICER1 PE=2 SV=1;sp|Q9UPY3|DICER_HUMAN Endoribonuclease Dicer OS=Homo sapiens GN=DICER1 PE=1 SV=3	92.725	-2	1.5	0	0	0	0	0	0	0	0	0	0	0	0	0	0	0	0	0	0	0	0	0	0	0	0	0	0	0	0	0	0	0	0	0	0	0	0	0	0	0	0	0	0	0	SLKANQPQVPNS
B3KVK7	B3KVK7	tr|B3KVK7|B3KVK7_HUMAN Uncharacterized protein OS=Homo sapiens GN=MARS PE=2 SV=1;tr|A6NC17|A6NC17_HUMAN Methionyl-tRNA synthetase OS=Homo sapiens GN=MARS PE=3 SV=3;sp|P56192|SYMC_HUMAN Methionine--tRNA ligase, cytoplasmic OS=Homo sapiens GN=MARS PE=1 SV=2;	61.815	30.87	11.2	0	0	0	0	0	0	8133100	6497700	0	0	0	0	0	0	0	0	0	0	0	0	0	0	0	0	3	3	0	0	0	0	0	0	0	0	0	0	0	0	0	0	0	0	6	GFVLQDTVEQLR;GLESLPPLRPQQNPVLPVAGER;ITQDIFQQLLK;TLPGSDWTPNAQFITR
B3KX72	B3KX72	tr|B3KX72|B3KX72_HUMAN Uncharacterized protein OS=Homo sapiens GN=HNRNPU PE=2 SV=1;sp|Q00839-2|HNRPU_HUMAN Isoform Short of Heterogeneous nuclear ribonucleoprotein U OS=Homo sapiens GN=HNRNPU;sp|Q00839|HNRPU_HUMAN Heterogeneous nuclear ribonucleoprotein U	83.084	174.19	17.6	8	8	3	0	0	0	28233000	24482000	28663000	9765700	22601000	11616000	0	5310700	19600000	18098000	18166000	9903000	0	0	0	0	0	0	9	6	12	5	17	4	0	2	8	11	11	3	0	0	0	0	0	0	88	EKPYFPIPEEYTFIQNVPLEDR;FIEIAAR;GNFTLPEVAECFDEITYVELQK;KDCEVVMMIGLPGAGK;MCLFAGFQR;NFILDQTNVSAAAQR;NGQDLGVAFK;RNFILDQTNVSAAAQR;SSGPTSLFAVTVAPPGAR;YNILGTNTIMDK
B4DDM6	B4DDM6	tr|B4DDM6|B4DDM6_HUMAN Budding uninhibited by benzimidazoles 3 homolog (yeast) OS=Homo sapiens GN=BUB3 PE=2 SV=1;sp|O43684-2|BUB3_HUMAN Isoform 2 of Mitotic checkpoint protein BUB3 OS=Homo sapiens GN=BUB3;sp|O43684|BUB3_HUMAN Mitotic checkpoint protein BUB	28.239	6.2241	2.8	1	1	0	0	0	0	0	1091900	0	0	620200	0	0	0	0	354850	381630	0	0	0	0	0	0	0	0	1	0	0	1	0	0	0	0	1	1	0	0	0	0	0	0	0	4	VLVWDLR
B4DEB1	B4DEB1	tr|B4DEB1|B4DEB1_HUMAN H3 histone, family 3A OS=Homo sapiens GN=H3F3A PE=2 SV=1;sp|Q6NXT2|H3C_HUMAN Histone H3.3C OS=Homo sapiens GN=H3F3C PE=1 SV=3;tr|Q5TEC6|Q5TEC6_HUMAN Histone cluster 2, H3, pseudogene 2 OS=Homo sapiens GN=HIST2H3PS2 PE=3 SV=1;sp|Q71DI	14.052	8.0619	5.7	1	0	1	0	0	0	0	0	0	0	2180100	8468300	0	0	0	2491200	0	10864000	0	0	0	0	0	0	0	0	0	0	1	2	0	0	0	1	0	1	0	0	0	0	0	0	5	STELLIR
B4DEM2	B4DEM2	tr|B4DEM2|B4DEM2_HUMAN Drebrin-like OS=Homo sapiens GN=DBNL PE=2 SV=1;tr|C9J7P1|C9J7P1_HUMAN Drebrin-like OS=Homo sapiens GN=DBNL PE=4 SV=2;tr|H0Y5J4|H0Y5J4_HUMAN Drebrin-like (Fragment) OS=Homo sapiens GN=DBNL PE=4 SV=1;tr|B4DDU5|B4DDU5_HUMAN Drebrin-like	37.1	6.6861	3.4	0	0	0	0	0	0	0	0	0	0	0	0	0	0	0	0	0	0	0	0	0	0	0	0	0	0	0	0	1	0	0	0	0	0	0	0	0	0	0	0	0	0	1	TWEQQQEVVSR
B4DJ10	B4DJ10	tr|B4DJ10|B4DJ10_HUMAN Uncharacterized protein OS=Homo sapiens GN=LARS PE=2 SV=1;tr|F5H698|F5H698_HUMAN Leucyl-tRNA synthetase OS=Homo sapiens GN=LARS PE=3 SV=1;tr|B4DER1|B4DER1_HUMAN Leucyl-tRNA synthetase OS=Homo sapiens GN=LARS PE=2 SV=1;sp|Q9P2J5|SYLC_	128.04	56.408	8.6	0	0	0	0	0	0	10558000	10405000	0	0	0	0	0	0	0	0	0	0	0	0	0	0	0	0	4	4	0	0	0	0	0	0	0	0	0	0	0	0	0	0	0	0	8	EMVANWDSLR;FDDPLLGPR;GTGVVTSVPSDSPDDIAALR;NLETFCEETRR;QTGEGVGPQEYTLLK;STGNFLTLTQAIDK;TGFFEFQAAK;WQFLTLR
B4DJP7	B4DJP7	tr|B4DJP7|B4DJP7_HUMAN Uncharacterized protein OS=Homo sapiens GN=SNRPD3 PE=2 SV=1;sp|P62318|SMD3_HUMAN Small nuclear ribonucleoprotein Sm D3 OS=Homo sapiens GN=SNRPD3 PE=1 SV=1	13.291	16.333	25.8	0	1	0	0	0	0	3508900	0	0	0	2196300	0	0	0	7872700	0	0	0	0	0	0	0	0	0	2	0	0	0	1	0	0	0	1	0	0	0	0	0	0	0	0	0	4	VAQLEQVYIR;VLHEAEGHIVTCETNTGEVYR
B4DL14	B4DL14	tr|B4DL14|B4DL14_HUMAN ATP synthase gamma chain OS=Homo sapiens GN=ATP5C1 PE=2 SV=1;sp|P36542-2|ATPG_HUMAN Isoform Heart of ATP synthase subunit gamma, mitochondrial OS=Homo sapiens GN=ATP5C1;sp|P36542|ATPG_HUMAN ATP synthase subunit gamma, mitochondrial O	27.512	21.039	11.2	0	1	0	0	0	0	13929000	2832700	3481400	0	0	0	0	4139700	0	0	1169600	0	0	0	0	0	0	0	3	1	1	0	0	0	0	1	0	0	1	0	0	0	0	0	0	0	7	EVMLVGIGDK;LTLTFNR;THSDQFLVAFK
B4DM74	B4DM74	tr|B4DM74|B4DM74_HUMAN Uncharacterized protein OS=Homo sapiens GN=RPL18A PE=2 SV=1;sp|Q02543|RL18A_HUMAN 60S ribosomal protein L18a OS=Homo sapiens GN=RPL18A PE=1 SV=2	18.11	143.67	28.6	4	4	4	0	0	0	19627000	23197000	35420000	55054000	93053000	29576000	0	24176000	21371000	62558000	69456000	47776000	0	0	0	0	0	0	4	4	6	6	10	3	0	1	3	7	8	6	0	0	0	0	0	0	58	DLTTAGAVTQCYR;IFAPNHVVAK;NFGIWLR;SSGEIVYCGQVFEK
B4DMT5	B4DMT5	tr|B4DMT5|B4DMT5_HUMAN Uncharacterized protein OS=Homo sapiens GN=EIF3F PE=2 SV=1;sp|O00303|EIF3F_HUMAN Eukaryotic translation initiation factor 3 subunit F OS=Homo sapiens GN=EIF3F PE=1 SV=1;tr|B3KSH1|B3KSH1_HUMAN HCG1784554, isoform CRA_a OS=Homo sapiens	33.24	16.127	9.1	0	0	0	0	0	0	2309100	0	0	0	2205800	0	0	0	0	0	0	0	0	0	0	0	0	0	1	0	0	0	2	0	0	0	0	0	0	0	0	0	0	0	0	0	3	VIGLSSDLQQVGGASAR;VIGTLLGTVDK
B4DNJ5	B4DNJ5	tr|B4DNJ5|B4DNJ5_HUMAN Uncharacterized protein OS=Homo sapiens GN=RPN1 PE=2 SV=1;tr|B7Z4L4|B7Z4L4_HUMAN Uncharacterized protein OS=Homo sapiens GN=RPN1 PE=2 SV=1;tr|F5H6I5|F5H6I5_HUMAN Ribophorin I OS=Homo sapiens GN=RPN1 PE=4 SV=1;sp|P04843|RPN1_HUMAN Dol	43.368	7.4682	3.2	1	0	0	0	0	0	0	0	0	0	0	0	0	0	0	0	0	0	0	0	0	0	0	0	1	0	0	0	0	0	0	0	0	1	0	0	0	0	0	0	0	0	2	ALTSEIALLQSR
B4DNK3	B4DNK3	tr|B4DNK3|B4DNK3_HUMAN Uncharacterized protein OS=Homo sapiens GN=AIMP1 PE=2 SV=1;sp|Q12904|AIMP1_HUMAN Aminoacyl tRNA synthase complex-interacting multifunctional protein 1 OS=Homo sapiens GN=AIMP1 PE=1 SV=2;sp|Q12904-2|AIMP1_HUMAN Isoform 2 of Aminoacyl	29.745	31.243	21.6	0	1	0	0	0	0	11719000	4066600	0	0	0	0	0	5541900	0	0	1590600	0	0	0	0	0	0	0	4	2	0	0	0	0	0	1	0	0	1	0	0	0	0	0	0	0	8	GAEADQIIEYLK;IEILAPPNGSVPGDR;QELIQAEIQNGVK;TVVSGLVNHVPLEQMQNR
B4DNN3	B4DNN3	tr|B4DNN3|B4DNN3_HUMAN Uncharacterized protein OS=Homo sapiens GN=QARS PE=2 SV=1;tr|B4DWJ2|B4DWJ2_HUMAN Glutaminyl-tRNA synthetase OS=Homo sapiens GN=QARS PE=2 SV=1;sp|P47897|SYQ_HUMAN Glutamine--tRNA ligase OS=Homo sapiens GN=QARS PE=1 SV=1	82.245	6.3462	2.1	0	0	0	0	0	0	3341400	2412800	0	0	0	0	0	0	0	0	0	0	0	0	0	0	0	0	1	1	0	0	0	0	0	0	0	0	0	0	0	0	0	0	0	0	2	SLDIQVPNFPADETK
B4DP62	B4DP62	tr|B4DP62|B4DP62_HUMAN Solute carrier family 25 (Mitochondrial carrier; citrate transporter), member 1, isoform CRA_b OS=Homo sapiens GN=SLC25A1 PE=2 SV=1;sp|P53007|TXTP_HUMAN Tricarboxylate transport protein, mitochondrial OS=Homo sapiens GN=SLC25A1 PE=1	23.21	12.053	11.1	1	2	0	0	0	0	1953400	0	0	0	2750200	0	0	0	0	2045700	1409400	0	0	0	0	0	0	0	1	0	0	0	2	0	0	0	0	1	2	0	0	0	0	0	0	0	6	GTYQGLTATVLK;NTWDCGLQILK
B4DP75	B4DP75	tr|B4DP75|B4DP75_HUMAN Uncharacterized protein OS=Homo sapiens GN=PHB2 PE=2 SV=1;sp|Q99623|PHB2_HUMAN Prohibitin-2 OS=Homo sapiens GN=PHB2 PE=1 SV=2;tr|B4DW05|B4DW05_HUMAN Uncharacterized protein OS=Homo sapiens GN=PHB2 PE=2 SV=1;tr|F5H3X6|F5H3X6_HUMAN Pro	29.043	115.31	20.7	0	0	0	0	0	0	27726000	19368000	7887800	0	0	0	0	0	5612400	0	0	0	0	0	0	0	0	0	4	3	1	0	0	0	0	0	1	0	0	0	0	0	0	0	0	0	9	AQVSLLIR;FNASQLITQR;IGGVQQDTILAEGLHFR;IYLTADNLVLNLQDESFTR
B4DPU3	B4DPU3	tr|B4DPU3|B4DPU3_HUMAN Uncharacterized protein OS=Homo sapiens GN=EEF2 PE=2 SV=1;sp|P13639|EF2_HUMAN Elongation factor 2 OS=Homo sapiens GN=EEF2 PE=1 SV=4;tr|B4DMC6|B4DMC6_HUMAN Uncharacterized protein OS=Homo sapiens GN=EEF2 PE=2 SV=1;tr|F5GZG3|F5GZG3_HUM	62.849	13.695	3.2	0	1	1	0	0	0	0	0	0	0	2022700	0	0	0	0	0	0	4928100	0	0	0	0	0	0	1	0	0	0	2	0	0	0	0	0	1	1	0	0	0	0	0	0	5	VNFTVDQIR;YEWDVAEAR
B4DR70	B4DR70	tr|B4DR70|B4DR70_HUMAN Uncharacterized protein OS=Homo sapiens GN=FUS PE=2 SV=1;tr|E7EUX0|E7EUX0_HUMAN Uncharacterized protein OS=Homo sapiens GN=FUS PE=4 SV=1;sp|P35637-2|FUS_HUMAN Isoform Short of RNA-binding protein FUS OS=Homo sapiens GN=FUS;sp|P35637|	44.812	54.945	19.8	3	4	2	1	0	0	6319800	5995200	22720000	11302000	49390000	0	0	0	20503000	21534000	18069000	7907000	0	0	0	3448900	0	0	2	2	2	1	7	0	0	0	2	4	4	2	0	0	0	1	0	0	27	AAIDWFDGK;AAIDWFDGKEFSGNPIK;APKPDGPGGGPGGSHMGGNYGDDR;CPNPTCENMNFSWR;GEATVSFDDPPSAK;TGQPMINLYTDR;TGQPMINLYTDRETGK
B4DT72	B4DT72	tr|B4DT72|B4DT72_HUMAN Proteasome (prosome, macropain) 26S subunit, non-ATPase, 3 OS=Homo sapiens GN=PSMD3 PE=2 SV=1;tr|F5H8K4|F5H8K4_HUMAN Proteasome (prosome, macropain) 26S subunit, non-ATPase, 3 OS=Homo sapiens GN=PSMD3 PE=4 SV=1;sp|O43242|PSMD3_HUMAN	41.183	23.167	10.4	0	0	0	0	0	0	6439100	4155000	0	0	0	0	0	0	0	0	0	0	0	0	0	0	0	0	2	2	0	0	0	0	0	0	0	0	0	0	0	0	0	0	0	0	4	HDADGQATLLNLLLR;LQLDSPEDAEFIVAK;VYEFLDK
B4DUR8	B4DUR8	tr|B4DUR8|B4DUR8_HUMAN Chaperonin containing TCP1, subunit 3 (gamma) OS=Homo sapiens GN=CCT3 PE=2 SV=1;sp|P49368-2|TCPG_HUMAN Isoform 2 of T-complex protein 1 subunit gamma OS=Homo sapiens GN=CCT3;tr|E9PAQ6|E9PAQ6_HUMAN Uncharacterized protein OS=Homo sapi	55.674	29.846	15.6	0	0	0	0	0	0	9668400	15012000	0	0	0	0	0	0	0	0	0	0	0	0	0	0	0	0	3	2	0	0	0	0	0	0	0	0	0	0	0	0	0	0	0	0	5	AVAQALEVIPR;GISDLAQHYLMR;IGDEYFTFITDCKDPK;IPGGIIEDSCVLR;NVLLDPQLVPGGGASEMAVAHALTEK
B4DV79	B4DV79	tr|B4DV79|B4DV79_HUMAN Eukaryotic translation initiation factor 3, subunit B OS=Homo sapiens GN=EIF3B PE=2 SV=1;tr|A4D210|A4D210_HUMAN Eukaryotic translation initiation factor 3, subunit 9 eta, 116kDa OS=Homo sapiens GN=EIF3S9 PE=3 SV=1;sp|P55884|EIF3B_HUM	85.134	37.179	7.7	1	0	0	0	0	0	0	6014100	0	0	2443300	0	0	0	0	3974900	0	0	0	0	0	0	0	0	2	3	0	0	1	0	0	0	0	0	0	0	0	0	0	0	0	0	6	GIALWGGEK;GTQGVVTNFEIFR;TSIFWNDVKDPVSIEER;VNLFTDFDK;VTLMQLPTR
B4DZG7	B4DZG7	tr|B4DZG7|B4DZG7_HUMAN ADP-ribosylation factor-like 1 OS=Homo sapiens GN=ARL1 PE=2 SV=1;tr|B4DWW1|B4DWW1_HUMAN ADP-ribosylation factor-like 1 OS=Homo sapiens GN=ARL1 PE=2 SV=1;sp|P40616|ARL1_HUMAN ADP-ribosylation factor-like protein 1 OS=Homo sapiens GN=A	15.443	7.5644	10.4	0	0	0	0	0	0	0	0	0	0	0	0	0	0	0	0	0	0	0	0	0	0	0	0	1	0	0	0	0	0	0	0	0	0	0	0	0	0	0	0	0	0	1	SELVAMLEEEELRK
B4E1H9	B4E1H9	tr|B4E1H9|B4E1H9_HUMAN Phosphoglycerate kinase OS=Homo sapiens GN=PGK1 PE=2 SV=1;tr|B7Z7A9|B7Z7A9_HUMAN Phosphoglycerate kinase OS=Homo sapiens GN=PGK1 PE=2 SV=1;sp|P00558|PGK1_HUMAN Phosphoglycerate kinase 1 OS=Homo sapiens GN=PGK1 PE=1 SV=3;tr|B4DHM5|B4D	35.045	32.094	13.5	0	0	2	0	0	0	0	0	0	0	0	0	0	0	0	0	0	0	0	0	0	0	0	0	0	0	0	0	0	2	0	0	0	0	0	2	0	0	0	0	0	0	4	ALESPERPFLAILGGAK;ITLPVDFVTADK;LGDVYVNDAFGTAHR
B4E1T7	B4E1T7	tr|B4E1T7|B4E1T7_HUMAN Uncharacterized protein OS=Homo sapiens GN=PPP2R2A PE=2 SV=1;sp|P63151|2ABA_HUMAN Serine/threonine-protein phosphatase 2A 55 kDa regulatory subunit B alpha isoform OS=Homo sapiens GN=PPP2R2A PE=1 SV=1;sp|Q00005-5|2ABB_HUMAN Isoform 5	52.999	57.952	17.7	1	2	0	0	0	0	11993000	8275700	0	0	2889900	0	0	12078000	0	3996400	3230400	0	0	0	12774000	0	0	0	2	3	0	0	1	0	1	1	0	1	2	0	0	0	1	0	0	0	12	GEYNVYSTFQSHEPEFDYLK;LCSLYENDCIFDK;LFEEPEDPSNR;NAAQFLLSTNDK;SFFSEIISSISDVK;YRDPTTVTTLR
B4E241	B4E241	tr|B4E241|B4E241_HUMAN Splicing factor, arginine/serine-rich 3, isoform CRA_a OS=Homo sapiens GN=SFRS3 PE=2 SV=1;sp|P84103|SRSF3_HUMAN Serine/arginine-rich splicing factor 3 OS=Homo sapiens GN=SRSF3 PE=1 SV=1	14.203	36.606	24.2	2	2	2	0	0	0	14679000	18049000	9320600	32524000	28682000	30920000	0	0	0	21637000	21111000	17769000	0	0	0	0	0	0	1	2	1	3	4	4	0	0	0	2	3	2	0	0	0	0	0	0	22	AFGYYGPLR;NPPGFAFVEFEDPR;NPPGFAFVEFEDPRDAADAVR
B4E3E8	B4E3E8	tr|B4E3E8|B4E3E8_HUMAN DEAD (Asp-Glu-Ala-Asp) box polypeptide 3, X-linked OS=Homo sapiens GN=DDX3X PE=2 SV=1;sp|O00571|DDX3X_HUMAN ATP-dependent RNA helicase DDX3X OS=Homo sapiens GN=DDX3X PE=1 SV=3;tr|B4DXX7|B4DXX7_HUMAN DEAD (Asp-Glu-Ala-Asp) box polypep	71.354	144.58	31.9	6	9	5	0	0	0	18127000	19285000	13690000	7061800	21047000	8377400	0	2042800	684390	13227000	14902000	8635100	0	0	0	0	0	0	8	5	4	5	17	5	0	1	1	8	10	5	0	0	0	0	0	0	69	DFLDEYIFLAVGR;DLLDLLVEAK;ELAVQIYEEAR;HAIPIIK;HVINFDLPSDIEEYVHR;IGLDFCK;KGADSLEDFLYHEGYACTSIHGDR;LEQELFSGGNTGINFEK;MLDMGFEPQIR;QEVPSWLENMAYEHHYK;QYPISLVLAPTR;SFLLDLLNATGK;SPILVATAVAAR;VRPCVVYGGADIGQQIR;VVWVEESDKR;YLVLDEADR
B5ME91	B5ME91	tr|B5ME91|B5ME91_HUMAN Programmed cell death 4 (neoplastic transformation inhibitor) OS=Homo sapiens GN=PDCD4 PE=4 SV=2;sp|Q53EL6|PDCD4_HUMAN Programmed cell death protein 4 OS=Homo sapiens GN=PDCD4 PE=1 SV=2	50.576	12.234	5.9	2	0	0	0	0	0	0	0	0	0	0	0	0	0	0	0	0	0	0	0	0	0	0	0	0	0	0	0	0	0	0	0	0	2	0	0	0	0	0	0	0	0	2	AVGDGILCNTYIDSYK;DLPELALDTPR
B7Z1C9	B7Z1C9	tr|B7Z1C9|B7Z1C9_HUMAN Chaperonin containing TCP1, subunit 7 (Eta), isoform CRA_a OS=Homo sapiens GN=CCT7 PE=2 SV=1;tr|F5GZK5|F5GZK5_HUMAN Chaperonin containing TCP1, subunit 7 (eta) OS=Homo sapiens GN=CCT7 PE=3 SV=1;tr|B7Z4Z7|B7Z4Z7_HUMAN Chaperonin conta	46.095	19.044	7.7	0	0	0	0	0	0	0	0	0	0	0	0	0	0	0	0	0	0	0	0	0	0	0	0	3	0	0	0	0	0	0	0	0	0	0	0	0	0	0	0	0	0	3	ALEIIPR;TCTFILR;VQGGALEDSQLVAGVAFK
B7Z254	B7Z254	tr|B7Z254|B7Z254_HUMAN Protein disulfide isomerase family A, member 6 OS=Homo sapiens GN=PDIA6 PE=2 SV=1;sp|Q15084|PDIA6_HUMAN Protein disulfide-isomerase A6 OS=Homo sapiens GN=PDIA6 PE=1 SV=1;tr|F8WA83|F8WA83_HUMAN Protein disulfide isomerase family A, me	47.837	12.179	8.5	0	0	0	0	0	0	0	893490	0	0	0	4222500	0	0	0	0	0	0	0	0	0	0	0	0	1	1	0	0	0	1	0	0	0	0	0	0	0	0	0	0	0	0	3	GSTAPVGGGAFPTIVEREPWDGR;TGEAIVDAALSALR
B7Z3U6	B7Z3U6	tr|B7Z3U6|B7Z3U6_HUMAN ATPase, Na+/K+ transporting, alpha 1 polypeptide OS=Homo sapiens GN=ATP1A1 PE=2 SV=1;tr|F5H3A1|F5H3A1_HUMAN ATPase, Na+/K+ transporting, alpha 1 polypeptide OS=Homo sapiens GN=ATP1A1 PE=3 SV=1;sp|P05023|AT1A1_HUMAN Sodium/potassium-t	109.55	20.402	4.2	0	0	0	0	0	0	0	0	0	0	0	0	0	0	0	0	0	0	0	0	0	0	0	0	3	0	0	0	0	0	0	0	0	0	0	0	0	0	0	0	0	0	3	AVFQANQENLPILK;DGPNALTPPPTTPEWIK;LNIPVSQVNPR
B7Z4V2	B7Z4V2	tr|B7Z4V2|B7Z4V2_HUMAN Heat shock 70kDa protein 9 (mortalin) OS=Homo sapiens GN=HSPA9 PE=2 SV=1;sp|P38646|GRP75_HUMAN Stress-70 protein, mitochondrial OS=Homo sapiens GN=HSPA9 PE=1 SV=2;tr|F5H3L8|F5H3L8_HUMAN Heat shock 70kDa protein 9 (mortalin) OS=Homo s	72.4	137.74	24.1	3	2	0	0	0	0	29657000	7766500	29382000	0	2311500	0	0	6947700	11491000	2215400	1554300	0	0	0	0	0	0	0	12	4	6	0	2	0	0	2	4	2	1	0	0	0	0	0	0	0	33	DAGQISGLNVLR;LFEMAYK;NAVITVPAYFNDSQR;QAVTNPNNTFYATK;SDIGEVILVGGMTR;SQVFSTAADGQTQVEIK;STNGDTFLGGEDFDQALLR;TTPSVVAFTADGER;VEAVNMAEGIIHDTETK;VINEPTAAALAYGLDK;VINEPTAAALAYGLDKSEDK;VQQTVQDLFGR
B7Z6A4	B7Z6A4	tr|B7Z6A4|B7Z6A4_HUMAN Surfeit 4, isoform CRA_c OS=Homo sapiens GN=SURF4 PE=2 SV=1;sp|O15260-2|SURF4_HUMAN Isoform 2 of Surfeit locus protein 4 OS=Homo sapiens GN=SURF4;tr|Q5T8U5|Q5T8U5_HUMAN Surfeit 4 OS=Homo sapiens GN=SURF4 PE=2 SV=1;tr|Q5T8U7|Q5T8U7_HU	14.854	7.8214	10.2	0	0	0	0	0	0	0	1702000	0	0	0	0	0	1773400	0	0	0	0	0	0	0	0	0	0	0	1	0	0	0	0	0	1	0	0	0	0	0	0	0	0	0	0	2	LCLISTFLEDGIR
B7Z9C4	B7Z9C4	tr|B7Z9C4|B7Z9C4_HUMAN Uncharacterized protein OS=Homo sapiens GN=CTPS PE=2 SV=1;sp|P17812|PYRG1_HUMAN CTP synthase 1 OS=Homo sapiens GN=CTPS PE=1 SV=2	35.253	13.208	7.6	0	2	0	0	0	0	5316800	0	0	0	0	0	0	0	0	0	3538300	0	0	0	0	0	0	0	1	0	0	0	0	0	0	0	0	0	2	0	0	0	0	0	0	0	3	GIIASSVGTILK;GLGLSPDLVVCR
B7Z9L0	B7Z9L0	tr|B7Z9L0|B7Z9L0_HUMAN T-complex protein 1 subunit delta OS=Homo sapiens GN=CCT4 PE=2 SV=1;sp|P50991|TCPD_HUMAN T-complex protein 1 subunit delta OS=Homo sapiens GN=CCT4 PE=1 SV=4;tr|B7Z2F4|B7Z2F4_HUMAN T-complex protein 1 subunit delta OS=Homo sapiens GN=	52.33	38.551	13.7	0	1	0	0	0	0	13918000	0	0	0	0	0	0	4423000	0	0	1019400	0	0	0	0	0	0	0	3	2	1	0	0	0	0	1	0	0	1	0	0	0	0	0	0	0	8	ALIAGGGAPEIELALR;DALSDLALHFLNK;GDVTITNDGATILK;TGCNVLLIQK;VIDPATATSVDLR
B7ZAU2	B7ZAU2	tr|B7ZAU2|B7ZAU2_HUMAN Insulin-degrading enzyme OS=Homo sapiens GN=IDE PE=2 SV=1;sp|P14735|IDE_HUMAN Insulin-degrading enzyme OS=Homo sapiens GN=IDE PE=1 SV=4	54.239	11.096	4.7	0	0	0	0	0	0	0	0	0	0	0	0	0	0	0	0	0	0	0	0	0	0	0	0	0	0	0	2	0	0	0	0	0	0	0	0	0	0	0	0	0	0	2	EALDDVTLPR;EQLGYIVFSGPR
B7ZM02	B7ZM02	tr|B7ZM02|B7ZM02_HUMAN FSD2 protein OS=Homo sapiens GN=FSD2 PE=2 SV=1;sp|A1L4K1|FSD2_HUMAN Fibronectin type III and SPRY domain-containing protein 2 OS=Homo sapiens GN=FSD2 PE=2 SV=1	80.29	-2	1.3	1	1	1	1	0	0	0	0	0	0	0	0	0	0	0	0	0	0	0	0	0	0	0	0	0	0	0	0	0	0	0	0	0	0	0	0	0	0	0	0	0	0	0	VHNGISMPK
C4AMA3	C4AMA3	tr|C4AMA3|C4AMA3_HUMAN Keratin 34 OS=Homo sapiens GN=KRT34 PE=3 SV=1;;sp|O76011|KRT34_HUMAN Keratin, type I cuticular Ha4 OS=Homo sapiens GN=KRT34 PE=2 SV=2	44.72	6.9005	37.1	0	0	0	0	0	0	0	0	0	0	0	0	0	0	0	0	0	0	0	0	0	0	0	0	0	0	0	0	0	0	0	1	0	0	0	0	0	0	0	0	0	0	1	ARLECEINTYR;ETMQFLNDR;ILDELTLCK;LLVESDINSIR;LLVESDINSIRR;LNVEVDTAPTVDLNQVLNETR;LVVNIDNAK;QNQEYQVLLDVR;SDLESQVESLREELICLK;SQQQEPLLCPSYQSYFK;SQYEALVEINRR;TVNALEIELQAQHNLR
C9IYN3	C9IYN3	tr|C9IYN3|C9IYN3_HUMAN Heterogeneous nuclear ribonucleoprotein L-like OS=Homo sapiens GN=HNRPLL PE=4 SV=1;sp|Q8WVV9-2|HNRLL_HUMAN Isoform 2 of Heterogeneous nuclear ribonucleoprotein L-like OS=Homo sapiens GN=HNRPLL	31.248	10.524	2.5	1	0	0	0	0	0	0	0	0	0	0	0	0	0	0	0	0	0	0	0	0	0	0	0	0	0	0	0	0	0	0	0	0	1	0	0	0	0	0	0	0	0	1	LLERSPL
C9J0J7	C9J0J7	tr|C9J0J7|C9J0J7_HUMAN Uncharacterized protein OS=Homo sapiens GN=PFN2 PE=4 SV=1;sp|P35080-2|PROF2_HUMAN Isoform IIb of Profilin-2 OS=Homo sapiens GN=PFN2;tr|G5E9Q6|G5E9Q6_HUMAN Profilin OS=Homo sapiens GN=PFN2 PE=3 SV=1;tr|C9J712|C9J712_HUMAN Uncharacteri	9.8402	44.459	65.9	1	4	1	1	0	2	14344000	45104000	0	0	9447800	1609000	0	28111000	0	4265300	37629000	4536300	0	0	44882000	3594900	0	8142300	2	4	0	0	3	1	0	3	0	1	6	1	0	0	4	1	0	1	27	ALVIVMGK;AYELALYLR;DREGFFTNGLTLGAK;DSLYVDGDCTMDIR;SQGGEPTYNVAVGR
C9J4Z3	C9J4Z3	tr|C9J4Z3|C9J4Z3_HUMAN Ribosomal protein L37a, isoform CRA_c OS=Homo sapiens GN=RPL37A PE=4 SV=1;sp|P61513|RL37A_HUMAN 60S ribosomal protein L37a OS=Homo sapiens GN=RPL37A PE=1 SV=2;tr|E9PEL3|E9PEL3_HUMAN Ribosomal protein L37a OS=Homo sapiens GN=RPL37A PE	7.624	12.046	44.1	0	0	0	0	0	0	11266000	0	0	0	5515000	0	0	0	0	0	0	0	0	0	0	0	0	0	1	0	0	0	2	0	0	0	0	0	0	0	0	0	0	0	0	0	3	AVGIWHCGSCMK;TVAGGAWTYNTTSAVTVK
C9J792	C9J792	tr|C9J792|C9J792_HUMAN Splicing factor 1 (Fragment) OS=Homo sapiens GN=SF1 PE=4 SV=1;sp|Q15637-4|SF01_HUMAN Isoform 4 of Splicing factor 1 OS=Homo sapiens GN=SF1;sp|Q15637-6|SF01_HUMAN Isoform 6 of Splicing factor 1 OS=Homo sapiens GN=SF1;tr|C9JJE2|C9JJE2_	6.9969	7.8525	21	0	0	0	0	0	0	0	0	0	0	0	0	0	0	0	0	0	0	0	0	0	0	0	0	0	0	0	0	1	0	0	0	0	0	0	0	0	0	0	0	0	0	1	AYIVQLQIEDLTR
C9J7X7	C9J7X7	tr|C9J7X7|C9J7X7_HUMAN Negative regulator of ubiquitin-like proteins 1 (Fragment) OS=Homo sapiens GN=NUB1 PE=4 SV=1;tr|C9JRT6|C9JRT6_HUMAN Negative regulator of ubiquitin-like proteins 1 (Fragment) OS=Homo sapiens GN=NUB1 PE=4 SV=1;tr|F8WDB6|F8WDB6_HUMAN N	17.929	-2	11.7	1	0	0	0	0	0	0	0	0	0	0	0	0	0	0	0	0	0	0	0	0	0	0	0	0	0	0	0	0	0	0	0	0	0	0	0	0	0	0	0	0	0	0	QLQLGKTLEEQGVAHNVK
C9J8H9	C9J8H9	tr|C9J8H9|C9J8H9_HUMAN Uncharacterized protein OS=Homo sapiens GN=ATP5J2 PE=4 SV=1;tr|C9JJT5|C9JJT5_HUMAN Pentatricopeptide repeat domain 1 OS=Homo sapiens GN=PTCD1 PE=4 SV=2;tr|F8W7V3|F8W7V3_HUMAN ATP synthase, H+ transporting, mitochondrial Fo complex, s	5.7407	7.0394	26.5	0	1	0	0	0	0	0	2089000	0	0	0	6538800	0	0	0	0	694090	0	0	0	0	0	0	0	0	1	0	0	0	1	0	0	0	0	1	0	0	0	0	0	0	0	3	DFSPSGIFGAFQR
C9J9K3	C9J9K3	tr|C9J9K3|C9J9K3_HUMAN Ribosomal protein SA (Fragment) OS=Homo sapiens GN=RPSA PE=3 SV=1;tr|A6NE09|A6NE09_HUMAN Uncharacterized protein OS=Homo sapiens PE=3 SV=1;sp|P08865|RSSA_HUMAN 40S ribosomal protein SA OS=Homo sapiens GN=RPSA PE=1 SV=4	29.505	40.812	18.2	0	1	1	0	0	0	4460800	0	2662400	0	0	0	0	0	0	0	2832200	4050800	0	0	5010000	0	0	0	3	1	1	0	2	0	0	0	0	0	1	1	0	0	1	0	0	0	10	AIVAIENPADVSVISSR;FAAATGATPIAGR;LLVVTDPR;SDGIYIINLK
C9JA28	C9JA28	tr|C9JA28|C9JA28_HUMAN Signal sequence receptor, gamma (translocon-associated protein gamma) OS=Homo sapiens GN=SSR3 PE=4 SV=1;sp|Q9UNL2|SSRG_HUMAN Translocon-associated protein subunit gamma OS=Homo sapiens GN=SSR3 PE=1 SV=1;tr|B4E2P2|B4E2P2_HUMAN Unchara	20.161	7.691	8	0	0	0	0	0	0	0	0	0	0	0	0	0	0	0	0	0	0	0	0	0	0	0	0	0	1	0	0	0	0	0	0	0	0	0	0	0	0	0	0	0	0	1	QQSEEDLLLQDFSR
C9JB50	C9JB50	tr|C9JB50|C9JB50_HUMAN Ribosomal protein L28, isoform CRA_c OS=Homo sapiens GN=RPL28 PE=4 SV=1;tr|G5E9L2|G5E9L2_HUMAN Ribosomal protein L28, isoform CRA_b OS=Homo sapiens GN=RPL28 PE=4 SV=1;tr|H0YMF4|H0YMF4_HUMAN Ribosomal protein L28 OS=Homo sapiens GN=RP	7.888	13.511	21.7	1	1	0	0	0	0	0	0	0	15588000	23799000	12424000	0	0	0	24364000	16190000	0	0	0	0	0	0	0	0	0	0	2	2	1	0	0	0	2	2	0	0	0	0	0	0	0	9	GVVVVIK;NCSSFLIK
C9JB90	C9JB90	tr|C9JB90|C9JB90_HUMAN RAB6B, member RAS oncogene family (Fragment) OS=Homo sapiens GN=RAB6B PE=4 SV=1;tr|F5GXN4|F5GXN4_HUMAN RAB6A, member RAS oncogene family (Fragment) OS=Homo sapiens GN=RAB6A PE=4 SV=1;tr|C9JU14|C9JU14_HUMAN RAB6B, member RAS oncogene	5.8575	9.4161	22.4	0	0	1	0	0	0	10047000	0	0	0	0	0	0	0	0	0	0	7257200	0	0	0	0	0	0	1	0	0	0	0	0	0	0	0	0	0	1	0	0	0	0	0	0	2	LQLWDTAGQER
C9JD53	C9JD53	tr|C9JD53|C9JD53_HUMAN Isopentenyl-diphosphate delta isomerase 1 (Fragment) OS=Homo sapiens GN=IDI1 PE=4 SV=1;tr|C9JKM8|C9JKM8_HUMAN Isopentenyl-diphosphate delta isomerase 1 (Fragment) OS=Homo sapiens GN=IDI1 PE=4 SV=1;sp|Q13907|IDI1_HUMAN Isopentenyl-dip	13.651	6.6623	10	0	0	0	0	0	0	0	0	0	0	0	0	0	0	0	0	0	0	0	0	0	0	0	0	0	1	0	0	0	0	0	0	0	0	0	0	0	0	0	0	0	0	1	AFSVFLFNTENK
C9JEV9	C9JEV9	tr|C9JEV9|C9JEV9_HUMAN Cleavage and polyadenylation specific factor 4, 30kDa OS=Homo sapiens GN=CPSF4 PE=4 SV=1;sp|O95639-3|CPSF4_HUMAN Isoform 3 of Cleavage and polyadenylation specificity factor subunit 4 OS=Homo sapiens GN=CPSF4	23.653	6.4849	9	0	0	0	0	0	1	0	0	0	0	0	0	0	0	0	0	0	0	0	0	0	0	0	0	0	0	0	0	0	0	0	0	0	0	0	0	0	0	0	0	0	0	0	RTPQVIGVMQSQNSSAGNR
C9JF17	C9JF17	tr|C9JF17|C9JF17_HUMAN Apolipoprotein D (Fragment) OS=Homo sapiens GN=APOD PE=4 SV=1;sp|P05090|APOD_HUMAN Apolipoprotein D OS=Homo sapiens GN=APOD PE=1 SV=1	24.158	24.385	18.1	1	3	1	1	0	0	0	0	1883700	0	0	0	0	0	0	0	42081000	0	0	0	0	1746500	0	0	0	0	1	1	0	0	0	0	0	1	6	1	0	0	0	1	0	0	11	NILTSNNIDVK;NPNLPPETVDSLK;WYEIEKIPTTFENGR
C9JGE3	C9JGE3	tr|C9JGE3|C9JGE3_HUMAN Ewing sarcoma breakpoint region 1, isoform CRA_e OS=Homo sapiens GN=EWSR1 PE=4 SV=1;sp|Q01844-2|EWS_HUMAN Isoform EWS-B of RNA-binding protein EWS OS=Homo sapiens GN=EWSR1;tr|B0QYK1|B0QYK1_HUMAN Ewing sarcoma breakpoint region 1 OS=H	61.286	32.935	8.2	1	1	0	0	0	0	0	0	0	0	5827200	0	0	0	0	1451100	1689700	0	0	0	0	0	0	0	0	0	0	0	5	0	0	0	0	1	1	0	0	0	0	0	0	0	7	AAVEWFDGK;AAVEWFDGKDFQGSK;AGDWQCPNPGCGNQNFAWR;GDATVSYEDPPTAK
C9JGY5	C9JGY5	tr|C9JGY5|C9JGY5_HUMAN Replication factor C (activator 1) 4, 37kDa (Fragment) OS=Homo sapiens GN=RFC4 PE=4 SV=1;tr|F8WE44|F8WE44_HUMAN Replication factor C (activator 1) 4, 37kDa OS=Homo sapiens GN=RFC4 PE=4 SV=1;tr|C9JXZ7|C9JXZ7_HUMAN Replication factor C	10.088	6.2814	21.1	0	0	0	0	0	0	0	0	0	0	0	0	0	0	0	0	0	0	0	0	0	0	0	0	0	0	0	0	1	0	0	0	0	0	0	0	0	0	0	0	0	0	1	SLEGADLPNLLFYGPPGTGK
C9JL85	C9JL85	tr|C9JL85|C9JL85_HUMAN Myotrophin OS=Homo sapiens GN=MTPN PE=4 SV=1;tr|Q69YG1|Q69YG1_HUMAN Myotrophin OS=Homo sapiens GN=DKFZp761E1322 PE=2 SV=1;sp|P58546|MTPN_HUMAN Myotrophin OS=Homo sapiens GN=MTPN PE=1 SV=2	5.7044	7.7586	32.7	0	1	0	0	0	0	0	3533200	3384100	0	0	0	0	0	0	0	1811400	0	0	0	0	0	0	0	0	1	1	0	0	0	0	0	0	0	1	0	0	0	0	0	0	0	3	GPDGLTAFEATDNQAIK
C9JPM4	C9JPM4	tr|C9JPM4|C9JPM4_HUMAN ADP-ribosylation factor 4 (Fragment) OS=Homo sapiens GN=ARF4 PE=3 SV=1;sp|P18085|ARF4_HUMAN ADP-ribosylation factor 4 OS=Homo sapiens GN=ARF4 PE=1 SV=3;tr|C9JAK5|C9JAK5_HUMAN ADP-ribosylation factor 4 OS=Homo sapiens GN=ARF4 PE=3 SV=	14.553	19.374	22.8	0	0	0	0	0	0	19264000	13363000	5335100	0	0	0	0	0	0	0	0	0	0	0	0	0	0	0	5	2	2	0	0	0	0	0	0	0	0	0	0	0	0	0	0	0	9	ILMVGLDAAGK;IQEVADELQK;MLLVDELR
C9JQV0	C9JQV0	tr|C9JQV0|C9JQV0_HUMAN Chromosome 7 open reading frame 50 (Fragment) OS=Homo sapiens GN=C7orf50 PE=4 SV=1;sp|Q9BRJ6|CG050_HUMAN Uncharacterized protein C7orf50 OS=Homo sapiens GN=C7orf50 PE=1 SV=1	21.883	7.3108	10.9	0	0	0	0	0	0	0	0	0	0	0	0	0	0	0	0	0	0	0	0	0	0	0	0	0	0	0	0	1	0	0	0	0	0	0	0	0	0	0	0	0	0	1	GEAVLRPGLDAEPELSPEEQR
C9JU56	C9JU56	tr|C9JU56|C9JU56_HUMAN Ribosomal protein L31 (Fragment) OS=Homo sapiens GN=RPL31 PE=4 SV=1;tr|B7Z4E3|B7Z4E3_HUMAN Uncharacterized protein OS=Homo sapiens GN=RPL31 PE=2 SV=1;tr|Q6IRZ0|Q6IRZ0_HUMAN RPL31 protein OS=Homo sapiens GN=RPL31 PE=2 SV=1;sp|P62899|R	13.336	13.427	19.1	1	1	1	0	0	0	0	5236000	1359100	0	5893900	25719000	0	0	0	1629400	2993300	2289400	0	0	0	0	0	0	0	2	1	0	3	2	0	0	0	1	2	1	0	0	0	0	0	0	12	EYTINIHK;LYTLVTYVPVTTFK
C9JWT3	C9JWT3	tr|C9JWT3|C9JWT3_HUMAN LUC7-like 2 (S. cerevisiae) (Fragment) OS=Homo sapiens GN=LUC7L2 PE=4 SV=1;tr|B7Z500|B7Z500_HUMAN Uncharacterized protein OS=Homo sapiens GN=LUC7L2 PE=2 SV=1;sp|Q9Y383-2|LC7L2_HUMAN Isoform 2 of Putative RNA-binding protein Luc7-like	14.793	6.8691	12.4	0	1	0	0	0	0	0	0	0	0	0	0	0	0	0	0	0	0	0	0	0	0	0	0	0	0	0	0	0	0	0	0	0	0	1	0	0	0	0	0	0	0	1	SHLLNCCPHDVLSGTR
C9JXB8	C9JXB8	tr|C9JXB8|C9JXB8_HUMAN Ribosomal protein L24 OS=Homo sapiens GN=RPL24 PE=4 SV=1;tr|C9JNW5|C9JNW5_HUMAN Ribosomal protein L24, isoform CRA_e OS=Homo sapiens GN=RPL24 PE=4 SV=1;sp|P83731|RL24_HUMAN 60S ribosomal protein L24 OS=Homo sapiens GN=RPL24 PE=1 SV=1	14.369	67.011	33.1	4	4	4	0	0	0	41459000	21499000	21107000	24091000	49388000	10076000	0	13579000	9674700	29509000	35387000	25711000	0	0	0	0	0	0	4	4	2	5	8	1	0	1	2	5	7	6	0	0	0	0	0	0	45	AITGASLADIMAK;QINWTVLYR;VELCSFSGYK;VFQFLNAK
C9JXK0	C9JXK0	tr|C9JXK0|C9JXK0_HUMAN Lamin B receptor (Fragment) OS=Homo sapiens GN=LBR PE=4 SV=1;sp|Q14739|LBR_HUMAN Lamin-B receptor OS=Homo sapiens GN=LBR PE=1 SV=2	24.284	6.5464	3.8	0	0	0	0	0	0	8432900	0	2321700	0	0	0	0	3128400	0	0	0	0	0	0	0	0	0	0	1	0	1	0	0	0	0	1	0	0	0	0	0	0	0	0	0	0	3	TFEVTPIR
C9JZ20	C9JZ20	tr|C9JZ20|C9JZ20_HUMAN Prohibitin (Fragment) OS=Homo sapiens GN=PHB PE=4 SV=1;tr|E7ESE2|E7ESE2_HUMAN Prohibitin (Fragment) OS=Homo sapiens GN=PHB PE=4 SV=1;tr|E9PCW0|E9PCW0_HUMAN Prohibitin OS=Homo sapiens GN=PHB PE=4 SV=1;tr|C9JW96|C9JW96_HUMAN Prohibitin	22.27	7.0358	5	0	0	0	0	0	0	0	0	0	0	0	0	0	0	0	0	0	0	0	0	0	0	0	0	1	0	0	0	0	0	0	0	0	0	0	0	0	0	0	0	0	0	1	FDAGELITQR
D3YTB1	D3YTB1	tr|D3YTB1|D3YTB1_HUMAN Ribosomal protein L32 (Fragment) OS=Homo sapiens GN=RPL32 PE=4 SV=1;sp|P62910|RL32_HUMAN 60S ribosomal protein L32 OS=Homo sapiens GN=RPL32 PE=1 SV=2;tr|F8W727|F8W727_HUMAN Ribosomal protein L32 OS=Homo sapiens GN=RPL32 PE=4 SV=1	15.616	68.429	33.8	4	4	4	0	0	0	17021000	15730000	33671000	41064000	52210000	20806000	0	0	21968000	45858000	48422000	35282000	0	0	0	0	0	0	2	3	5	6	14	3	0	0	2	11	12	7	0	0	0	0	0	0	65	ELEVLLMCNK;GQILMPNIGYGSNK;HMLPSGFR;SYCAEIAHNVSSK
D6PXK4	D6PXK4	tr|D6PXK4|D6PXK4_HUMAN Actinin, alpha 4 OS=Homo sapiens GN=ACTN4 PE=2 SV=1;sp|P12814-2|ACTN1_HUMAN Isoform 2 of Alpha-actinin-1 OS=Homo sapiens GN=ACTN1;sp|P12814|ACTN1_HUMAN Alpha-actinin-1 OS=Homo sapiens GN=ACTN1 PE=1 SV=2;sp|O43707|ACTN4_HUMAN Alpha-ac	79.912	20.641	4.8	0	0	1	0	0	0	0	0	0	0	0	19759000	0	0	0	0	0	1180100	0	0	0	0	0	0	0	0	0	0	0	3	0	0	0	0	0	1	0	0	0	0	0	0	4	GYEEWLLNEIR;LASDLLEWIR;VGWEQLLTTIAR
D6R904	D6R904	tr|D6R904|D6R904_HUMAN Tropomyosin 3 OS=Homo sapiens GN=TPM3 PE=4 SV=1;tr|Q5VU59|Q5VU59_HUMAN Tropomyosin 3 OS=Homo sapiens GN=TPM3 PE=2 SV=1;tr|Q5VU72|Q5VU72_HUMAN Tropomyosin 3 OS=Homo sapiens GN=TPM3 PE=2 SV=1;sp|P06753-3|TPM3_HUMAN Isoform 3 of Tropomy	11.017	6.4622	13.7	0	1	0	0	0	0	0	0	0	0	0	0	0	0	0	0	0	0	0	0	0	0	0	0	0	0	0	0	0	0	0	0	0	0	1	0	0	0	0	0	0	0	1	EQAEAEVASLNRR
D6R9P3	D6R9P3	tr|D6R9P3|D6R9P3_HUMAN Heterogeneous nuclear ribonucleoprotein A/B OS=Homo sapiens GN=HNRNPAB PE=4 SV=1;tr|D6RD18|D6RD18_HUMAN Heterogeneous nuclear ribonucleoprotein A/B OS=Homo sapiens GN=HNRNPAB PE=4 SV=1;sp|Q99729-3|ROAA_HUMAN Isoform 3 of Heterogeneou	30.302	8.4478	5	1	1	1	0	0	0	0	0	0	5191900	7396000	0	0	0	0	4880100	4412200	3782600	0	0	0	0	0	0	0	0	0	1	1	0	0	0	0	1	1	1	0	0	0	0	0	0	5	IFVGGLNPEATEEK
D6RAN4	D6RAN4	tr|D6RAN4|D6RAN4_HUMAN Ribosomal protein L9 (Fragment) OS=Homo sapiens GN=RPL9 PE=4 SV=1;sp|P32969|RL9_HUMAN 60S ribosomal protein L9 OS=Homo sapiens GN=RPL9 PE=1 SV=1;tr|H0Y9V9|H0Y9V9_HUMAN Ribosomal protein L9 (Fragment) OS=Homo sapiens GN=RPL9 PE=4 SV=1	20.874	90.549	48.9	5	6	5	0	0	0	26047000	12234000	6262100	15848000	58139000	12285000	2454500	1262100	0	21903000	28287000	16995000	0	0	0	0	0	0	3	2	3	5	17	5	1	1	0	6	8	6	0	0	0	0	0	0	57	DELILEGNDIELVSNSAALIQQATTVK;DFNHINVELSLLGK;FLDGIYVSEK;GVTLGFR;KFLDGIYVSEK;TICSHVQNMIK;TILSNQTVDIPENVDITLK
D6RAW0	D6RAW0	tr|D6RAW0|D6RAW0_HUMAN Ubiquitin-conjugating enzyme E2D 3 (Fragment) OS=Homo sapiens GN=UBE2D3 PE=3 SV=1;tr|D6RFM0|D6RFM0_HUMAN Ubiquitin-conjugating enzyme E2D 2 (Fragment) OS=Homo sapiens GN=UBE2D2 PE=3 SV=1;tr|Q96RP6|Q96RP6_HUMAN Ubiquitin-conjugating e	8.2133	6.1242	15.3	0	1	0	0	0	0	0	0	0	0	0	0	0	0	0	0	0	0	0	0	0	0	0	0	0	0	0	0	0	0	0	0	0	0	1	0	0	0	0	0	0	0	1	SQWSPALTISK
D6REM4	D6REM4	tr|D6REM4|D6REM4_HUMAN Casein kinase 1, alpha 1 OS=Homo sapiens GN=CSNK1A1 PE=4 SV=1;tr|Q71TU5|Q71TU5_HUMAN Casein kinase 1, alpha 1 OS=Homo sapiens GN=CSNK1A1 PE=2 SV=1;sp|P48729|KC1A_HUMAN Casein kinase I isoform alpha OS=Homo sapiens GN=CSNK1A1 PE=1 SV=	27.741	12.142	8.1	1	1	0	0	0	0	0	0	0	0	3068500	0	0	0	0	2225500	1764700	0	0	0	0	0	0	0	1	0	0	0	2	0	0	0	0	1	1	0	0	0	0	0	0	0	5	LFLIDFGLAK;TSLPWQGLK
D6RF44	D6RF44	tr|D6RF44|D6RF44_HUMAN Heterogeneous nuclear ribonucleoprotein D (AU-rich element RNA binding protein 1, 37kDa) (Fragment) OS=Homo sapiens GN=HNRNPD PE=4 SV=1;tr|H0YA96|H0YA96_HUMAN Heterogeneous nuclear ribonucleoprotein D (AU-rich element RNA binding pro	12.64	16.621	28.6	1	1	0	0	0	0	0	0	0	0	767540	5429400	0	0	0	0	0	0	0	0	0	0	0	0	0	0	0	0	1	1	0	0	0	1	1	0	0	0	0	0	0	0	4	FGEVVDCTLK;GFGFVLFK;IFVGGLSPDTPEEK
D6RG15	D6RG15	tr|D6RG15|D6RG15_HUMAN Twinfilin, actin-binding protein, homolog 2 (Drosophila) OS=Homo sapiens GN=TWF2 PE=4 SV=1;sp|Q6IBS0|TWF2_HUMAN Twinfilin-2 OS=Homo sapiens GN=TWF2 PE=1 SV=2;tr|H0Y858|H0Y858_HUMAN Uncharacterized protein (Fragment) OS=Homo sapiens P	28.882	6.7905	6.3	0	0	1	1	0	0	0	0	0	0	0	0	0	0	0	0	0	0	0	0	0	0	0	0	0	0	0	0	0	0	0	0	0	0	0	0	0	0	0	0	0	0	0	ALQQLKQKMVNYIQMK
E5RGM3	E5RGM3	tr|E5RGM3|E5RGM3_HUMAN S-phase kinase-associated protein 1 (Fragment) OS=Homo sapiens GN=SKP1 PE=4 SV=1;tr|E7ERH2|E7ERH2_HUMAN S-phase kinase-associated protein 1 (Fragment) OS=Homo sapiens GN=SKP1 PE=4 SV=1;tr|F8W8N3|F8W8N3_HUMAN S-phase kinase-associated	11.575	6.3848	12.7	0	0	0	0	0	0	3242000	2701400	0	0	0	0	0	0	0	0	0	0	0	0	0	0	0	0	1	1	0	0	0	0	0	0	0	0	0	0	0	0	0	0	0	0	2	TDDIPVWDQEFLK
E5RHE1	E5RHE1	tr|E5RHE1|E5RHE1_HUMAN Voltage-dependent anion channel 3 OS=Homo sapiens GN=VDAC3 PE=4 SV=1;tr|E5RJN6|E5RJN6_HUMAN Voltage-dependent anion channel 3 (Fragment) OS=Homo sapiens GN=VDAC3 PE=4 SV=1;tr|E5RHZ6|E5RHZ6_HUMAN Voltage-dependent anion channel 3 (Fra	11.139	7.0181	19	0	0	0	0	0	0	0	0	0	0	0	0	0	0	0	0	0	0	0	0	0	0	0	0	1	0	0	0	0	0	0	0	0	0	0	0	0	0	0	0	0	0	1	SCSGVEFSTSGHAYTDTGK
E5RHJ4	E5RHJ4	tr|E5RHJ4|E5RHJ4_HUMAN KIAA1967 (Fragment) OS=Homo sapiens GN=KIAA1967 PE=4 SV=1;sp|Q8N163-2|K1967_HUMAN Isoform 2 of Protein KIAA1967 OS=Homo sapiens GN=KIAA1967;sp|Q8N163|K1967_HUMAN Protein KIAA1967 OS=Homo sapiens GN=KIAA1967 PE=1 SV=2	31.09	8.3211	5.1	1	1	0	0	0	0	0	0	0	0	950690	5896000	0	0	0	580400	884560	0	0	0	0	0	0	0	0	0	0	0	1	1	0	0	0	1	1	0	0	0	0	0	0	0	4	VLLLSSPGLEELYR
E5RIT6	E5RIT6	tr|E5RIT6|E5RIT6_HUMAN Ribosomal protein L26-like 1 (Fragment) OS=Homo sapiens GN=RPL26L1 PE=3 SV=1;sp|Q9UNX3|RL26L_HUMAN 60S ribosomal protein L26-like 1 OS=Homo sapiens GN=RPL26L1 PE=1 SV=1;sp|P61254|RL26_HUMAN 60S ribosomal protein L26 OS=Homo sapiens G	15.207	62.165	13.3	2	2	3	0	0	0	40693000	0	14207000	25800000	36318000	0	0	0	0	32214000	30236000	21374000	0	0	0	0	0	0	4	0	2	3	5	0	0	0	0	4	3	3	0	0	0	0	0	0	24	FNPFVTSDR;KYVIYIER;YVIYIER
E5RIU6	E5RIU6	tr|E5RIU6|E5RIU6_HUMAN Cyclin-dependent kinase 1 (Fragment) OS=Homo sapiens GN=CDK1 PE=3 SV=1;sp|P06493|CDK1_HUMAN Cyclin-dependent kinase 1 OS=Homo sapiens GN=CDK1 PE=1 SV=3	21.724	17.654	16.4	0	0	0	0	0	0	0	0	0	0	0	0	0	0	0	0	0	0	0	0	0	0	0	0	2	1	0	0	0	0	0	0	0	0	0	0	0	0	0	0	0	0	3	AFGIPIR;DLKPQNLLIDDKGTIK;LADFGLAR
E7EMA8	E7EMA8	tr|E7EMA8|E7EMA8_HUMAN Phosphoglycerate mutase 1 (brain) OS=Homo sapiens GN=PGAM1 PE=3 SV=2;tr|A4D2J6|A4D2J6_HUMAN Phosphoglycerate mutase OS=Homo sapiens GN=PGAM2 PE=3 SV=1;sp|P15259|PGAM2_HUMAN Phosphoglycerate mutase 2 OS=Homo sapiens GN=PGAM2 PE=1 SV=3	16.14	6.1472	9.7	0	0	0	0	0	0	0	0	0	0	0	0	0	0	0	0	0	0	0	0	0	0	0	0	0	0	0	0	0	1	0	0	0	0	0	0	0	0	0	0	0	0	1	ALPFWNEEIVPQIK
E7EMV0	E7EMV0	tr|E7EMV0|E7EMV0_HUMAN Diaphanous homolog 1 (Drosophila) OS=Homo sapiens GN=DIAPH1 PE=4 SV=1;tr|E7ERW8|E7ERW8_HUMAN Diaphanous homolog 1 (Drosophila) OS=Homo sapiens GN=DIAPH1 PE=4 SV=1;tr|B9ZVX0|B9ZVX0_HUMAN Diaphanous homolog 1 (Drosophila) OS=Homo sapie	94.594	6.5484	2.3	0	1	0	0	0	0	0	0	0	0	0	0	0	0	0	0	0	0	0	0	0	0	0	0	0	0	0	0	0	0	0	0	0	0	1	0	0	0	0	0	0	0	1	VGCLQLINALITPAEELDFR
E7EPB3	E7EPB3	tr|E7EPB3|E7EPB3_HUMAN Ribosomal protein L14 OS=Homo sapiens GN=RPL14 PE=4 SV=1;tr|B7Z6S8|B7Z6S8_HUMAN Uncharacterized protein OS=Homo sapiens GN=RPL14 PE=2 SV=1;sp|P50914|RL14_HUMAN 60S ribosomal protein L14 OS=Homo sapiens GN=RPL14 PE=1 SV=4	14.558	96.661	42.7	4	4	4	0	0	0	39948000	67647000	51732000	50802000	141880000	68537000	0	36363000	30019000	96112000	102660000	66878000	0	0	0	0	0	0	3	6	1	7	15	5	0	4	1	11	10	8	0	0	0	0	0	0	71	ALVDGPCTQVR;CMQLTDFILK;LVAIVDVIDQNR;MTDFDRFK;VAYVSFGPHAGK
E7EQ17	E7EQ17	tr|E7EQ17|E7EQ17_HUMAN DIX domain containing 1 OS=Homo sapiens GN=DIXDC1 PE=4 SV=1;sp|Q155Q3-2|DIXC1_HUMAN Isoform 2 of Dixin OS=Homo sapiens GN=DIXDC1;sp|Q155Q3|DIXC1_HUMAN Dixin OS=Homo sapiens GN=DIXDC1 PE=1 SV=2	53.855	-2	2.5	0	0	0	0	0	0	0	0	0	0	0	0	0	0	0	0	0	0	0	0	0	0	0	0	0	0	0	0	0	0	0	0	0	0	0	0	0	0	0	0	0	0	0	LTQQDTSVLQLK
E7EQ66	E7EQ66	tr|E7EQ66|E7EQ66_HUMAN Uncharacterized protein OS=Homo sapiens GN=RIMS2 PE=4 SV=1;tr|D6RDY0|D6RDY0_HUMAN Regulating synaptic membrane exocytosis 2 OS=Homo sapiens GN=RIMS2 PE=4 SV=1;sp|Q9UQ26-4|RIMS2_HUMAN Isoform 4 of Regulating synaptic membrane exocytos	54.068	-2	1.7	1	0	1	0	0	0	0	0	0	0	0	0	0	0	0	0	0	0	0	0	0	0	0	0	0	0	0	0	0	0	0	0	0	0	0	0	0	0	0	0	0	0	0	REEEYQSR
E7EQB2	E7EQB2	tr|E7EQB2|E7EQB2_HUMAN Lactotransferrin (Fragment) OS=Homo sapiens GN=LTF PE=4 SV=1;tr|E7ER44|E7ER44_HUMAN Lactotransferrin OS=Homo sapiens GN=LTF PE=4 SV=1;sp|P02788|TRFL_HUMAN Lactotransferrin OS=Homo sapiens GN=LTF PE=1 SV=6;tr|B7Z4X2|B7Z4X2_HUMAN Uncha	76.625	55.736	14.4	0	1	0	0	8	0	0	0	0	0	0	0	0	0	0	0	90363	0	0	0	0	0	10628000	0	0	0	0	0	0	0	0	0	0	0	1	0	0	0	0	0	8	0	9	CSTSPLLEACEFLR;DGAGDVAFIR;EDAIWNLLR;LADFALLCLDGK;LRPVAAEVYGTER;NLLFNDNTECLAR;SCHLAMAPNHAVVSR;SVQWCAVSQPEATK
E7EQV7	E7EQV7	tr|E7EQV7|E7EQV7_HUMAN Keratin 6C OS=Homo sapiens GN=KRT6C PE=3 SV=2;sp|P48668|K2C6C_HUMAN Keratin, type II cytoskeletal 6C OS=Homo sapiens GN=KRT6C PE=1 SV=3;	58.468	323.31	48.5	11	16	17	8	12	7	123180000	626750000	159330000	284100000	141730000	273360000	0	127960000	159640000	74607000	216730000	544070000	0	9752200	84714000	82690000	193210000	150570000	12	76	10	19	25	26	0	10	11	12	24	30	1	1	6	9	17	8	297	ADTLTDEINFLR;AIGGGLSSVGGGSSTIK;ALYDAELSQMQTHISDTSVVLSMDNNR;EYQELMNVK;FASFIDK;GSGGLGGACGGAGFGSR;ISIGGGSCAISGGYGSR;LALDVEIATYR;LALDVEIATYRK;LEGLEDALQK;NLDLDSIIAEVK;NLDLDSIIAEVKAQYEEIAQR;NMQDLVEDLK;NMQDLVEDLKNK;NMQDLVEDLKNKYEDEINK;QCASLQAAIADAEQR;QLDSIVGER;QNLEPLFEQYINNLR;QNLEPLFEQYINNLRR;RQLDSIVGER;RTAAENEFVTLK;SGFSSISVSR;SRAEAESWYQTK;TAAENEFVTLK;TAAENEFVTLKK;TVRQNLEPLFEQYINNLRR;WTLLQEQGTK;YEELQVTA…
E7EQV9	E7EQV9	tr|E7EQV9|E7EQV9_HUMAN Ribosomal protein L15 (Fragment) OS=Homo sapiens GN=RPL15 PE=3 SV=1;tr|E7ENU7|E7ENU7_HUMAN Ribosomal protein L15 (Fragment) OS=Homo sapiens GN=RPL15 PE=3 SV=1;sp|P61313|RL15_HUMAN 60S ribosomal protein L15 OS=Homo sapiens GN=RPL15 PE	20.51	59.799	40.2	4	5	4	0	0	0	26358000	32529000	17284000	38238000	55326000	31712000	0	16666000	13381000	37744000	33111000	27322000	0	0	0	0	0	0	5	5	4	8	14	4	0	3	2	7	9	6	0	0	0	0	0	0	67	FFEVILIDPFHK;GATYGKPVHHGVNQLK;NPDTQWITKPVHK;QGYVIYR;RNPDTQWITKPVHK;VLNSYWVGEDSTYK;YIQELWR
E7EQY5	E7EQY5	tr|E7EQY5|E7EQY5_HUMAN Minichromosome maintenance complex component 5 OS=Homo sapiens GN=MCM5 PE=3 SV=2;tr|B1AHB1|B1AHB1_HUMAN MCM5 minichromosome maintenance deficient 5, cell division cycle 46 (S. cerevisiae), isoform CRA_c OS=Homo sapiens GN=MCM5 PE=3 S	40.826	11.756	7	1	0	0	0	0	0	0	0	0	0	0	0	0	0	0	0	0	0	0	0	0	0	0	0	0	0	0	0	1	0	0	0	0	0	0	0	0	0	0	0	0	0	1	LAALPNVYEVISK;VLGIQVDTDGSGR
E7ESW9	E7ESW9	tr|E7ESW9|E7ESW9_HUMAN Cryptochrome 1 (photolyase-like) OS=Homo sapiens GN=CRY1 PE=4 SV=1;sp|Q49AN0-2|CRY2_HUMAN Isoform 2 of Cryptochrome-2 OS=Homo sapiens GN=CRY2;sp|Q16526|CRY1_HUMAN Cryptochrome-1 OS=Homo sapiens GN=CRY1 PE=1 SV=1;sp|Q49AN0|CRY2_HUMAN	21.123	-2	7.8	0	0	0	0	0	0	0	0	0	0	0	0	0	0	0	0	0	0	0	0	0	0	0	0	0	0	0	0	0	0	0	0	0	0	0	0	0	0	0	0	0	0	0	LNIERMKQIYQQLSR
E7ET92	E7ET92	tr|E7ET92|E7ET92_HUMAN Oxysterol-binding protein OS=Homo sapiens GN=OSBPL2 PE=3 SV=1	42.031	-2	4.3	0	1	1	0	1	0	0	0	0	0	0	0	0	0	0	0	0	0	0	0	0	0	0	0	0	0	0	0	0	0	0	0	0	0	0	0	0	0	0	0	0	0	0	INTRPPNSAQIWPARR
E7ETA0	E7ETA0	tr|E7ETA0|E7ETA0_HUMAN Y box binding protein 1 OS=Homo sapiens GN=YBX1 PE=4 SV=1;sp|P67809|YBOX1_HUMAN Nuclease-sensitive element-binding protein 1 OS=Homo sapiens GN=YBX1 PE=1 SV=3;tr|H0Y449|H0Y449_HUMAN Y box binding protein 1 (Fragment) OS=Homo sapiens	34.028	120.85	27.4	2	5	2	0	0	0	0	3875000	0	6368100	36320000	7660700	0	0	0	11046000	34871000	8487200	0	0	0	0	0	0	0	2	0	1	7	1	0	0	0	1	6	1	0	0	0	0	0	0	19	EDVFVHQTAIK;EDVFVHQTAIKK;GAEAANVTGPGGVPVQGSK;NGYGFINR;RPQYSNPPVQGEVMEGADNQGAGEQGRPVR;SVGDGETVEFDVVEGEK
E7ETD7	E7ETD7	tr|E7ETD7|E7ETD7_HUMAN Small proline-rich protein 1B OS=Homo sapiens GN=SPRR1B PE=4 SV=1;sp|P22528|SPR1B_HUMAN Cornifin-B OS=Homo sapiens GN=SPRR1B PE=1 SV=2	8.1204	14.611	23.3	0	1	1	0	0	0	0	0	0	8057800	0	0	0	0	0	0	2377300	5830700	0	0	0	0	0	0	0	0	0	1	0	0	0	0	0	0	1	1	0	0	0	0	0	0	3	VPEPCPSIVTPAPAQQK
E7ETL9	E7ETL9	tr|E7ETL9|E7ETL9_HUMAN DEAD (Asp-Glu-Ala-Asp) box polypeptide 5 OS=Homo sapiens GN=DDX5 PE=3 SV=1;sp|P17844|DDX5_HUMAN Probable ATP-dependent RNA helicase DDX5 OS=Homo sapiens GN=DDX5 PE=1 SV=1	61.635	201.91	23.2	5	5	4	0	0	0	18286000	11080000	8902100	5339200	15714000	1386400	0	2259300	2274200	10037000	9925400	8914500	0	0	0	0	0	0	6	4	4	3	8	1	0	1	1	5	6	4	0	0	0	0	0	0	43	APILIATDVASR;DWVLNEFK;ELAQQVQQVAAEYCR;FVINYDYPNSSEDYIHR;GDGPICLVLAPTR;GVEICIATPGR;LIDFLECGK;MLDMGFEPQIR;TGTAYTFFTPNNIK;TIVFVETK;WNLDELPK
E7EU12	E7EU12	tr|E7EU12|E7EU12_HUMAN Uncharacterized protein OS=Homo sapiens GN=HDLBP PE=4 SV=1;tr|H0Y394|H0Y394_HUMAN High density lipoprotein binding protein (Fragment) OS=Homo sapiens GN=HDLBP PE=4 SV=1;tr|E7EM71|E7EM71_HUMAN High density lipoprotein binding protein	94.863	7.6281	2.1	1	0	0	0	0	0	0	0	0	0	3663300	0	0	0	0	2764100	0	0	0	0	0	0	0	0	0	0	0	0	1	0	0	0	0	1	0	0	0	0	0	0	0	0	2	IDLPAENSNSETIIITGK
E7EUT4	E7EUT4	tr|E7EUT4|E7EUT4_HUMAN Glyceraldehyde-3-phosphate dehydrogenase OS=Homo sapiens GN=GAPDH PE=3 SV=1;sp|P04406|G3P_HUMAN Glyceraldehyde-3-phosphate dehydrogenase OS=Homo sapiens GN=GAPDH PE=1 SV=3;tr|E7EUT5|E7EUT5_HUMAN Glyceraldehyde-3-phosphate dehydrogena	31.548	137.62	36.2	4	7	7	5	1	2	12843000	16650000	13509000	20823000	3633800	28519000	0	5395200	8915100	12360000	18303000	40711000	0	11294000	3135500	16478000	7492500	31851000	3	4	4	8	3	2	0	1	4	5	8	10	0	3	1	5	2	3	66	GALQNIIPASTGAAK;IISNASCTTNCLAPLAK;LISWYDNEFGYSNR;LTGMAFR;LVINGNPITIFQER;LVINGNPITIFQERDPSK;VIISAPSADAPMFVMGVNHEK;VPTANVSVVDLTCR
E7EUW5	E7EUW5	tr|E7EUW5|E7EUW5_HUMAN Rho GTPase activating protein 10 OS=Homo sapiens GN=ARHGAP10 PE=4 SV=1;tr|H0Y8W5|H0Y8W5_HUMAN Rho GTPase activating protein 10 (Fragment) OS=Homo sapiens GN=ARHGAP10 PE=4 SV=1	42.551	20.95	53.1	0	0	0	0	0	0	0	0	0	0	0	0	0	0	0	0	0	0	0	0	0	0	0	0	0	0	0	0	1	0	0	0	0	0	0	0	0	0	0	0	0	0	1	AVYPCEAEHSSELSFEIGAIFEDVQTSR;EALSHSFNTAIIPRPEGNAQLDK;EPGWLEGTLNGK;FQNIVVEILIENHEK;LLSMLMDVK;MGFTIIR;NHLLADGGSFGDWASTIIR;RGLIPQNYVK;RPVAVYNLCLELEDGDNPYPSK;SLPEPLMTYELHGDFIVPAK;TCNEVDLENSADWEVK;TPPDTTFPEPTCLSASPPNAPPR
E7EVJ5	E7EVJ5	tr|E7EVJ5|E7EVJ5_HUMAN Cytoplasmic FMR1 interacting protein 2 OS=Homo sapiens GN=CYFIP2 PE=4 SV=1;tr|E7EVF4|E7EVF4_HUMAN Cytoplasmic FMR1 interacting protein 2 OS=Homo sapiens GN=CYFIP2 PE=4 SV=1;sp|Q96F07-2|CYFP2_HUMAN Isoform 2 of Cytoplasmic FMR1-intera	142.58	210.11	32.5	6	9	6	0	0	0	0	0	0	3477500	38206000	49068000	0	0	0	15282000	13573000	8204900	0	0	0	0	0	0	0	0	0	2	28	5	0	0	0	9	11	7	0	0	0	0	0	0	62	AMAGSVLLDKR;AVGPSSTQLYMVR;CFQPPIHQSLATTC;CNEQPNRVEIYEK;DFVSEAYLLTLGK;DIIEYAELK;FINMFAVLDELK;FISELAR;GLQLLSK;GLQVLMGR;GPPPTNGVMHVDECVEFHR;HEYGSPGILEFFHHQLK;HMTLDSFDAMFR;LADQIFAYYK;LGTPQQIAIAR;MADPQSIQESQNLSMFLANHNR;MESVFNQAIR;NAFVTGIAR;NVLISVLQAIR;NYGVIIPYPPSNR;QLQVVPLFGDMQIELAR;SDEEYRELFDLALR;SIDLNRLITQR;SLLQGTILQYVK;SSLDGPIVLAIEDFHK;SYLQDPIWR;TDVFQSLR;TLIEVMPK;TMLESLIADK;TVEVLEPEVTK;YAPLHLVPLIER…
E7EWF1	E7EWF1	tr|E7EWF1|E7EWF1_HUMAN Ribosomal protein L4 OS=Homo sapiens GN=RPL4 PE=4 SV=1;sp|P36578|RL4_HUMAN 60S ribosomal protein L4 OS=Homo sapiens GN=RPL4 PE=1 SV=5;tr|B4DMJ2|B4DMJ2_HUMAN Uncharacterized protein OS=Homo sapiens GN=RPL4 PE=2 SV=1	45.498	313.73	35.5	10	12	10	0	0	0	76855000	77454000	43552000	60562000	100670000	29869000	0	28207000	19597000	77567000	73309000	54172000	0	0	0	0	0	0	14	8	9	15	29	6	0	6	3	16	22	13	0	0	0	0	0	0	141	APIRPDIVNFVHTNLR;EAVLLLK;FCIWTESAFR;GHRIEEVPELPLVVEDK;GPCIIYNEDNGIIK;IEEVPELPLVVEDK;IEEVPELPLVVEDKVEGYK;LDELYGTWR;NIPGITLLNVSK;NNRQPYAVSELAGHQTSAESWGTGR;NVTLPAVFK;QPYAVSELAGHQTSAESWGTGR;RGPCIIYNEDNGIIK;YAICSALAASALPALVMSK
E7EWI9	E7EWI9	tr|E7EWI9|E7EWI9_HUMAN Heterogeneous nuclear ribonucleoprotein A3 OS=Homo sapiens GN=HNRNPA3 PE=4 SV=1;tr|E7ERJ4|E7ERJ4_HUMAN Heterogeneous nuclear ribonucleoprotein A3 OS=Homo sapiens GN=HNRNPA3 PE=4 SV=2;sp|P51991-2|ROA3_HUMAN Isoform 2 of Heterogeneous	34.102	25.73	7.8	1	2	0	0	0	0	0	0	0	0	2148200	0	0	0	0	2225100	1853900	0	0	0	0	0	0	0	0	0	0	0	2	0	0	1	0	1	2	0	0	0	0	0	0	0	6	GFAFVTFDDHDTVDK;IETIEVMEDR
E7EX83	E7EX83	tr|E7EX83|E7EX83_HUMAN Mitogen-activated protein kinase kinase kinase kinase 4 OS=Homo sapiens GN=MAP4K4 PE=3 SV=1;tr|C9J840|C9J840_HUMAN Mitogen-activated protein kinase kinase kinase kinase 4 OS=Homo sapiens GN=MAP4K4 PE=3 SV=2;tr|E7ENQ1|E7ENQ1_HUMAN Mit	119	8.3681	2	0	0	0	0	0	0	0	0	0	0	0	0	0	0	0	0	0	0	0	0	0	0	0	0	0	0	0	0	1	0	0	0	0	0	0	0	0	0	0	0	0	0	1	GSVVNVNPTNTRPQSDTPEIR
E9PB90	E9PB90	tr|E9PB90|E9PB90_HUMAN Hexokinase 2 OS=Homo sapiens GN=HK2 PE=3 SV=1;sp|P52789|HXK2_HUMAN Hexokinase-2 OS=Homo sapiens GN=HK2 PE=1 SV=2	98.972	-2	2.9	0	0	0	0	0	0	0	0	0	0	0	0	0	0	0	0	0	0	0	0	0	0	0	0	0	0	0	0	0	0	0	0	0	0	0	0	0	0	0	0	0	0	0	NILIDFTK;TEFDVAVDELSLNPGKQR
E9PBV3	E9PBV3	tr|E9PBV3|E9PBV3_HUMAN Suprabasin OS=Homo sapiens GN=SBSN PE=4 SV=1;sp|Q6UWP8|SBSN_HUMAN Suprabasin OS=Homo sapiens GN=SBSN PE=2 SV=1	60.54	20.81	7.8	0	0	3	0	0	0	0	0	0	0	0	0	0	0	0	0	0	0	0	0	0	0	0	0	0	0	0	0	0	0	0	0	0	0	0	3	0	0	0	0	0	0	3	ALDGINSGITHAGR;FGQGVHHAASQFGK;LGQGVNHAADQAGKEVEK
E9PBZ6	E9PBZ6	tr|E9PBZ6|E9PBZ6_HUMAN Transient receptor potential cation channel, subfamily V, member 5 OS=Homo sapiens GN=TRPV5 PE=4 SV=1;sp|Q9H1D0-2|TRPV6_HUMAN Isoform 2 of Transient receptor potential cation channel subfamily V member 6 OS=Homo sapiens GN=TRPV6;sp|Q	43.186	-2	4.7	0	1	0	0	0	0	0	0	0	0	0	0	0	0	0	0	0	0	0	0	0	0	0	0	0	0	0	0	0	0	0	0	0	0	0	0	0	0	0	0	0	0	0	LAGVEGNTVMFQHLMQKR
E9PD66	E9PD66	tr|E9PD66|E9PD66_HUMAN Uncharacterized protein OS=Homo sapiens GN=HUWE1 PE=4 SV=1;tr|E7EVU8|E7EVU8_HUMAN Uncharacterized protein OS=Homo sapiens GN=HUWE1 PE=4 SV=1	480.45	-2	0.3	0	1	0	0	0	0	0	0	0	0	0	0	0	0	0	0	0	0	0	0	0	0	0	0	0	0	0	0	0	0	0	0	0	0	0	0	0	0	0	0	0	0	0	SNDSTEQNLSEK
E9PDG2	E9PDG2	tr|E9PDG2|E9PDG2_HUMAN Intraflagellar transport 122 homolog (Chlamydomonas) OS=Homo sapiens GN=IFT122 PE=4 SV=2;tr|B4DPW7|B4DPW7_HUMAN Uncharacterized protein OS=Homo sapiens GN=IFT122 PE=2 SV=1;tr|B4DEY9|B4DEY9_HUMAN Uncharacterized protein OS=Homo sapien	118.48	-2	1.3	1	0	0	0	0	0	0	0	0	0	0	0	0	0	0	0	0	0	0	0	0	0	0	0	0	0	0	0	0	0	0	0	0	0	0	0	0	0	0	0	0	0	0	QLEIANNSSQILR
E9PDL2	E9PDL2	tr|E9PDL2|E9PDL2_HUMAN Dipeptidyl-peptidase 6 OS=Homo sapiens GN=DPP6 PE=4 SV=1;tr|E9PF59|E9PF59_HUMAN Dipeptidyl-peptidase 6 OS=Homo sapiens GN=DPP6 PE=4 SV=1;sp|P42658-2|DPP6_HUMAN Isoform DPPX-S of Dipeptidyl aminopeptidase-like protein 6 OS=Homo sapien	86.326	-2	1.7	0	0	0	0	1	0	0	0	0	0	0	0	0	0	0	0	0	0	0	0	0	0	0	0	0	0	0	0	0	0	0	0	0	0	0	0	0	0	0	0	0	0	0	QLYSANTVGNFNR
E9PEU4	E9PEU4	tr|E9PEU4|E9PEU4_HUMAN Archain 1 OS=Homo sapiens GN=ARCN1 PE=4 SV=1;sp|P48444|COPD_HUMAN Coatomer subunit delta OS=Homo sapiens GN=ARCN1 PE=1 SV=1;tr|B0YIW6|B0YIW6_HUMAN Archain 1 OS=Homo sapiens GN=ARCN1 PE=4 SV=1	47.204	6.1354	3.1	0	0	0	0	0	0	0	0	0	0	0	0	0	0	0	0	0	0	0	0	0	0	0	0	0	1	0	0	0	0	0	0	0	0	0	0	0	0	0	0	0	0	1	NTLEWCLPVIDAK
E9PGU4	E9PGU4	tr|E9PGU4|E9PGU4_HUMAN Isocitrate dehydrogenase 3 (NAD+) beta OS=Homo sapiens GN=IDH3B PE=3 SV=1;sp|O43837-2|IDH3B_HUMAN Isoform A of Isocitrate dehydrogenase [NAD] subunit beta, mitochondrial OS=Homo sapiens GN=IDH3B;sp|O43837|IDH3B_HUMAN Isocitrate dehyd	17.847	6.1773	6.7	0	0	0	0	0	0	0	0	0	0	0	0	0	0	0	0	0	0	0	0	0	0	0	0	1	0	0	0	0	0	0	0	0	0	0	0	0	0	0	0	0	0	1	LDLFANVVHVK
E9PHH5	E9PHH5	tr|E9PHH5|E9PHH5_HUMAN Dolichyl-phosphate mannosyltransferase polypeptide 1, catalytic subunit OS=Homo sapiens GN=DPM1 PE=4 SV=1;sp|O60762|DPM1_HUMAN Dolichol-phosphate mannosyltransferase OS=Homo sapiens GN=DPM1 PE=1 SV=1;tr|Q5QPK2|Q5QPK2_HUMAN Dolichyl-p	28.76	13.572	10.6	0	1	0	0	0	0	0	0	0	0	1477500	0	0	0	0	0	1496000	0	0	0	0	0	0	0	0	0	0	0	2	0	0	0	0	0	1	0	0	0	0	0	0	0	3	LGGNEIVSFLK;QLNYTIGEVPISFVDR
E9PIZ3	E9PIZ3	tr|E9PIZ3|E9PIZ3_HUMAN Ribosomal protein L8 OS=Homo sapiens GN=RPL8 PE=4 SV=1;sp|P62917|RL8_HUMAN 60S ribosomal protein L8 OS=Homo sapiens GN=RPL8 PE=1 SV=2;tr|G3V1A1|G3V1A1_HUMAN Ribosomal protein L8, isoform CRA_a OS=Homo sapiens GN=RPL8 PE=4 SV=1;tr|E7E	23.888	67.635	32.6	1	1	2	0	0	0	0	22357000	28332000	59252000	80184000	47188000	0	9176200	32805000	58539000	61691000	37977000	0	0	0	0	0	0	0	2	2	2	9	2	0	1	2	3	3	3	0	0	0	0	0	0	29	AQLNIGNVLPVGTMPEGTIVCCLEEKPGDR;ASGNYATVISHNPETK;GVAMNPVEHPFGGGNHQHIGKPSTIR
E9PJD9	E9PJD9	tr|E9PJD9|E9PJD9_HUMAN Ribosomal protein L27a OS=Homo sapiens GN=RPL27A PE=3 SV=1;sp|P46776|RL27A_HUMAN 60S ribosomal protein L27a OS=Homo sapiens GN=RPL27A PE=1 SV=2;tr|E9PLL6|E9PLL6_HUMAN Ribosomal protein L27a OS=Homo sapiens GN=RPL27A PE=3 SV=1	10.127	57.535	36.3	2	2	2	0	0	0	74485000	27358000	42774000	18356000	65570000	10981000	0	22543000	14636000	50044000	38490000	29970000	0	0	0	0	0	0	4	3	2	3	6	2	0	1	1	4	5	4	0	0	0	0	0	0	35	LWTLVSEQTR;RNQSFCPTVNLDK;SVGGACVLVA
E9PKR6	E9PKR6	tr|E9PKR6|E9PKR6_HUMAN Uncharacterized protein (Fragment) OS=Homo sapiens PE=4 SV=1;sp|Q2WGJ8|CHK29_HUMAN Putative transmembrane protein C8orfK29 OS=Homo sapiens GN=C8orfK29 PE=2 SV=1	23.001	6.1633	5.6	0	0	1	0	0	0	0	0	0	0	0	0	0	0	0	0	0	0	0	0	0	0	0	0	0	0	0	0	0	0	0	0	0	0	0	1	0	0	0	0	0	0	1	AGSLPTTSIGWR
E9PLA7	E9PLA7	tr|E9PLA7|E9PLA7_HUMAN Nuclear RNA export factor 1 (Fragment) OS=Homo sapiens GN=NXF1 PE=4 SV=1;sp|Q9UBU9-2|NXF1_HUMAN Isoform 2 of Nuclear RNA export factor 1 OS=Homo sapiens GN=NXF1;tr|E9PIN3|E9PIN3_HUMAN Nuclear RNA export factor 1 (Fragment) OS=Homo sa	13.25	6.2415	13	0	0	0	0	0	0	0	0	0	0	0	0	0	0	0	0	0	0	0	0	0	0	0	0	1	0	0	0	0	0	0	0	0	0	0	0	0	0	0	0	0	0	1	AQFFVEDASTASALK
E9PLU3	E9PLU3	tr|E9PLU3|E9PLU3_HUMAN Neuron navigator 2 (Fragment) OS=Homo sapiens GN=NAV2 PE=4 SV=1;tr|E9PNV5|E9PNV5_HUMAN Neuron navigator 2 (Fragment) OS=Homo sapiens GN=NAV2 PE=4 SV=1;sp|Q8IVL1-5|NAV2_HUMAN Isoform 5 of Neuron navigator 2 OS=Homo sapiens GN=NAV2;sp|	17.064	-2	7.5	0	0	0	0	1	0	0	0	0	0	0	0	0	0	0	0	0	0	0	0	0	0	0	0	0	0	0	0	0	0	0	0	0	0	0	0	0	0	0	0	0	0	0	GMTAQVGITMPR
E9PMI6	E9PMI6	tr|E9PMI6|E9PMI6_HUMAN Chloride channel, nucleotide-sensitive, 1A OS=Homo sapiens GN=CLNS1A PE=4 SV=1;tr|E9PJF4|E9PJF4_HUMAN Chloride channel, nucleotide-sensitive, 1A OS=Homo sapiens GN=CLNS1A PE=4 SV=1;sp|P54105|ICLN_HUMAN Methylosome subunit pICln OS=Ho	18.259	17.012	15.6	0	2	0	0	0	0	6039000	0	0	2662800	2652500	0	0	7693600	5116800	0	4524000	0	0	0	12692000	0	0	0	1	0	0	1	1	0	0	1	1	0	2	0	0	0	1	0	0	0	8	GLGTGTLYIAESR;SFPPPGPAEGLLR
E9PMT8	E9PMT8	tr|E9PMT8|E9PMT8_HUMAN 7-dehydrocholesterol reductase (Fragment) OS=Homo sapiens GN=DHCR7 PE=4 SV=1;tr|E9PM00|E9PM00_HUMAN 7-dehydrocholesterol reductase (Fragment) OS=Homo sapiens GN=DHCR7 PE=4 SV=1;sp|Q9UBM7|DHCR7_HUMAN 7-dehydrocholesterol reductase OS=	25.527	11.157	13.5	0	0	0	0	0	0	0	0	0	0	0	0	0	0	0	0	0	0	0	0	0	0	0	0	0	2	0	0	0	0	0	0	0	0	0	0	0	0	0	0	0	0	2	FLPGYVGGIQEGAVTPAGVVNK;GYFFPTSAR
E9PNQ1	E9PNQ1	tr|E9PNQ1|E9PNQ1_HUMAN STT3, subunit of the oligosaccharyltransferase complex, homolog A (S. cerevisiae) OS=Homo sapiens GN=STT3A PE=4 SV=1;sp|P46977|STT3A_HUMAN Dolichyl-diphosphooligosaccharide--protein glycosyltransferase subunit STT3A OS=Homo sapiens G	69.588	11.53	2.9	0	0	0	0	0	0	4668300	4153300	0	0	0	0	0	0	0	0	0	0	0	0	0	0	0	0	1	1	0	0	0	0	0	0	0	0	0	0	0	0	0	0	0	0	2	FYSLLDPSYAK;IIFDDFR
E9PNW8	E9PNW8	tr|E9PNW8|E9PNW8_HUMAN Fatty acyl CoA reductase 1 (Fragment) OS=Homo sapiens GN=FAR1 PE=4 SV=1;tr|E7ETC1|E7ETC1_HUMAN Fatty acyl CoA reductase 1 OS=Homo sapiens GN=FAR1 PE=4 SV=2;sp|Q8WVX9|FACR1_HUMAN Fatty acyl-CoA reductase 1 OS=Homo sapiens GN=FAR1 PE=1	37.481	7.0287	3.6	0	0	0	0	0	0	0	0	0	0	0	0	0	0	0	0	0	0	0	0	0	0	0	0	1	0	0	0	0	0	0	0	0	0	0	0	0	0	0	0	0	0	1	IIAINSELTQPK
E9PP31	E9PP31	tr|E9PP31|E9PP31_HUMAN Uncharacterized protein OS=Homo sapiens GN=CAPRIN1 PE=4 SV=1;tr|E9PLA9|E9PLA9_HUMAN Cell cycle associated protein 1 (Fragment) OS=Homo sapiens GN=CAPRIN1 PE=4 SV=1;tr|E9PEK6|E9PEK6_HUMAN Uncharacterized protein OS=Homo sapiens GN=CAP	19.381	6.6033	6.7	1	0	0	0	0	0	0	0	0	0	0	0	0	0	0	0	0	0	0	0	0	0	0	0	0	0	0	0	0	0	0	0	0	1	0	0	0	0	0	0	0	0	1	YQEVTNNLEFAK
E9PS42	E9PS42	tr|E9PS42|E9PS42_HUMAN Cysteine and glycine-rich protein 1 OS=Homo sapiens GN=CSRP1 PE=4 SV=1;tr|E9PND2|E9PND2_HUMAN Cysteine and glycine-rich protein 1 (Fragment) OS=Homo sapiens GN=CSRP1 PE=4 SV=1;tr|E9PP21|E9PP21_HUMAN Cysteine and glycine-rich protein	16.58	6.6636	9.8	1	1	0	0	0	0	0	3022200	4200500	0	4186200	0	0	0	0	2559700	2701200	0	0	0	0	0	0	0	0	1	1	0	1	0	0	0	0	1	1	0	0	0	0	0	0	0	5	GYGYGQGAGTLSTDK
F2Z2A5	F2Z2A5	tr|F2Z2A5|F2Z2A5_HUMAN Topoisomerase (DNA) III beta OS=Homo sapiens GN=TOP3B PE=3 SV=1	14.362	6.12	7	0	0	0	0	0	0	0	0	0	0	0	0	0	0	0	0	0	0	0	0	0	0	0	0	0	0	0	1	0	0	0	0	0	0	0	0	0	0	0	0	0	0	1	EGENICFEK
F2Z3A5	F2Z3A5	tr|F2Z3A5|F2Z3A5_HUMAN Uncharacterized protein OS=Homo sapiens GN=RPL3 PE=3 SV=1;sp|P39023|RL3_HUMAN 60S ribosomal protein L3 OS=Homo sapiens GN=RPL3 PE=1 SV=2;tr|G5E9G0|G5E9G0_HUMAN Ribosomal protein L3 OS=Homo sapiens GN=RPL3 PE=3 SV=1;tr|B5MCW2|B5MCW2_H	40.127	134.19	26.8	7	8	8	0	0	0	13798000	28805000	24364000	40996000	79293000	33003000	0	12933000	12232000	48741000	51858000	36123000	0	0	0	0	0	0	1	8	5	7	23	8	0	3	4	14	17	12	0	0	0	0	0	0	102	AFMGPLK;AHLMEIQVNGGTVAEK;DDPSKPVHLTAFLGYK;ERLEQQVPVNQVFGQDEMIDVIGVTK;HGSLGFLPR;IGQGYLIK;LEQQVPVNQVFGQDEMIDVIGVTK;TVFAEHISDECK;TVFAEHISDECKR
F5GWP8	F5GWP8	tr|F5GWP8|F5GWP8_HUMAN Junction plakoglobin OS=Homo sapiens GN=JUP PE=3 SV=1	66.35	223.52	38.9	4	6	6	4	2	0	25106000	202470000	13882000	17766000	7025700	14029000	0	9197800	6847400	5349200	9749100	21201000	0	7347100	0	9631000	13186000	0	7	28	3	6	3	5	0	3	2	4	6	6	0	1	0	5	2	0	81	ADLEMQIENLK;ADLEMQIENLKEELAYLK;ADLEMQIENLKEELAYLKK;ALMGSPQLVAAVVR;ASLEGNLAETENR;CTTSILHNLSHHR;DAEDWFFSK;EVATNSELVQSGK;GQVGGEINVEMDAAPGVDLSR;ILNEMRDQYEK;ILTATVDNANILLQIDNAR;LAADDFR;LEQEIATYR;LEQEIATYRR;LLEGEDAHLTQYK;LLNDEDPVVVTK;LSVEADINGLRR;RLLEGEDAHLTQYK;RVLDELTLAR;SAIVHLINYQDDAELATR;SGGIPALVR;TEELNREVATNSELVQSGK;TRLEQEIATYR;TRLEQEIATYRR;VLDELTLAR
F5GXF2	F5GXF2	tr|F5GXF2|F5GXF2_HUMAN Histidine ammonia-lyase OS=Homo sapiens GN=HAL PE=3 SV=1;sp|P42357|HUTH_HUMAN Histidine ammonia-lyase OS=Homo sapiens GN=HAL PE=1 SV=1;tr|F5H1U5|F5H1U5_HUMAN Histidine ammonia-lyase OS=Homo sapiens GN=HAL PE=3 SV=1	64.887	19.679	8	1	3	2	0	0	0	0	0	0	1813500	0	0	0	0	0	6135600	3140800	3486000	0	0	0	0	0	0	0	0	0	1	0	0	0	0	0	1	3	2	0	0	0	0	0	0	7	ALDYLAIGIHELAAISER;SLLDSDHHPSEIAESHR;TVVYGITTGFGK
F5GYK2	F5GYK2	tr|F5GYK2|F5GYK2_HUMAN Striatin, calmodulin binding protein 4 OS=Homo sapiens GN=STRN4 PE=4 SV=1;sp|Q9NRL3|STRN4_HUMAN Striatin-4 OS=Homo sapiens GN=STRN4 PE=1 SV=2;tr|F8VYA6|F8VYA6_HUMAN Striatin, calmodulin binding protein 4 OS=Homo sapiens GN=STRN4 PE=4	68.584	15.977	5.2	2	0	0	0	0	0	0	0	0	0	0	0	0	0	0	0	0	0	0	0	0	0	0	0	0	0	0	0	0	0	0	0	0	2	0	0	0	0	0	0	0	0	2	ALIASAGADALAK;MLEYALK;NAALDVEPIHAFR
F5GYN4	F5GYN4	tr|F5GYN4|F5GYN4_HUMAN OTU domain, ubiquitin aldehyde binding 1 OS=Homo sapiens GN=OTUB1 PE=4 SV=1;sp|Q96FW1|OTUB1_HUMAN Ubiquitin thioesterase OTUB1 OS=Homo sapiens GN=OTUB1 PE=1 SV=2;tr|F5GYJ8|F5GYJ8_HUMAN OTU domain, ubiquitin aldehyde binding 1 OS=Homo	28.05	7.8265	6.2	0	0	0	0	0	0	0	0	0	0	0	0	0	0	0	0	0	0	0	0	0	0	0	0	1	0	0	0	0	0	0	0	0	0	0	0	0	0	0	0	0	0	1	IQQEIAVQNPLVSER
F5GYV5	F5GYV5	tr|F5GYV5|F5GYV5_HUMAN ADP-ribosylation-like factor 6 interacting protein 4 (Fragment) OS=Homo sapiens GN=ARL6IP4 PE=4 SV=1;tr|B3V0L1|B3V0L1_HUMAN Splicing regulator SRrp37-2 OS=Homo sapiens GN=ARL6IP4 PE=2 SV=1;tr|F8WCT1|F8WCT1_HUMAN ADP-ribosylation-like	23.687	7.371	9	0	0	0	0	0	0	0	0	0	0	0	0	0	0	0	0	0	0	0	0	0	0	0	0	0	0	0	0	1	0	0	0	0	0	0	0	0	0	0	0	0	0	1	AEAQQVEALPGPSLDQWHR
F5GZB4	F5GZB4	tr|F5GZB4|F5GZB4_HUMAN Lipoxygenase homology domains 1 OS=Homo sapiens GN=LOXHD1 PE=4 SV=1	252.56	7.0938	0.6	0	1	0	0	0	0	0	0	0	0	0	0	0	0	0	0	0	0	0	0	0	0	0	0	0	0	0	0	0	0	0	0	0	0	1	0	0	0	0	0	0	0	1	FILDAPDLGQLMK
F5GZI0	F5GZI0	tr|F5GZI0|F5GZI0_HUMAN Solute carrier family 3 (activators of dibasic and neutral amino acid transport), member 2 OS=Homo sapiens GN=SLC3A2 PE=4 SV=1;tr|B4E2Z3|B4E2Z3_HUMAN Uncharacterized protein OS=Homo sapiens GN=SLC3A2 PE=2 SV=1;sp|P08195-2|4F2_HUMAN I	18.95	7.8245	8	0	0	0	0	0	0	0	0	0	0	0	0	0	0	0	0	0	0	0	0	0	0	0	0	0	1	0	0	0	0	0	0	0	0	0	0	0	0	0	0	0	0	1	GQSEDPGSLLSLFR
F5H0B9	F5H0B9	tr|F5H0B9|F5H0B9_HUMAN Carboxypeptidase A4 OS=Homo sapiens GN=CPA4 PE=4 SV=1;tr|B7Z5J4|B7Z5J4_HUMAN Uncharacterized protein OS=Homo sapiens GN=CPA4 PE=2 SV=1;tr|B7Z576|B7Z576_HUMAN Carboxypeptidase A4 OS=Homo sapiens GN=CPA4 PE=2 SV=1;tr|A4D1M3|A4D1M3_HUMA	25.163	6.3282	4.4	0	1	1	0	0	0	0	0	0	0	0	0	0	0	0	0	1997500	3519500	0	0	0	0	0	0	0	0	0	0	0	0	0	0	0	0	1	1	0	0	0	0	0	0	2	DPAITSILEK
F5H0J5	F5H0J5	tr|F5H0J5|F5H0J5_HUMAN Mediator complex subunit 23 OS=Homo sapiens GN=MED23 PE=4 SV=1;tr|F5H685|F5H685_HUMAN Mediator complex subunit 23 OS=Homo sapiens GN=MED23 PE=4 SV=1;sp|Q9ULK4-2|MED23_HUMAN Isoform 2 of Mediator of RNA polymerase II transcription sub	15.839	6.2364	11.3	0	0	0	0	0	0	0	0	0	0	0	0	0	0	0	0	0	0	0	0	0	0	0	0	1	0	0	0	0	0	0	0	0	0	0	0	0	0	0	0	0	0	1	LITALGSSEVQPQFTR
F5H119	F5H119	tr|F5H119|F5H119_HUMAN Protein disulfide isomerase family A, member 3 OS=Homo sapiens GN=PDIA3 PE=3 SV=1;tr|B3KQT9|B3KQT9_HUMAN Protein disulfide isomerase family A, member 3 OS=Homo sapiens GN=PDIA3 PE=2 SV=1;tr|G5EA52|G5EA52_HUMAN Protein disulfide isome	31.92	6.1416	3.9	0	0	0	0	0	0	0	0	0	0	0	0	0	0	0	0	0	0	0	0	0	0	0	0	0	0	0	0	0	1	0	0	0	0	0	0	0	0	0	0	0	0	1	ELSDFISYLQR
F5H288	F5H288	tr|F5H288|F5H288_HUMAN Vimentin OS=Homo sapiens GN=VIM PE=3 SV=1;tr|B0YJC4|B0YJC4_HUMAN Vimentin OS=Homo sapiens GN=VIM PE=3 SV=1;sp|P08670|VIME_HUMAN Vimentin OS=Homo sapiens GN=VIM PE=1 SV=4;tr|Q5JVS8|Q5JVS8_HUMAN Vimentin (Fragment) OS=Homo sapiens GN=V	46.992	10.848	4.7	0	0	0	0	0	0	0	0	0	0	0	0	0	0	0	0	0	0	0	0	0	0	0	0	0	0	0	0	0	2	0	0	0	0	0	0	0	0	0	0	0	0	2	FADLSEAANR;VELQELNDR
F5H292	F5H292	tr|F5H292|F5H292_HUMAN Importin 8 (Fragment) OS=Homo sapiens GN=IPO8 PE=4 SV=1;sp|O15397|IPO8_HUMAN Importin-8 OS=Homo sapiens GN=IPO8 PE=1 SV=2	9.5359	-2	11.9	0	1	0	0	0	1	0	0	0	0	0	0	0	0	0	0	0	0	0	0	0	0	0	0	0	0	0	0	0	0	0	0	0	0	0	0	0	0	0	0	0	0	0	NMVTQYWPDR
F5H296	F5H296	tr|F5H296|F5H296_HUMAN Cytidine monophosphate N-acetylneuraminic acid synthetase OS=Homo sapiens GN=CMAS PE=4 SV=1;sp|Q8NFW8-2|NEUA_HUMAN Isoform 2 of N-acylneuraminate cytidylyltransferase OS=Homo sapiens GN=CMAS;sp|Q8NFW8|NEUA_HUMAN N-acylneuraminate cyt	9.1956	6.1935	17	0	0	0	0	0	0	0	0	0	0	0	0	0	0	0	0	0	0	0	0	0	0	0	0	0	1	0	0	0	0	0	0	0	0	0	0	0	0	0	0	0	0	1	GVEKPPHLAALILAR
F5H3A6	F5H3A6	tr|F5H3A6|F5H3A6_HUMAN ADP-ribosylation factor 1 OS=Homo sapiens GN=ARF1 PE=3 SV=1;sp|P84077|ARF1_HUMAN ADP-ribosylation factor 1 OS=Homo sapiens GN=ARF1 PE=1 SV=2;sp|P61204|ARF3_HUMAN ADP-ribosylation factor 3 OS=Homo sapiens GN=ARF3 PE=1 SV=2;tr|F5H0C7|F	19.565	15.844	23.3	0	0	1	0	0	0	0	11539000	4067600	0	0	0	0	6026000	3192500	0	0	0	0	0	0	0	0	0	1	2	1	0	0	0	0	1	1	0	0	1	0	0	0	0	0	0	7	ILMVGLDAAGK;NISFTVWDVGGQDK;QDLPNAMNAAEITDK
F5H3X9	F5H3X9	tr|F5H3X9|F5H3X9_HUMAN Protein phosphatase 2, regulatory subunit A, alpha OS=Homo sapiens GN=PPP2R1A PE=4 SV=1;tr|B4DDF7|B4DDF7_HUMAN Uncharacterized protein OS=Homo sapiens GN=PPP2R1A PE=2 SV=1;sp|P30153|2AAA_HUMAN Serine/threonine-protein phosphatase 2A	59.203	20.238	7.1	3	1	1	0	0	0	0	0	0	0	4925900	0	0	0	0	8555600	3892500	4952500	0	0	0	0	0	0	0	0	0	0	1	0	0	0	0	3	1	1	0	0	0	0	0	0	6	IGPILDNSTLQSEVKPILEK;LAGGDWFTSR;VLELDNVK
F5H407	F5H407	tr|F5H407|F5H407_HUMAN Flightless I homolog (Drosophila) OS=Homo sapiens GN=FLII PE=4 SV=1;tr|E7EPM0|E7EPM0_HUMAN Flightless I homolog (Drosophila) OS=Homo sapiens GN=FLII PE=4 SV=1;sp|Q13045|FLII_HUMAN Protein flightless-1 homolog OS=Homo sapiens GN=FLII	130.7	11.84	1.9	0	0	0	0	0	0	0	0	0	0	0	0	0	0	0	0	0	0	0	0	0	0	0	0	0	2	0	0	0	0	0	0	0	0	0	0	0	0	0	0	0	0	2	ADLTALFLPR;VPECLYTLPSLR
F5H5D3	F5H5D3	tr|F5H5D3|F5H5D3_HUMAN Tubulin, alpha 1c OS=Homo sapiens GN=TUBA1C PE=3 SV=1;sp|Q9BQE3|TBA1C_HUMAN Tubulin alpha-1C chain OS=Homo sapiens GN=TUBA1C PE=1 SV=1;tr|E9PGK3|E9PGK3_HUMAN Tubulin, alpha 1c OS=Homo sapiens GN=TUBA1C PE=4 SV=1	57.73	28.399	39.5	0	0	0	0	0	0	0	0	0	0	0	0	0	0	0	0	0	0	0	0	0	0	0	0	2	2	0	0	0	0	0	0	0	0	0	0	0	0	0	0	0	0	4	AFVHWYVGEGMEEGEFSEAR;AVCMLSNTTAVAEAWAR;AVFVDLEPTVIDEVR;AYHEQLTVAEITNACFEPANQMVK;DVNAAIATIK;EIIDLVLDR;FDLMYAK;IHFPLATYAPVISAEK;NLDIERPTYTNLNR;QLFHPEQLITGK;QLFHPEQLITGKEDAANNYAR;RTIQFVDWCPTGFK;TIGGGDDSFNTFFSETGAGK;TIQFVDWCPTGFK;VGINYQPPTVVPGGDLAK
F5H634	F5H634	tr|F5H634|F5H634_HUMAN Phosphoglycerate dehydrogenase OS=Homo sapiens GN=PHGDH PE=4 SV=1;tr|Q5SZU1|Q5SZU1_HUMAN Phosphoglycerate dehydrogenase OS=Homo sapiens GN=PHGDH PE=2 SV=1;sp|O43175|SERA_HUMAN D-3-phosphoglycerate dehydrogenase OS=Homo sapiens GN=PHG	43.212	18.642	7.4	0	0	0	0	0	0	0	0	0	0	0	0	0	0	0	0	0	0	0	0	0	0	0	0	2	0	0	0	0	1	0	0	0	0	0	0	0	0	0	0	0	0	3	DLPLLLFR;GTIQVITQGTSLK;TLGILGLGR
F5H667	F5H667	tr|F5H667|F5H667_HUMAN Aspartate beta-hydroxylase OS=Homo sapiens GN=ASPH PE=4 SV=1;sp|Q12797|ASPH_HUMAN Aspartyl/asparaginyl beta-hydroxylase OS=Homo sapiens GN=ASPH PE=1 SV=3	83.267	7.3006	2.7	0	0	0	0	0	0	0	0	0	0	0	0	0	0	0	0	0	0	0	0	0	0	0	0	0	0	0	0	1	0	0	0	0	0	0	0	0	0	0	0	0	0	1	VLIFDDSFEHEVWQDASSFR
F5H6K0	F5H6K0	tr|F5H6K0|F5H6K0_HUMAN DEAH (Asp-Glu-Ala-His) box polypeptide 15 OS=Homo sapiens GN=DHX15 PE=4 SV=1;sp|O43143|DHX15_HUMAN Putative pre-mRNA-splicing factor ATP-dependent RNA helicase DHX15 OS=Homo sapiens GN=DHX15 PE=1 SV=2	89.502	27.767	5.5	2	2	0	0	0	0	4478000	0	1805700	0	3883000	0	0	0	0	3004100	2873300	0	0	0	0	0	0	0	2	0	1	0	4	0	0	0	0	2	2	0	0	0	0	0	0	0	11	FTDILVR;SNLGSVVLQLK;TEMQDNTYPEILR;YGVIILDEAHER
F5H6U8	F5H6U8	tr|F5H6U8|F5H6U8_HUMAN Uncharacterized protein OS=Homo sapiens GN=NPEPPS PE=4 SV=1;tr|B7Z463|B7Z463_HUMAN Uncharacterized protein OS=Homo sapiens GN=NPEPPS PE=2 SV=1;tr|E9PLK3|E9PLK3_HUMAN Aminopeptidase puromycin sensitive OS=Homo sapiens GN=NPEPPS PE=4 S	85.111	12.579	3.8	0	0	0	0	0	0	0	0	0	0	0	0	0	0	0	0	0	0	0	0	0	0	0	0	1	1	0	0	0	0	0	0	0	0	0	0	0	0	0	0	0	0	2	LGLQNDLFSLAR;VTLSFPSTLQTGTGTLK
F5H737	F5H737	tr|F5H737|F5H737_HUMAN Adenosylhomocysteinase OS=Homo sapiens GN=AHCY PE=3 SV=1;sp|P23526|SAHH_HUMAN Adenosylhomocysteinase OS=Homo sapiens GN=AHCY PE=1 SV=4	44.658	11.224	5.9	0	1	0	1	0	0	0	0	0	0	0	0	0	0	0	0	0	0	0	0	0	0	0	0	0	0	0	0	0	0	0	0	0	0	1	0	0	0	0	1	0	0	2	GISEETTTGVHNLYK;YPQLLPGIR
F5H7F6	F5H7F6	tr|F5H7F6|F5H7F6_HUMAN Microsomal glutathione S-transferase 1 (Fragment) OS=Homo sapiens GN=MGST1 PE=4 SV=1;tr|F5H6X2|F5H6X2_HUMAN Microsomal glutathione S-transferase 1 (Fragment) OS=Homo sapiens GN=MGST1 PE=4 SV=1;tr|G5EA53|G5EA53_HUMAN Microsomal glutat	8.8863	7.909	16.9	0	0	0	0	0	0	42378000	0	10488000	0	0	0	0	0	7747700	0	0	0	0	0	0	0	0	0	2	0	1	0	0	0	0	0	1	0	0	0	0	0	0	0	0	0	4	VFANPEDCVAFGK
F5H7R6	F5H7R6	tr|F5H7R6|F5H7R6_HUMAN Bloom syndrome, RecQ helicase-like OS=Homo sapiens GN=BLM PE=4 SV=1;tr|H0YNU5|H0YNU5_HUMAN Bloom syndrome, RecQ helicase-like OS=Homo sapiens GN=BLM PE=4 SV=1;sp|P54132|BLM_HUMAN Bloom syndrome protein OS=Homo sapiens GN=BLM PE=1 SV=	117.78	19.901	2.5	0	0	0	0	0	0	4015100	5623400	0	0	0	0	0	0	0	0	0	0	0	0	0	0	0	0	1	2	0	0	0	0	0	0	0	0	0	0	0	0	0	0	0	0	3	LISTLENLYER;LTSLDIPATYLTGDK
F5H7X5	F5H7X5	tr|F5H7X5|F5H7X5_HUMAN Annexin A8-like 1 OS=Homo sapiens GN=ANXA8L1 PE=3 SV=1;tr|E7EVD9|E7EVD9_HUMAN Annexin A8-like 2 OS=Homo sapiens GN=ANXA8L2 PE=3 SV=2;tr|B4DTC9|B4DTC9_HUMAN Annexin A8 OS=Homo sapiens GN=ANXA8 PE=2 SV=1;sp|Q5VT79|AXA82_HUMAN Annexin A	16.07	14.321	18.4	0	0	0	0	0	0	0	0	0	0	0	0	0	0	0	0	0	0	0	0	0	0	0	0	0	0	0	0	0	2	0	0	0	0	0	0	0	0	0	0	0	0	2	EGVIIEILASR;GIGTNEQAIIDVLTK
F5H816	F5H816	tr|F5H816|F5H816_HUMAN Phosphorylase OS=Homo sapiens GN=PYGL PE=3 SV=1;tr|E9PK47|E9PK47_HUMAN Phosphorylase OS=Homo sapiens GN=PYGL PE=3 SV=1;sp|P06737|PYGL_HUMAN Glycogen phosphorylase, liver form OS=Homo sapiens GN=PYGL PE=1 SV=4	93.133	18.453	7	0	0	0	0	0	0	3894100	2925000	0	0	0	0	0	0	0	0	0	0	0	0	0	0	0	0	2	2	0	0	0	0	0	0	0	0	0	0	0	0	0	0	0	0	4	IVALFPK;LVIDQIDNGFFSPK;TFAYTNHTVLPEALER;VIFLENYR;VLYPNDNFFEGK
F5H897	F5H897	tr|F5H897|F5H897_HUMAN TNF receptor-associated protein 1 OS=Homo sapiens GN=TRAP1 PE=3 SV=1;sp|Q12931|TRAP1_HUMAN Heat shock protein 75 kDa, mitochondrial OS=Homo sapiens GN=TRAP1 PE=1 SV=3	74.267	32.947	7.4	0	0	0	0	0	0	11656000	9027800	0	0	0	0	0	0	0	0	0	0	0	0	0	0	0	0	3	2	0	0	0	0	0	0	0	0	0	0	0	0	0	0	0	0	5	AFLDALQNQAEASSK;AQLLQPTLEINPR;YESSALPSGQLTSLSEYASR
F5H8K9	F5H8K9	tr|F5H8K9|F5H8K9_HUMAN Keratin 4 OS=Homo sapiens GN=KRT4 PE=3 SV=1;tr|F8VS64|F8VS64_HUMAN Keratin 4 OS=Homo sapiens GN=KRT4 PE=3 SV=1;sp|P19013|K2C4_HUMAN Keratin, type II cytoskeletal 4 OS=Homo sapiens GN=KRT4 PE=1 SV=4;	53.965	61.52	17.4	1	6	1	1	0	2	0	0	0	0	399750	5079000	3138500	0	0	1301500	17107000	786800	21629000	3944900	0	1956900	0	1698900	0	0	0	0	1	2	1	0	0	2	5	1	2	2	0	1	0	2	19	FASFIDK;NLDLDSIIAEVR;NLEPLFETYLSVLR;RVELEAALQQAK;VDSLNDEINFLK;VQQLQISVDQHGDNLK;WNLLQQQTTTTSSK
F6RFD5	F6RFD5	tr|F6RFD5|F6RFD5_HUMAN Destrin (actin depolymerizing factor) OS=Homo sapiens GN=DSTN PE=4 SV=1;tr|B4DYA6|B4DYA6_HUMAN Destrin (Actin depolymerizing factor), isoform CRA_a OS=Homo sapiens GN=DSTN PE=2 SV=1;sp|P60981|DEST_HUMAN Destrin OS=Homo sapiens GN=DST	15.397	18.102	28.9	0	2	0	0	0	1	0	0	0	0	0	0	0	0	0	0	0	0	0	0	0	0	0	0	0	0	0	0	0	0	0	0	0	0	1	0	0	0	0	0	0	1	2	EILVGDVGVTITDPFK;HFVGMLPEKDCR;YALYDASFETK
F8VPD4	F8VPD4	tr|F8VPD4|F8VPD4_HUMAN Carbamoyl-phosphate synthetase 2, aspartate transcarbamylase, and dihydroorotase OS=Homo sapiens GN=CAD PE=3 SV=1;sp|P27708|PYR1_HUMAN CAD protein OS=Homo sapiens GN=CAD PE=1 SV=3	236.02	13.315	1.3	0	0	0	0	0	0	0	0	0	0	0	0	0	0	0	0	0	0	0	0	0	0	0	0	1	0	0	0	0	0	0	0	0	0	0	0	0	0	0	0	0	0	1	LGGAVLSFSEATSSVQK;TLGVDLVALATR
F8VPF3	F8VPF3	tr|F8VPF3|F8VPF3_HUMAN Myosin, light chain 6, alkali, smooth muscle and non-muscle (Fragment) OS=Homo sapiens GN=MYL6 PE=4 SV=1;tr|F8VZV5|F8VZV5_HUMAN Myosin, light chain 6, alkali, smooth muscle and non-muscle OS=Homo sapiens GN=MYL6 PE=4 SV=1;tr|F8W1R7|F	14.436	13.251	21.5	0	1	0	0	0	0	0	0	0	0	13330000	16050000	0	0	0	0	21611000	0	0	0	0	0	0	0	0	0	0	0	1	2	0	0	0	0	1	0	0	0	0	0	0	0	4	ALGQNPTNAEVLK;NKDQGTYEDYVEGLR
F8VV13	F8VV13	tr|F8VV13|F8VV13_HUMAN Mucin-like 1 OS=Homo sapiens GN=MUCL1 PE=4 SV=1;sp|Q96DR8|MUCL1_HUMAN Mucin-like protein 1 OS=Homo sapiens GN=MUCL1 PE=1 SV=1	8.4672	12.528	20	0	2	1	0	0	0	0	0	0	0	0	10094000	0	0	0	0	84897000	7468200	0	0	0	0	0	0	0	0	0	0	0	1	0	0	0	0	5	1	0	0	0	0	0	0	7	KDIPVLPK;WVGDLPNGR
F8VVM2	F8VVM2	tr|F8VVM2|F8VVM2_HUMAN Solute carrier family 25 (mitochondrial carrier; phosphate carrier), member 3 OS=Homo sapiens GN=SLC25A3 PE=3 SV=1;sp|Q00325-2|MPCP_HUMAN Isoform B of Phosphate carrier protein, mitochondrial OS=Homo sapiens GN=SLC25A3;sp|Q00325|MPCP	36.161	25.415	11.1	1	1	1	0	0	0	22998000	9361100	12832000	0	5903400	5729400	0	7530700	8062300	6805300	6948600	3335600	0	0	0	0	0	0	5	3	1	0	1	1	0	1	1	1	1	1	0	0	0	0	0	0	16	GVAPLWMR;IQTQPGYANTLR;VLYSNMLGEENTYLWR
F8VW92	F8VW92	tr|F8VW92|F8VW92_HUMAN Tubulin, beta class I OS=Homo sapiens GN=TUBB PE=3 SV=1;tr|F8VYX6|F8VYX6_HUMAN Tubulin, beta class I OS=Homo sapiens GN=TUBB PE=3 SV=1;tr|Q5JP53|Q5JP53_HUMAN Tubulin beta polypeptide OS=Homo sapiens GN=TUBB PE=3 SV=1;sp|P07437|TBB5_H	48.518	55.427	32.9	2	3	1	0	0	1	47732000	56889000	26740000	0	6371800	51840000	0	30699000	12587000	5076800	8371700	5159700	0	0	0	0	0	2423700	4	10	8	0	6	5	0	4	2	3	8	2	0	0	0	0	0	1	53	AILVDLEPGTMDSVR;ALTVPELTQQVFDAK;EVDEQMLNVQNK;FPGQLNADLR;GHYTEGAELVDSVLDVVR;GHYTEGAELVDSVLDVVRK;IMNTFSVVPSPK;ISEQFTAMFR;ISVYYNEATGGK;LAVNMVPFPR;LHFFMPGFAPLTSR;NSSYFVEWIPNNVK
F8VWC5	F8VWC5	tr|F8VWC5|F8VWC5_HUMAN Ribosomal protein L18 OS=Homo sapiens GN=RPL18 PE=3 SV=1;tr|G3V203|G3V203_HUMAN Ribosomal protein L18 OS=Homo sapiens GN=RPL18 PE=3 SV=1;tr|H0YHA7|H0YHA7_HUMAN Ribosomal protein L18 (Fragment) OS=Homo sapiens GN=RPL18 PE=4 SV=1;sp|Q0	18.091	171.61	40.3	4	4	4	0	0	0	2708800	44622000	79966000	96882000	144070000	122070000	0	44154000	56239000	116790000	107960000	78653000	0	0	0	0	0	0	1	8	5	10	16	10	0	3	5	12	13	9	0	0	0	0	0	0	92	GCGTVLLSGPR;ILTFDQLALDSPK;TAVVVGTITDDVRVQEVPK;TNRPPLSLSR;TNSTFNQVVLK
F8VX11	F8VX11	tr|F8VX11|F8VX11_HUMAN Eukaryotic translation initiation factor 4B (Fragment) OS=Homo sapiens GN=EIF4B PE=4 SV=1;tr|B4DS13|B4DS13_HUMAN Uncharacterized protein OS=Homo sapiens GN=EIF4B PE=2 SV=1;tr|E7EPC9|E7EPC9_HUMAN Eukaryotic translation initiation fact	41.454	14.416	7.5	0	1	0	0	0	0	0	0	0	0	0	0	0	0	0	0	0	0	0	0	0	0	0	0	0	0	0	0	1	0	0	0	0	0	1	0	0	0	0	0	0	0	2	AASIFGGAKPVDTAAR;RDDDYRGGGDR
F8W181	F8W181	tr|F8W181|F8W181_HUMAN 60S ribosomal protein L6 (Fragment) OS=Homo sapiens GN=RPL6 PE=3 SV=1;sp|Q02878|RL6_HUMAN 60S ribosomal protein L6 OS=Homo sapiens GN=RPL6 PE=1 SV=3	25.892	57.037	26.1	5	6	6	0	0	0	22535000	58425000	31169000	37039000	81471000	43891000	0	24356000	15624000	58580000	65646000	51720000	0	0	0	0	0	0	4	5	3	6	11	3	0	4	2	8	10	7	0	0	0	0	0	0	63	AIPQLQGYLR;AVDSQILPK;QLASGLLLVTGPLVLNR;SVFALTNGIYPHK;YYPTEDVPR;YYPTEDVPRK
F8W720	F8W720	tr|F8W720|F8W720_HUMAN Guanine monphosphate synthetase OS=Homo sapiens GN=GMPS PE=4 SV=1;tr|B4DUT7|B4DUT7_HUMAN Uncharacterized protein OS=Homo sapiens GN=GMPS PE=2 SV=1;sp|P49915|GUAA_HUMAN GMP synthase [glutamine-hydrolyzing] OS=Homo sapiens GN=GMPS PE=1	65.928	6.1062	1.9	0	1	0	0	0	0	0	0	0	0	0	0	0	0	0	0	0	0	0	0	0	0	0	0	0	0	0	0	0	0	0	0	0	0	1	0	0	0	0	0	0	0	1	ELGLPEELVSR
F8W9P3	F8W9P3	tr|F8W9P3|F8W9P3_HUMAN Thyroid hormone receptor interactor 12 (Fragment) OS=Homo sapiens GN=TRIP12 PE=4 SV=1;tr|C9JLJ5|C9JLJ5_HUMAN Thyroid hormone receptor interactor 12 (Fragment) OS=Homo sapiens GN=TRIP12 PE=4 SV=1;tr|C9JSX9|C9JSX9_HUMAN Thyroid hormone	10.629	-2	10.1	1	1	1	0	0	0	0	0	0	0	0	0	0	0	0	0	0	0	0	0	0	0	0	0	0	0	0	0	0	0	0	0	0	0	0	0	0	0	0	0	0	0	0	PNNNPGGSLR
F8WA45	F8WA45	tr|F8WA45|F8WA45_HUMAN Gelsolin OS=Homo sapiens GN=GSN PE=4 SV=1;sp|P06396-2|GELS_HUMAN Isoform 2 of Gelsolin OS=Homo sapiens GN=GSN;tr|F5H1A8|F5H1A8_HUMAN Gelsolin OS=Homo sapiens GN=GSN PE=4 SV=1;tr|B7Z373|B7Z373_HUMAN Gelsolin (Amyloidosis, Finnish type	78.903	18.927	7.6	0	0	1	0	0	0	0	0	0	0	0	0	0	0	0	0	0	0	0	0	0	0	0	0	0	0	0	0	0	2	0	0	0	0	0	1	0	0	0	0	0	0	3	AQPVQVAEGSEPDGFWEALGGK;EVQGFESATFLGYFK;QTQVSVLPEGGETPLFK
F8WBR5	F8WBR5	tr|F8WBR5|F8WBR5_HUMAN Calmodulin 2 (phosphorylase kinase, delta) OS=Homo sapiens GN=CALM2 PE=4 SV=1;tr|G3V479|G3V479_HUMAN Calmodulin 1 (phosphorylase kinase, delta) OS=Homo sapiens GN=CALM1 PE=4 SV=1;sp|P62158|CALM_HUMAN Calmodulin OS=Homo sapiens GN=CAL	7.372	9.1893	26.2	0	0	1	0	0	0	0	0	0	0	0	0	0	0	0	0	0	0	0	0	0	0	0	0	0	0	0	0	0	0	0	0	0	0	0	1	0	0	0	0	0	0	1	EAFSLFDK;EAFSLFDKDGDGTITTK
F8WDS9	F8WDS9	tr|F8WDS9|F8WDS9_HUMAN LanC lantibiotic synthetase component C-like 1 (bacterial) OS=Homo sapiens GN=LANCL1 PE=4 SV=1;tr|E9PHS0|E9PHS0_HUMAN LanC lantibiotic synthetase component C-like 1 (bacterial) (Fragment) OS=Homo sapiens GN=LANCL1 PE=4 SV=1;sp|O43813	9.2824	6.6948	14.6	0	1	0	0	0	0	0	0	0	0	0	0	0	0	0	0	0	0	0	0	0	0	0	0	0	0	0	0	0	0	0	0	0	0	1	0	0	0	0	0	0	0	1	SLAEGYFDAAGR
F8WEF7	F8WEF7	tr|F8WEF7|F8WEF7_HUMAN Deleted in malignant brain tumors 1 OS=Homo sapiens GN=DMBT1 PE=4 SV=1;sp|Q9UGM3-4|DMBT1_HUMAN Isoform 4 of Deleted in malignant brain tumors 1 protein OS=Homo sapiens GN=DMBT1;sp|Q9UGM3-8|DMBT1_HUMAN Isoform 8 of Deleted in malignan	124.45	7.9248	2.5	0	1	0	0	1	0	0	0	0	0	0	0	0	0	0	0	3601100	0	0	0	0	0	6278000	0	0	0	0	0	0	0	0	0	0	0	1	0	0	0	0	0	1	0	2	FGQGSGPIVLDDVR
G3V1A4	G3V1A4	tr|G3V1A4|G3V1A4_HUMAN Cofilin 1 (Non-muscle), isoform CRA_a OS=Homo sapiens GN=CFL1 PE=4 SV=1;sp|P23528|COF1_HUMAN Cofilin-1 OS=Homo sapiens GN=CFL1 PE=1 SV=3;tr|E9PK25|E9PK25_HUMAN Cofilin 1 (non-muscle) OS=Homo sapiens GN=CFL1 PE=4 SV=1;tr|E9PP50|E9PP50	16.811	77.304	58.4	3	7	6	0	1	1	16054000	17017000	7255500	7414600	6256000	18246000	0	8111200	2357800	0	25443000	16402000	0	0	0	0	0	1741200	3	5	2	3	6	4	0	2	1	3	9	8	0	0	0	0	1	1	48	AVLFCLSEDK;AVLFCLSEDKK;EILVGDVGQTVDDPYATFVK;HELQANCYEEVKDR;KEDLVFIFWAPESAPLK;LGGSAVISLEGKPL;YALYDATYETK
G3V1I6	G3V1I6	tr|G3V1I6|G3V1I6_HUMAN ATPase family, AAA domain containing 3A OS=Homo sapiens GN=ATAD3A PE=4 SV=1;tr|H0Y2W2|H0Y2W2_HUMAN ATPase family, AAA domain containing 3A (Fragment) OS=Homo sapiens GN=ATAD3A PE=4 SV=1;sp|Q9NVI7-2|ATD3A_HUMAN Isoform 2 of ATPase fam	57.947	11.43	4.9	0	0	0	0	0	0	0	0	0	0	0	0	0	0	0	0	0	0	0	0	0	0	0	0	0	0	0	0	2	0	0	0	0	0	0	0	0	0	0	0	0	0	2	GLLLFVDEADAFLR;QQQLLNEENLR
G3V1R4	G3V1R4	tr|G3V1R4|G3V1R4_HUMAN NOL1/NOP2/Sun domain family, member 2, isoform CRA_b OS=Homo sapiens GN=NSUN2 PE=4 SV=1;tr|B4DQW2|B4DQW2_HUMAN NOL1/NOP2/Sun domain family, member 2, isoform CRA_a OS=Homo sapiens GN=NSUN2 PE=2 SV=1;sp|Q08J23|NSUN2_HUMAN tRNA (cytosi	59.383	6.3515	2.1	0	0	0	0	0	0	1777900	0	0	0	1059100	0	0	0	0	0	0	0	0	0	0	0	0	0	1	0	0	0	1	1	0	0	0	0	0	0	0	0	0	0	0	0	3	ILLTQENPFFR
G3V1U9	G3V1U9	tr|G3V1U9|G3V1U9_HUMAN Tubulin, alpha 1a OS=Homo sapiens GN=TUBA1A PE=3 SV=1;sp|Q71U36|TBA1A_HUMAN Tubulin alpha-1A chain OS=Homo sapiens GN=TUBA1A PE=1 SV=1;sp|Q13748|TBA3C_HUMAN Tubulin alpha-3C/D chain OS=Homo sapiens GN=TUBA3C PE=1 SV=3;sp|Q13748-2|TBA	46.297	14.344	49.3	0	0	0	0	0	0	0	0	0	0	0	0	0	0	0	0	0	0	0	0	0	0	0	0	0	3	0	0	0	0	0	0	0	0	0	0	0	0	0	0	0	0	3	AFVHWYVGEGMEEGEFSEAR;AVCMLSNTTAIAEAWAR;AVFVDLEPTVIDEVR;AYHEQLSVAEITNACFEPANQMVK;DVNAAIATIK;EIIDLVLDR;FDLMYAK;IHFPLATYAPVISAEK;NLDIERPTYTNLNR;QLFHPEQLITGK;QLFHPEQLITGKEDAANNYAR;RTIQFVDWCPTGFK;TIGGGDDSFNTFFSETGAGK;TIQFVDWCPTGFK;VGINYQPPTVVPGGDLAK
G3V2B8	G3V2B8	tr|G3V2B8|G3V2B8_HUMAN Methylenetetrahydrofolate dehydrogenase (NADP+ dependent) 1, methenyltetrahydrofolate cyclohydrolase, formyltetrahydrofolate synthetase OS=Homo sapiens GN=MTHFD1 PE=3 SV=1;sp|P11586|C1TC_HUMAN C-1-tetrahydrofolate synthase, cytoplasm	101.53	25.714	5	0	0	0	0	0	0	0	0	0	0	0	0	0	0	0	0	0	0	0	0	0	0	0	0	3	1	0	0	0	0	0	0	0	0	0	0	0	0	0	0	0	0	4	GVPTGFILPIR;LDIDPETITWQR;VLLSALER;YVVVTGITPTPLGEGK
G3XAL0	G3XAL0	tr|G3XAL0|G3XAL0_HUMAN Malate dehydrogenase OS=Homo sapiens GN=MDH2 PE=3 SV=1;sp|P40926|MDHM_HUMAN Malate dehydrogenase, mitochondrial OS=Homo sapiens GN=MDH2 PE=1 SV=3	24.594	6.3272	4.8	0	0	1	0	0	0	0	0	0	0	0	7956200	0	0	0	0	0	739100	0	0	0	0	0	0	0	0	0	0	0	1	0	0	0	0	0	1	0	0	0	0	0	0	2	IFGVTTLDIVR
G5E9Y9	G5E9Y9	tr|G5E9Y9|G5E9Y9_HUMAN Neural cell expressed, developmentally down-regulated 9, isoform CRA_a OS=Homo sapiens GN=NEDD9 PE=4 SV=1;sp|Q14511|CASL_HUMAN Enhancer of filamentation 1 OS=Homo sapiens GN=NEDD9 PE=1 SV=1	92.884	-2	1.6	0	0	0	1	0	0	0	0	0	0	0	0	0	0	0	0	0	0	0	0	0	0	0	0	0	0	0	0	0	0	0	0	0	0	0	0	0	0	0	0	0	0	0	VMNSSNQLCEQLK
G8JLB6	G8JLB6	tr|G8JLB6|G8JLB6_HUMAN Heterogeneous nuclear ribonucleoprotein H1 (H) OS=Homo sapiens GN=HNRNPH1 PE=4 SV=1;sp|P31943|HNRH1_HUMAN Heterogeneous nuclear ribonucleoprotein H OS=Homo sapiens GN=HNRNPH1 PE=1 SV=4;tr|E9PCY7|E9PCY7_HUMAN Heterogeneous nuclear rib	51.229	71.75	14.6	2	3	2	0	0	0	0	9804700	14776000	0	10775000	14608000	0	0	5783100	8182100	7589900	4329000	0	0	0	0	0	0	0	3	2	0	5	3	0	0	1	2	4	2	0	0	0	0	0	0	22	ATENDIYNFFSPLNPVR;HTGPNSPDTANDGFVR;STGEAFVQFASQEIAEK;YGDGGSTFQSTTGHCVHMR
H0Y2M7	H0Y2M7	tr|H0Y2M7|H0Y2M7_HUMAN Dedicator of cytokinesis 4 OS=Homo sapiens GN=DOCK4 PE=4 SV=1;tr|A4D0S8|A4D0S8_HUMAN Dedicator of cytokinesis 4 OS=Homo sapiens GN=DOCK4 PE=4 SV=1;sp|Q8N1I0|DOCK4_HUMAN Dedicator of cytokinesis protein 4 OS=Homo sapiens GN=DOCK4 PE=1	223.73	167.83	11.5	0	0	0	0	0	0	23566000	6543800	12496000	0	0	0	0	2282800	6894300	0	0	0	0	0	0	0	0	0	13	8	7	0	0	0	0	2	3	0	0	0	0	0	0	0	0	0	33	AVNPTPSSWSLDSGK;ELFNSILLK;ESFCITSFLCSTK;ESGVSLIATVTR;EYILSHPEDGEK;GIFLGNNNQAMK;IAEQYESYYDYR;IGCTVSLLNFYK;LDWGNEQLGLDLVPR;LEPEFFR;LFSLATGGQNEEEFR;LGFSNIIMPGEMR;MLFNHIGDGALPR;NDLYITIER;NVMIPIFHDMMDWEQR;TVESQLYTNPDSR;VTMGCEIFSMWQNLGEHK;YQEAFFVK
H0Y2T5	H0Y2T5	tr|H0Y2T5|H0Y2T5_HUMAN Calcium channel, voltage-dependent, L type, alpha 1C subunit OS=Homo sapiens GN=CACNA1C PE=4 SV=1;sp|Q13936-31|CAC1C_HUMAN Isoform 31 of Voltage-dependent L-type calcium channel subunit alpha-1C OS=Homo sapiens GN=CACNA1C;tr|E9PDJ0|E	228.76	-2	0.5	0	0	0	0	0	0	0	0	0	0	0	0	0	0	0	0	0	0	0	0	0	0	0	0	0	0	0	0	0	0	0	0	0	0	0	0	0	0	0	0	0	0	0	EQGLVGKPSQR
H0Y2V0	H0Y2V0	tr|H0Y2V0|H0Y2V0_HUMAN Kinesin family member 5C (Fragment) OS=Homo sapiens GN=KIF5C PE=4 SV=1;tr|E9PET8|E9PET8_HUMAN Kinesin family member 5C OS=Homo sapiens GN=KIF5C PE=3 SV=2;sp|O60282|KIF5C_HUMAN Kinesin heavy chain isoform 5C OS=Homo sapiens GN=KIF5C P	98.679	6.0673	1.3	0	0	0	0	0	0	0	0	0	0	0	0	0	0	0	0	0	0	0	0	0	0	0	0	1	0	0	0	0	0	0	0	0	0	0	0	0	0	0	0	0	0	1	LYLVDLAGSEK
H0Y3A0	H0Y3A0	tr|H0Y3A0|H0Y3A0_HUMAN Ribosomal protein L35 (Fragment) OS=Homo sapiens GN=RPL35 PE=4 SV=1;tr|F2Z388|F2Z388_HUMAN Ribosomal protein L35 OS=Homo sapiens GN=RPL35 PE=3 SV=1;sp|P42766|RL35_HUMAN 60S ribosomal protein L35 OS=Homo sapiens GN=RPL35 PE=1 SV=2	10.513	35.013	10.4	1	1	1	0	0	0	3801000	0	9469100	10170000	20356000	13943000	0	0	0	22482000	15207000	8001500	0	0	0	0	0	0	1	0	1	1	1	1	0	0	0	1	1	1	0	0	0	0	0	0	8	VLTVINQTQK
H0Y3V9	H0Y3V9	tr|H0Y3V9|H0Y3V9_HUMAN Uncharacterized protein (Fragment) OS=Homo sapiens PE=4 SV=1;sp|Q969Q0|RL36L_HUMAN 60S ribosomal protein L36a-like OS=Homo sapiens GN=RPL36AL PE=1 SV=3;sp|P83881|RL36A_HUMAN 60S ribosomal protein L36a OS=Homo sapiens GN=RPL36A PE=1 S	10.14	10.971	14.8	0	0	0	0	0	0	0	0	0	0	0	0	0	0	0	0	0	0	0	0	0	0	0	0	0	0	0	0	1	0	0	0	0	0	0	0	0	0	0	0	0	0	1	QSGYGGQTKPIFR
H0Y8D1	H0Y8D1	tr|H0Y8D1|H0Y8D1_HUMAN Protease, serine, 1 (trypsin 1) (Fragment) OS=Homo sapiens GN=PRSS1 PE=4 SV=1;sp|P07477|TRY1_HUMAN Trypsin-1 OS=Homo sapiens GN=PRSS1 PE=1 SV=1;;tr|E7EQ64|E7EQ64_HUMAN Protease, serine, 1 (trypsin 1) OS=Homo sapiens GN=PRSS1 PE=3 SV=	15.421	26.657	21.1	2	2	2	2	2	0	734130000	899590000	1396200000	372050000	612300000	0	0	696120000	717060000	640970000	437330000	598710000	0	1.5282e+09	983080000	679510000	0	0	1	1	1	1	2	0	0	1	1	1	1	1	0	1	1	1	0	0	14	LGEHNIEVLEGNEQFINAAK;TLNNDIMLIK
H0Y8N0	H0Y8N0	tr|H0Y8N0|H0Y8N0_HUMAN Transmembrane protein 33 (Fragment) OS=Homo sapiens GN=TMEM33 PE=4 SV=1;tr|D6RAA6|D6RAA6_HUMAN Transmembrane protein 33 (Fragment) OS=Homo sapiens GN=TMEM33 PE=4 SV=1;sp|P57088|TMM33_HUMAN Transmembrane protein 33 OS=Homo sapiens GN=	17.806	11.752	12.3	0	0	0	0	0	0	0	0	0	0	0	0	0	0	0	0	0	0	0	0	0	0	0	0	2	0	0	0	0	0	0	0	0	0	0	0	0	0	0	0	0	0	2	GSNSLPLLR;LSANQQNILK
H0YA54	H0YA54	tr|H0YA54|H0YA54_HUMAN Inturned planar cell polarity effector homolog (Drosophila) (Fragment) OS=Homo sapiens GN=INTU PE=4 SV=1;sp|Q9ULD6|PDZD6_HUMAN PDZ domain-containing protein 6 OS=Homo sapiens GN=INTU PE=2 SV=2	11.11	6.2284	9.3	0	0	0	0	0	0	0	0	0	0	0	0	0	0	0	0	0	0	0	0	0	0	0	0	0	0	0	0	0	0	0	0	1	0	0	0	0	1	0	0	0	0	2	WLTLPLEIK
H0YA78	H0YA78	tr|H0YA78|H0YA78_HUMAN DnaJ (Hsp40) homolog, subfamily C, member 18 (Fragment) OS=Homo sapiens GN=DNAJC18 PE=4 SV=1	21.138	-2	6.2	1	1	1	0	0	1	0	0	0	0	0	0	0	0	0	0	0	0	0	0	0	0	0	0	0	0	0	0	0	0	0	0	0	0	0	0	0	0	0	0	0	0	0	QQRFWHSPCFR
H0YC23	H0YC23	tr|H0YC23|H0YC23_HUMAN Protein phosphatase 2, catalytic subunit, beta isozyme (Fragment) OS=Homo sapiens GN=PPP2CB PE=4 SV=1;sp|P67775|PP2AA_HUMAN Serine/threonine-protein phosphatase 2A catalytic subunit alpha isoform OS=Homo sapiens GN=PPP2CA PE=1 SV=1;s	13.87	13.444	23.4	0	0	0	0	0	0	2431400	3231100	0	0	0	0	0	0	0	0	0	0	0	0	0	0	0	0	1	1	0	0	1	0	0	0	0	0	0	0	0	0	0	0	0	0	3	CGNQAAIMELDDTLK;NVVTIFSAPNYCYR
H0YCD5	H0YCD5	tr|H0YCD5|H0YCD5_HUMAN Mitochondrial ribosomal protein L11 (Fragment) OS=Homo sapiens GN=MRPL11 PE=4 SV=1;sp|Q9Y3B7-2|RM11_HUMAN Isoform 2 of 39S ribosomal protein L11, mitochondrial OS=Homo sapiens GN=MRPL11;tr|A6NLT0|A6NLT0_HUMAN Mitochondrial ribosomal	6.7678	10.033	28.6	0	1	0	0	0	0	0	0	0	0	1572700	9721200	0	0	0	0	1421200	0	0	0	0	0	0	0	0	0	0	0	1	1	0	0	0	0	1	0	0	0	0	0	0	0	3	AQDEAFALQDVPLSSVVR
H0YD14	H0YD14	tr|H0YD14|H0YD14_HUMAN Myoferlin (Fragment) OS=Homo sapiens GN=MYOF PE=4 SV=1;sp|Q9NZM1-5|MYOF_HUMAN Isoform 5 of Myoferlin OS=Homo sapiens GN=MYOF;sp|Q9NZM1-2|MYOF_HUMAN Isoform 2 of Myoferlin OS=Homo sapiens GN=MYOF;sp|Q9NZM1-6|MYOF_HUMAN Isoform 6 of My	134.71	-2	0.8	0	0	0	0	0	0	0	0	0	0	0	0	0	0	0	0	0	0	0	0	0	0	0	0	0	0	0	0	0	0	0	0	0	0	0	0	0	0	0	0	0	0	0	LQTNIEALK
H0YDF6	H0YDF6	tr|H0YDF6|H0YDF6_HUMAN NHS-like 1 (Fragment) OS=Homo sapiens GN=NHSL1 PE=4 SV=1	19.249	93.121	24.9	0	3	0	0	0	0	0	0	0	0	8708600	3670800	0	0	0	0	6976300	0	0	0	0	0	0	0	0	0	0	0	4	2	0	0	0	0	3	0	0	0	0	0	0	0	9	IPVSNLDEESR;RLDALQAAAAR;TPASSDFSDLNTQTNWTK;VKIPVSNLDEESR
H0YE54	H0YE54	tr|H0YE54|H0YE54_HUMAN Golgin A1 (Fragment) OS=Homo sapiens GN=GOLGA1 PE=4 SV=1;sp|Q92805|GOGA1_HUMAN Golgin subfamily A member 1 OS=Homo sapiens GN=GOLGA1 PE=1 SV=3	17.397	6.1335	4.6	0	0	1	0	0	0	0	0	0	0	0	0	0	0	0	0	0	0	0	0	0	0	0	0	0	0	0	0	0	0	0	0	0	0	0	1	0	0	0	0	0	0	1	VASLEKR
H0YG31	H0YG31	tr|H0YG31|H0YG31_HUMAN Protein tyrosine phosphatase, receptor type, S OS=Homo sapiens GN=PTPRS PE=4 SV=1	174.61	-2	0.7	0	0	0	0	1	0	0	0	0	0	25228000	14338000	0	0	82433000	0	0	0	0	0	0	0	17028000	0	0	0	0	0	1	1	0	0	1	0	0	0	0	0	1	0	1	0	5	PAMVQTETESR
H0YGW7	H0YGW7	tr|H0YGW7|H0YGW7_HUMAN ATP-binding cassette, sub-family F (GCN20), member 1 (Fragment) OS=Homo sapiens GN=ABCF1 PE=4 SV=1;sp|Q8NE71-2|ABCF1_HUMAN Isoform 2 of ATP-binding cassette sub-family F member 1 OS=Homo sapiens GN=ABCF1;sp|Q8NE71|ABCF1_HUMAN ATP-bin	67.55	7.3415	2.2	1	1	0	0	0	0	0	0	0	0	0	0	0	0	0	1803500	860590	0	0	0	0	0	0	0	0	0	0	0	0	0	0	0	0	1	1	0	0	0	0	0	0	0	2	IGFFNQQYAEQLR
H0YH67	H0YH67	tr|H0YH67|H0YH67_HUMAN Enabled homolog (Drosophila) OS=Homo sapiens GN=ENAH PE=4 SV=1;sp|Q8N8S7-2|ENAH_HUMAN Isoform 2 of Protein enabled homolog OS=Homo sapiens GN=ENAH;sp|Q8N8S7|ENAH_HUMAN Protein enabled homolog OS=Homo sapiens GN=ENAH PE=1 SV=2	60.217	323.31	38.3	14	15	13	0	0	0	0	0	0	63847000	104100000	31283000	0	0	0	86233000	71539000	58977000	0	0	0	0	0	0	0	0	0	25	53	9	0	0	0	27	29	25	0	0	0	0	0	0	168	ASSTSTPEPTRKPWER;EELIDAIR;EELIDAIRQELSK;EQLEWER;EQLEWERER;GNGPLPLGGSGLMEEMSALLAR;IQDHQVVINCAIPK;LKEELIDAIRQELSK;MEDTSFPSGGNAIGVNSASSK;QDILDEMR;QDILDEMRK;QNSQLPAQVQNGPSQEELEIQR;QNSQLPAQVQNGPSQEELEIQRR;QVYGLNFGSK;STPLSQPSANGVQTEGLDYDR;STPLSQPSANGVQTEGLDYDRLK;TDTGRGNGPLPLGGSGLMEEMSALLAR;VHIYHHTGNNTFR;WVPAGGSTGFSR;YNQATQTFHQWR
H0YH81	H0YH81	tr|H0YH81|H0YH81_HUMAN ATP synthase, H+ transporting, mitochondrial F1 complex, beta polypeptide (Fragment) OS=Homo sapiens GN=ATP5B PE=4 SV=1;sp|P06576|ATPB_HUMAN ATP synthase subunit beta, mitochondrial OS=Homo sapiens GN=ATP5B PE=1 SV=3;tr|F8VPV9|F8VPV9	38.138	75.208	19.3	0	0	1	0	0	0	10927000	17038000	0	0	0	31423000	0	12280000	0	0	0	1569100	0	0	0	0	0	0	4	3	0	0	0	1	0	2	0	0	0	1	0	0	0	0	0	0	11	AIAELGIYPAVDPLDSTSR;FTQAGSEVSALLGR;IGLFGGAGVGK;IMDPNIVGSEHYDVAR;VVDLLAPYAK
H0YIT4	H0YIT4	tr|H0YIT4|H0YIT4_HUMAN NEL-like 2 (chicken) (Fragment) OS=Homo sapiens GN=NELL2 PE=4 SV=1;tr|H0YI34|H0YI34_HUMAN NEL-like 2 (chicken) (Fragment) OS=Homo sapiens GN=NELL2 PE=4 SV=1;tr|F8W1A2|F8W1A2_HUMAN NEL-like 2 (chicken) (Fragment) OS=Homo sapiens GN=NE	14.138	-2	8.2	0	1	0	0	0	0	0	0	0	0	0	0	0	0	0	0	0	0	0	0	0	0	0	0	0	0	0	0	0	0	0	0	0	0	0	0	0	0	0	0	0	0	0	LSRAEQRMNR
H0YJ40	H0YJ40	tr|H0YJ40|H0YJ40_HUMAN SRA stem-loop interacting RNA binding protein (Fragment) OS=Homo sapiens GN=SLIRP PE=4 SV=1;tr|G3V4X6|G3V4X6_HUMAN SRA stem-loop interacting RNA binding protein OS=Homo sapiens GN=SLIRP PE=4 SV=1;sp|Q9GZT3|SLIRP_HUMAN SRA stem-loop-i	10.738	39.423	53.1	4	4	3	1	0	1	0	0	0	16256000	11540000	0	0	0	0	9336300	14531000	11138000	0	0	0	908190	0	419330	0	0	0	5	5	0	0	0	0	5	5	4	0	0	0	1	0	1	26	CILPFDKETGFHR;GLGWVQFSSEEGLR;NALQQENHIIDGVK;SINQPVAFVR
H0YJN0	H0YJN0	tr|H0YJN0|H0YJN0_HUMAN Enah/Vasp-like (Fragment) OS=Homo sapiens GN=EVL PE=4 SV=1;tr|F5GX15|F5GX15_HUMAN Enah/Vasp-like OS=Homo sapiens GN=EVL PE=4 SV=1;sp|Q9UI08|EVL_HUMAN Ena/VASP-like protein OS=Homo sapiens GN=EVL PE=1 SV=2;sp|Q9UI08-2|EVL_HUMAN Isofor	22.056	12.016	10.8	1	0	0	0	0	0	0	0	0	0	2047700	0	0	0	0	1601500	0	0	0	0	0	0	0	0	0	0	0	0	2	0	0	0	0	1	0	0	0	0	0	0	0	0	3	QEILEEVVR;SNSVEKPVSSILSR
H0YMP2	H0YMP2	tr|H0YMP2|H0YMP2_HUMAN SMAD family member 3 (Fragment) OS=Homo sapiens GN=SMAD3 PE=4 SV=1;tr|H0YL71|H0YL71_HUMAN SMAD family member 3 (Fragment) OS=Homo sapiens GN=SMAD3 PE=4 SV=1;tr|H0YL41|H0YL41_HUMAN SMAD family member 3 (Fragment) OS=Homo sapiens GN=SM	7.3142	6.0629	20.6	0	1	0	0	0	0	0	0	0	0	954950	0	0	0	0	0	785860	0	0	0	0	0	0	0	0	0	0	0	1	0	0	0	0	0	1	0	0	0	0	0	0	0	2	VETPVLPPVLVPR
H0YN76	H0YN76	tr|H0YN76|H0YN76_HUMAN LIM homeobox 6 OS=Homo sapiens GN=LHX6 PE=4 SV=1;tr|E9PGE3|E9PGE3_HUMAN LIM homeobox 8 OS=Homo sapiens GN=LHX8 PE=3 SV=1;sp|Q9UPM6-2|LHX6_HUMAN Isoform 2 of LIM/homeobox protein Lhx6 OS=Homo sapiens GN=LHX6;sp|Q68G74|LHX8_HUMAN LIM/h	19.618	-2	6.8	1	0	0	0	0	0	0	0	0	0	0	0	0	0	0	0	0	0	0	0	0	0	0	0	0	0	0	0	0	0	0	0	0	0	0	0	0	0	0	0	0	0	0	VIQVWFQNCRAR
Q08AE9	Q08AE9	tr|Q08AE9|Q08AE9_HUMAN ACAD11 protein OS=Homo sapiens GN=ACAD11 PE=2 SV=1;sp|Q709F0-3|ACD11_HUMAN Isoform 3 of Acyl-CoA dehydrogenase family member 11 OS=Homo sapiens GN=ACAD11;sp|Q709F0|ACD11_HUMAN Acyl-CoA dehydrogenase family member 11 OS=Homo sapiens G	33.776	6.5923	3.9	0	0	0	0	0	0	0	0	0	0	0	0	0	0	0	0	0	0	0	0	0	0	0	0	0	0	0	0	1	0	0	0	0	0	0	0	0	0	0	0	0	0	1	VPATNLILGEGR
Q2L6G8	Q2L6G8	tr|Q2L6G8|Q2L6G8_HUMAN Corneodesmosin OS=Homo sapiens GN=CDSN PE=4 SV=1;tr|G8JLG2|G8JLG2_HUMAN Corneodesmosin OS=Homo sapiens GN=CDSN PE=4 SV=1;sp|Q15517|CDSN_HUMAN Corneodesmosin OS=Homo sapiens GN=CDSN PE=1 SV=3	51.539	6.9552	3.4	0	1	1	1	0	0	7615800	0	0	9930700	0	0	0	0	8349600	0	5405100	6090600	0	0	0	12095000	0	0	1	0	0	1	0	0	0	0	1	0	1	1	0	0	0	2	0	0	7	GSPGVPSFAAGPPISEGK
Q32Q82	Q32Q82	tr|Q32Q82|Q32Q82_HUMAN PCBP2 protein OS=Homo sapiens GN=PCBP2 PE=2 SV=1;tr|F8VXH9|F8VXH9_HUMAN Poly(rC) binding protein 2 (Fragment) OS=Homo sapiens GN=PCBP2 PE=4 SV=1;tr|Q6IPF4|Q6IPF4_HUMAN Poly(RC) binding protein 2 OS=Homo sapiens GN=PCBP2 PE=2 SV=1;tr|	35.346	27.322	15.8	0	2	0	0	0	0	21266000	0	0	0	9395000	0	0	0	0	0	7339000	0	0	0	0	0	0	0	1	0	0	0	1	0	0	0	0	0	2	0	0	0	0	0	0	0	4	AITIAGIPQSIIECVK;LEEDISSSMTNSTAASRPPVTLR;LVVPASQCGSLIGK
Q3BDU5	Q3BDU5	tr|Q3BDU5|Q3BDU5_HUMAN Lamin A/C OS=Homo sapiens GN=LMNA PE=2 SV=1;tr|Q5TCI8|Q5TCI8_HUMAN Lamin A/C OS=Homo sapiens GN=LMNA PE=2 SV=1;tr|D6RAQ3|D6RAQ3_HUMAN Lamin A/C OS=Homo sapiens GN=LMNA PE=3 SV=1;sp|P02545-2|LMNA_HUMAN Isoform C of Prelamin-A/C OS=Hom	55.637	23.661	10.1	0	0	0	0	0	0	1362900	0	0	0	0	9627600	0	0	0	0	0	0	0	0	0	0	0	0	1	0	0	0	0	4	0	0	0	0	0	0	0	0	0	0	0	0	5	LADALQELR;LRDLEDSLAR;NSNLVGAAHEELQQSR;TALINSTGEEVAMR
Q3MIV8	Q3MIV8	tr|Q3MIV8|Q3MIV8_HUMAN Myosin, heavy chain 11, smooth muscle OS=Homo sapiens GN=MYH11 PE=2 SV=1;tr|Q3MNF0|Q3MNF0_HUMAN Myosin, heavy chain 11, smooth muscle OS=Homo sapiens GN=MYH11 PE=2 SV=1;sp|P35749|MYH11_HUMAN Myosin-11 OS=Homo sapiens GN=MYH11 PE=1 SV	223.57	-2	3	0	0	0	0	0	0	0	0	0	0	0	0	0	0	0	0	0	0	0	0	0	0	0	0	0	0	0	0	0	0	0	0	0	0	0	0	0	0	0	0	0	0	0	DLGEELEALK;DVDRIVGLDQMAK;FDQLLAEEK;KEEELQAALAR;QLLQANPILEAFGNAK
Q494W1	Q494W1	tr|Q494W1|Q494W1_HUMAN BTB (POZ) domain containing 9 OS=Homo sapiens GN=BTBD9 PE=2 SV=1;tr|Q494V9|Q494V9_HUMAN BTBD9 protein OS=Homo sapiens GN=BTBD9 PE=2 SV=1;sp|Q96Q07|BTBD9_HUMAN BTB/POZ domain-containing protein 9 OS=Homo sapiens GN=BTBD9 PE=2 SV=2	61.557	-2	2	0	0	0	1	0	0	0	0	0	0	0	0	0	0	0	0	0	0	0	0	0	0	0	0	0	0	0	0	0	0	0	0	0	0	0	0	0	0	0	0	0	0	0	ENHAEIMQAVR
Q5JW30	Q5JW30	tr|Q5JW30|Q5JW30_HUMAN Staufen, RNA binding protein, homolog 1 (Drosophila) OS=Homo sapiens GN=STAU1 PE=2 SV=1;sp|O95793-2|STAU1_HUMAN Isoform Short of Double-stranded RNA-binding protein Staufen homolog 1 OS=Homo sapiens GN=STAU1;tr|Q5JW29|Q5JW29_HUMAN St	54.708	14.072	5.3	0	1	0	0	0	0	0	0	0	0	0	0	0	0	0	0	0	0	0	0	0	0	0	0	0	0	0	0	2	0	0	0	0	0	1	0	0	0	0	0	0	0	3	ELLYGGTSPTAETILK;ILQNEPLPER
Q5QP23	Q5QP23	tr|Q5QP23|Q5QP23_HUMAN RNA binding motif protein 39 (Fragment) OS=Homo sapiens GN=RBM39 PE=2 SV=1;tr|H0Y4X3|H0Y4X3_HUMAN RNA binding motif protein 39 (Fragment) OS=Homo sapiens GN=RBM39 PE=4 SV=1;tr|E1P5S2|E1P5S2_HUMAN RNA-binding region (RNP1, RRM) contai	27.081	6.3219	6.5	0	0	0	0	0	0	0	0	0	0	0	0	0	0	0	0	0	0	0	0	0	0	0	0	0	1	0	0	0	0	0	0	0	0	0	0	0	0	0	0	0	0	1	VLGVPIIVQASQAEK
Q5R363	Q5R363	tr|Q5R363|Q5R363_HUMAN SFRS protein kinase 1 OS=Homo sapiens GN=SRPK1 PE=2 SV=1;sp|Q96SB4|SRPK1_HUMAN SRSF protein kinase 1 OS=Homo sapiens GN=SRPK1 PE=1 SV=2;sp|Q96SB4-3|SRPK1_HUMAN Isoform 1 of SRSF protein kinase 1 OS=Homo sapiens GN=SRPK1;tr|D6RBF8|D6R	62.032	11.252	5.5	0	0	0	0	0	0	0	0	0	0	0	0	0	0	0	0	0	0	0	0	0	0	0	0	0	0	0	0	2	0	0	0	0	0	0	0	0	0	0	0	0	0	2	MQEIEEMEKESGPGQK;STAGNFLVNPLEPK
Q5T085	Q5T085	tr|Q5T085|Q5T085_HUMAN Amylase, alpha 1A (salivary) (Fragment) OS=Homo sapiens GN=AMY1B PE=3 SV=1;sp|P04745|AMY1_HUMAN Alpha-amylase 1 OS=Homo sapiens GN=AMY1A PE=1 SV=2;tr|B3KTI1|B3KTI1_HUMAN Amylase, alpha 2B (pancreatic) OS=Homo sapiens GN=AMY2B PE=2 SV	25.571	27.727	19	1	1	2	2	1	0	1598000	0	0	0	0	12939000	0	0	0	1246000	917720	0	20519000	0	0	2329800	0	0	1	0	0	0	1	1	0	0	0	1	1	2	1	0	0	2	1	0	11	DFPAVPYSGWDFNDGK;LSGLLDLALGK;TGSGDIENYNDATQVR
Q5T4L4	Q5T4L4	tr|Q5T4L4|Q5T4L4_HUMAN Ribosomal protein S27 OS=Homo sapiens GN=RPS27 PE=4 SV=1;sp|P42677|RS27_HUMAN 40S ribosomal protein S27 OS=Homo sapiens GN=RPS27 PE=1 SV=3;tr|A4D1G5|A4D1G5_HUMAN Ribosomal protein S27 OS=Homo sapiens GN=LOC392748 PE=3 SV=1	7.3564	31.831	39.4	1	4	1	0	0	0	24784000	15239000	11704000	15197000	41357000	4845400	0	4918500	3483900	20754000	29509000	14169000	0	0	0	0	0	0	5	1	2	3	7	1	0	1	1	3	7	2	0	0	0	0	0	0	33	DLLHPSPEEEK;DLLHPSPEEEKR;LVQSPNSYFMDVK;RLVQSPNSYFMDVK
Q5T6W5	Q5T6W5	tr|Q5T6W5|Q5T6W5_HUMAN Heterogeneous nuclear ribonucleoprotein K OS=Homo sapiens GN=HNRNPK PE=2 SV=1;sp|P61978-3|HNRPK_HUMAN Isoform 3 of Heterogeneous nuclear ribonucleoprotein K OS=Homo sapiens GN=HNRNPK;sp|P61978|HNRPK_HUMAN Heterogeneous nuclear ribonu	47.557	83.812	27.1	4	5	2	0	1	0	1224000	0	1472200	0	25422000	24925000	0	0	0	21962000	19607000	6547400	0	0	0	0	995140	0	1	0	0	1	16	3	0	0	0	7	10	2	0	0	0	0	0	0	40	DLAGSIIGK;GSYGDLGGPIITTQVTIPK;IILDLISESPIK;IITITGTQDQIQNAQYLLQNSVK;NLPLPPPPPPR;RPAEDMEEEQAFKR;SRNTDEMVELR;TDYNASVSVPDSSGPER
Q5T7N0	Q5T7N0	tr|Q5T7N0|Q5T7N0_HUMAN Ribosomal protein L5 OS=Homo sapiens GN=RPL5 PE=2 SV=1;tr|B3KTM6|B3KTM6_HUMAN Ribosomal protein L5, isoform CRA_b OS=Homo sapiens GN=RPL5 PE=2 SV=1;sp|P46777|RL5_HUMAN 60S ribosomal protein L5 OS=Homo sapiens GN=RPL5 PE=1 SV=3	13.651	7.1703	7.9	0	0	0	0	0	0	15121000	20286000	0	0	0	0	0	0	0	0	0	0	0	0	0	0	0	0	1	1	0	0	0	0	0	0	0	0	0	0	0	0	0	0	0	0	2	DIICQIAYAR
Q5T9P3	Q5T9P3	tr|Q5T9P3|Q5T9P3_HUMAN Fas (TNF receptor superfamily, member 6) OS=Homo sapiens GN=FAS PE=2 SV=1;tr|F5H078|F5H078_HUMAN Fas (TNF receptor superfamily, member 6) OS=Homo sapiens GN=FAS PE=4 SV=1;sp|P25445-6|TNR6_HUMAN Isoform 6 of Tumor necrosis factor rece	24.78	6.2618	10	0	0	0	0	0	0	0	0	0	0	41254000	0	0	0	154790000	0	0	0	0	0	0	0	0	0	0	0	0	0	1	0	0	0	1	0	0	0	0	0	0	0	0	0	2	CRCKPNFFCNSTVCEHCDPCTK
Q5TFJ7	Q5TFJ7	tr|Q5TFJ7|Q5TFJ7_HUMAN Karyopherin alpha 6 (Importin alpha 7) (Fragment) OS=Homo sapiens GN=KPNA6 PE=2 SV=1;tr|C9JYI4|C9JYI4_HUMAN Karyopherin alpha 1 (importin alpha 5) (Fragment) OS=Homo sapiens GN=KPNA1 PE=4 SV=1;tr|E9PC31|E9PC31_HUMAN Karyopherin alpha	35.457	10.223	3.4	0	0	0	0	0	0	0	0	0	0	0	0	0	0	0	0	0	0	0	0	0	0	0	0	0	0	0	0	0	0	0	0	0	0	0	0	0	0	0	0	0	0	0	NAVWALSNLCR
Q5TI72	Q5TI72	tr|Q5TI72|Q5TI72_HUMAN Selectin E OS=Homo sapiens GN=SELE PE=2 SV=1;tr|Q5TI75|Q5TI75_HUMAN Selectin E OS=Homo sapiens GN=SELE PE=2 SV=1;tr|Q5TI74|Q5TI74_HUMAN Selectin E OS=Homo sapiens GN=SELE PE=2 SV=1;tr|Q5TI73|Q5TI73_HUMAN Selectin E OS=Homo sapiens GN	52.91	-2	2.5	0	1	0	1	1	0	0	0	16063000000	2624900000	0	0	0	0	6.7298e+09	0	6.3816e+09	0	0	0	7.1883e+09	1433100000	4.203e+09	0	0	0	1	4	0	0	0	0	3	0	1	0	0	0	1	4	2	0	16	REKDVGMWNDER
Q7Z3I4	Q7Z3I4	tr|Q7Z3I4|Q7Z3I4_HUMAN Putative uncharacterized protein DKFZp686H1615 OS=Homo sapiens GN=DKFZp686H1615 PE=2 SV=1	17.465	-2	5.9	1	0	0	0	0	0	0	0	0	0	0	0	0	0	0	0	0	0	0	0	0	0	0	0	0	0	0	0	0	0	0	0	0	1	0	0	0	0	0	0	0	0	1	NNFLMHIYK
Q8IY13	Q8IY13	tr|Q8IY13|Q8IY13_HUMAN FBLN7 protein (Fragment) OS=Homo sapiens GN=FBLN7 PE=2 SV=1;sp|Q53RD9-4|FBLN7_HUMAN Isoform 4 of Fibulin-7 OS=Homo sapiens GN=FBLN7;sp|Q53RD9-3|FBLN7_HUMAN Isoform 3 of Fibulin-7 OS=Homo sapiens GN=FBLN7;sp|Q53RD9-2|FBLN7_HUMAN Isofo	28.038	6.6697	2.7	0	1	0	1	0	0	17795000	0	0	0	7402400	0	0	0	44906000	0	64638000	0	612730000	0	303020000	37976000	0	0	1	0	0	0	1	0	0	0	1	0	2	0	1	0	1	1	0	0	8	AGPNSLR
Q8NAK9	Q8NAK9	tr|Q8NAK9|Q8NAK9_HUMAN Uncharacterized protein OS=Homo sapiens GN=SRSF2 PE=2 SV=1;sp|Q01130|SRSF2_HUMAN Serine/arginine-rich splicing factor 2 OS=Homo sapiens GN=SRSF2 PE=1 SV=4;tr|H0YG49|H0YG49_HUMAN Serine/arginine-rich splicing factor 2 OS=Homo sapiens	23.195	45.995	12.9	2	2	1	0	0	0	0	5475200	0	3920400	12060000	4128300	0	3075100	0	8937600	7851300	4484900	0	0	0	0	0	0	0	1	0	1	3	2	0	1	0	3	3	1	0	0	0	0	0	0	15	RDAEDAMDAMDGAVLDGR;VGDVYIPR
Q96H99	Q96H99	tr|Q96H99|Q96H99_HUMAN Cortactin OS=Homo sapiens GN=CTTN PE=2 SV=1;sp|Q14247|SRC8_HUMAN Src substrate cortactin OS=Homo sapiens GN=CTTN PE=1 SV=2;tr|E9PKG3|E9PKG3_HUMAN Cortactin (Fragment) OS=Homo sapiens GN=CTTN PE=4 SV=1;tr|E9PP90|E9PP90_HUMAN Cortactin	57.466	12.229	5.7	0	0	0	0	0	0	0	0	0	0	0	0	0	0	0	0	0	0	0	0	0	0	0	0	1	1	0	0	0	0	0	0	0	0	0	0	0	0	0	0	0	0	2	NASTFEDVTQVSSAYQK;YGLFPANYVELR
[truncated: 15 more columns]

## Sheet: i1
Accession number	Protein names	Gene names	LFQ intensity I1 1	LFQ intensity I1 2	LFQ intensity I1 3	LFQ intensity I2 1	LFQ intensity I2 2	LFQ intensity I2 3	LFQ intensity I3L 1	LFQ intensity I3L 2	LFQ intensity I3L 3	LFQ intensity I3S 1	LFQ intensity I3S 2	LFQ intensity I3S 3	Mean i1	Mean i2	Mean i3L	Mean I3S	Gene names
Q9P206	Uncharacterized protein KIAA1522	KIAA1522	8.11089	8.29916	7.70789	8.10884	7.97449	7.79632	8.18219	8.37407	8.25758	6.41881	8.19251	7.88974	8.03931	7.95988	8.27128	7.50036	KIAA1522
P62249	40S ribosomal protein S16	RPS16	6.94616	7.18446		6.79486	6.67608	6.44638	6.91828	6.97453	6.91807				7.06531	6.63911	6.93696		RPS16
P06748	Nucleophosmin	NPM1	6.8093	7.23338	6.84249		6.50995		5.34143	6.81875	6.54993				6.96172	6.50995	6.23671		NPM1
Q8N8S7	Protein enabled homolog	ENAH	6.8213	7.03922		6.12555	6.66106	5.86745	6.63134	7.09961	6.94817				6.93026	6.21802	6.89304		ENAH
P15880	40S ribosomal protein S2	RPS2	7.0472	7.43739	6.25677	6.53127	6.90789		6.96902	7.19692	7.0333				6.91378	6.71958	7.06641		RPS2
P62829	60S ribosomal protein L23	RPL23	6.84024	6.97825		6.21144	6.57582		6.84556	6.81788	6.73555				6.90924	6.39363	6.79966		RPL23
P18124	60S ribosomal protein L7	RPL7	6.86388	6.89847		6.81642	6.61052	6.01376	6.58022	6.82224	6.75295				6.88117	6.48024	6.71847		RPL7
P83731	60S ribosomal protein L24	RPL24	6.81152	6.93726		6.81961	6.68935	6.16705	6.76665	6.80329	6.72721				6.87439	6.55867	6.76572		RPL24
P62851	40S ribosomal protein S25	RPS25	6.7028	6.9945		6.70593	6.62791		6.89815	6.74171	6.72212	5.16661	5.27946		6.84865	6.66692	6.78733	5.22303	RPS25
P61353	60S ribosomal protein L27	RPL27	6.77564	6.88002		6.86807	6.57332	6.27198	6.56386	6.8239	6.69754				6.82783	6.57112	6.6951		RPL27
P62750	60S ribosomal protein L23a	RPL23A	6.75289	6.88553		6.7455	6.4746	6.46464	6.76296	6.79669	6.80123	4.81908	5.27068		6.81921	6.56158	6.78696	5.04488	RPL23A
P46776	60S ribosomal protein L27a	RPL27A	7.06558	7.1461	6.19064	7.05277	6.89494	6.73555	6.98131	7.04218	6.97361		5.23977		6.80077	6.89442	6.99904	5.23977	RPL27A
Q969Q0;P83881	60S ribosomal protein L36a-like;60S ribosomal protein L36a	RPL36AL;RPL36A		6.79759			6.61059			6.57273	6.56781				6.79759	6.61059	6.57027		RPL36AL;RPL36A
P46781	40S ribosomal protein S9	RPS9	6.71548	6.87805		6.7577	6.50623		6.61402	6.7382	6.68218				6.79676	6.63197	6.67813		RPS9
P62701	40S ribosomal protein S4, X isoform	RPS4X	6.87516	7.10171	6.39716	6.73907	6.67338	6.16723	6.78512	6.90008	6.81871				6.79134	6.52656	6.83464		RPS4X
Q96GW7	Brevican core protein	BCAN		6.7702			6.47346	6.53499			6.62061				6.7702	6.50422	6.62061		BCAN
P62424	60S ribosomal protein L7a	RPL7A	6.75869	6.77923		6.70316	6.54695		6.54434	6.74607	6.65664				6.76896	6.62506	6.64902		RPL7A
P62910	60S ribosomal protein L32	RPL32	6.73483	6.80054		5.98253	6.57687	6.24289	6.66762	6.60705	6.56366				6.76769	6.26743	6.61278		RPL32
Q07020	60S ribosomal protein L18	RPL18	6.83497	6.87469	6.57148	6.93036	6.71516	6.70417	6.68889	6.84275	6.76221				6.76038	6.78323	6.76462		RPL18
P60866	40S ribosomal protein S20	RPS20	6.62208	6.8571		6.43514	6.06483	5.95821	6.56054	6.61046	6.46516				6.73959	6.15273	6.54539		RPS20
P62917	60S ribosomal protein L8	RPL8	6.84065	7.06108	6.27021	5.98429	6.70597	6.70098	6.6459	7.03559	6.81147				6.72398	6.46375	6.83099		RPL8
P47914	60S ribosomal protein L29	RPL29	6.40905	7.02942	6.73098	6.39844	6.87083	6.78913	6.54088	6.91655	6.87032				6.72315	6.68613	6.77592		RPL29
P62913	60S ribosomal protein L11	RPL11	6.60659	6.83192		6.7115	6.48583	6.34612	6.6165	6.63091	6.47356				6.71925	6.51449	6.57365		RPL11
P62266	40S ribosomal protein S23	RPS23	6.5313	6.89809		6.52742	6.40471		6.53323	6.64338	6.52746				6.7147	6.46607	6.56802		RPS23
P62861	40S ribosomal protein S30	FAU	6.72393	6.67431		6.92803	6.44344	6.42002	6.58773	6.79415	6.7555				6.69912	6.59716	6.71246		FAU
P50552	Vasodilator-stimulated phosphoprotein	VASP	6.92571	7.1936	5.97688	6.2552	6.68101	6.46024	7.00809	7.2008	6.98886				6.69873	6.46548	7.06592		VASP
P62081	40S ribosomal protein S7	RPS7	6.5138	6.88178		6.38353	6.19576		6.53559	6.57492	6.42919				6.69779	6.28964	6.51323		RPS7
P05387	60S acidic ribosomal protein P2	RPLP2	6.65403	6.71858		6.75975	6.42812		6.32195	6.62014	6.58773	4.609			6.68631	6.59393	6.50994	4.609	RPLP2
P62899	60S ribosomal protein L31	RPL31	6.69035	7.12097	6.24237	6.10137	6.59005	6.58587	6.41415	6.75717	6.77122				6.68456	6.42576	6.64751		RPL31
P18621	60S ribosomal protein L17	RPL17	6.89881	7.0057	6.13897	6.32064	6.41394		6.54591	6.70918	6.53012				6.68116	6.36729	6.59507		RPL17
P36578	60S ribosomal protein L4	RPL4	6.79024	7.07697	6.16563	6.61375	6.76811	6.18783	6.66039	7.02902	6.91173				6.67761	6.52323	6.86705		RPL4
P27635	60S ribosomal protein L10	RPL10	6.55703	6.7881		6.0769	6.40004		6.35574	6.65686	6.53841				6.67257	6.23847	6.517		RPL10
P61247	40S ribosomal protein S3a	RPS3A	6.80741	7.18273	6.01418	5.79437	6.75205		6.66896	6.82358	6.80077				6.66811	6.27321	6.76444		RPS3A
P62854;Q5JNZ5	40S ribosomal protein S26;Putative 40S ribosomal protein S26-like 1	RPS26;RPS26P11	6.73537	6.92046	6.32228	6.50274	6.37947		6.63132	6.79564	6.62116				6.65937	6.4411	6.6827		RPS26;RPS26P11
P62906	60S ribosomal protein L10a	RPL10A	6.83849	7.06236	6.06837	6.48498	6.74525	6.16277	6.57096	7.03607	6.85497				6.65641	6.46434	6.82067		RPL10A
P23396	40S ribosomal protein S3	RPS3	6.95062	7.14746	5.844	6.47603	6.71632	6.21733	6.87077	6.90882	6.82295	4.10367	4.68667		6.64736	6.46989	6.86751	4.39517	RPS3
P62244	40S ribosomal protein S15a	RPS15A	6.532	6.75498		6.52026	6.45199		6.56463	6.57933	6.50341				6.64349	6.48612	6.54912		RPS15A
Q02878	60S ribosomal protein L6	RPL6	7.02686	7.19576	5.69833	6.57688	6.82215	6.27887	6.75654	7.15697	7.07044				6.64032	6.5593	6.99465		RPL6
P62269	40S ribosomal protein S18	RPS18	6.5408	6.72893		6.52556	6.38018		6.56022	6.49297	6.55645				6.63487	6.45287	6.53654		RPS18
Q7L576	Cytoplasmic FMR1-interacting protein 1	CYFIP1	6.72349	6.54065		6.36532	6.15272	5.72198	6.6858	6.97024	6.89776				6.63207	6.08	6.85127		CYFIP1
P26373	60S ribosomal protein L13	RPL13	6.66481	7.08767	6.11932	6.6195	6.82953	6.36374	6.54706	7.00792	6.87594		4.85942		6.62394	6.60426	6.81031	4.85942	RPL13
P50914	60S ribosomal protein L14	RPL14	6.84842	6.86052	6.1245	6.75133	6.49824	6.28421	6.7446	6.83933	6.70639				6.61115	6.51126	6.76344		RPL14
Q5IFJ7;P32969	60S ribosomal protein L9	RPL9	6.45326	6.72356		5.85106	6.24311		6.20661	6.44282	6.32558				6.58841	6.04708	6.325		RPL9
Q02543	60S ribosomal protein L18a	RPL18A	6.63647	6.62707	6.49712	5.6246	6.38446	6.22629	6.47643	6.58535	6.52516				6.58689	6.07845	6.52898		RPL18A
Q9Y3U8	60S ribosomal protein L36	RPL36	6.51274	6.65997		6.44345	6.31065		6.4133	6.63617	6.44154				6.58636	6.37705	6.497		RPL36
P40429;Q6NVV1	60S ribosomal protein L13a;Putative 60S ribosomal protein L13a protein RPL13AP3	RPL13A;RPL13AP3	6.85134	6.88434	6.02251	6.74172	6.6783	6.30741	6.75723	6.71572	6.78344				6.58606	6.57581	6.75213		RPL13A;RPL13AP3
P46778	60S ribosomal protein L21	RPL21	6.51809	6.65006		6.49083	6.42615	6.17589	6.32023	6.59154	6.41256				6.58408	6.36429	6.44144		RPL21
P62277	40S ribosomal protein S13	RPS13	6.758	6.84372	6.14672	6.64242	6.54418	6.17138	6.65568	6.72387	6.58654				6.58281	6.45266	6.65536		RPS13
Q9UNX3;P61254	60S ribosomal protein L26-like 1;60S ribosomal protein L26	RPL26L1;RPL26	6.62886	7.07493	6.02098	6.58442	6.70152	6.30984	6.12503	6.94868	6.77631				6.57492	6.53193	6.61667		RPL26L1;RPL26
P05388;Q8NHW5	60S acidic ribosomal protein P0;60S acidic ribosomal protein P0-like	RPLP0;RPLP0P6	6.50611	6.63144		5.94115	6.18769		6.08365	6.49058	6.35599				6.56878	6.06442	6.31007		RPLP0;RPLP0P6
P62280	40S ribosomal protein S11	RPS11	6.66057	6.95701	6.05246	5.5618	6.67858	5.95036	6.63575	6.83929	6.77093				6.55668	6.06358	6.74866		RPS11
P62263	40S ribosomal protein S14	RPS14	6.74361	7.02812	5.85845	6.75962	6.70536	5.97011	6.77162	6.87566	6.83555				6.54339	6.47836	6.82761		RPS14
P49207	60S ribosomal protein L34	RPL34	6.49287	6.58323		6.60089	6.36654		6.35149	6.57174	6.4543				6.53805	6.48371	6.45918		RPL34
P18077	60S ribosomal protein L35a	RPL35A	6.45861	6.58148		6.20745	6.37627		6.30931	6.54412	6.45339				6.52005	6.29186	6.43561		RPL35A
P46779	60S ribosomal protein L28	RPL28	6.336	6.69887			6.21527		6.33007	6.68699	6.44239				6.51743	6.21527	6.48648		RPL28
P62241	40S ribosomal protein S8	RPS8	6.79574	6.97632	5.76041	6.43629	6.64236	6.25835	6.72923	6.84569	6.75171				6.51082	6.44567	6.77554		RPS8
P62888	60S ribosomal protein L30	RPL30	6.47422	6.53781			6.2163		6.13941	6.52319	6.31488				6.50601	6.2163	6.32582		RPL30
P62753	40S ribosomal protein S6	RPS6	6.62116	6.89165	5.98662	6.56407	6.55313	6.49449	6.62676	6.8184	6.64166				6.49981	6.53723	6.69561		RPS6
P61313	60S ribosomal protein L15	RPL15	6.60086	6.76466	6.10951	6.03519	6.45897		6.37738	6.76428	6.6986				6.49168	6.24708	6.61342		RPL15
P42677	40S ribosomal protein S27	RPS27	6.60148	6.86243	5.98848	6.45016	6.54705		6.65898	6.8572	6.69892				6.48413	6.4986	6.73837		RPS27
P13010	X-ray repair cross-complementing protein 5	XRCC5	6.29206	6.65744		5.71073	5.9065		5.56356	6.39832	6.37134				6.47475	5.80861	6.11108		XRCC5
P17844	Probable ATP-dependent RNA helicase DDX5	DDX5	6.34386	6.59761		5.91858	6.33397		6.46187	6.31323	6.22825				6.47073	6.12628	6.33445		DDX5
Q9UQB8	Brain-specific angiogenesis inhibitor 1-associated protein 2	BAIAP2	6.75398	6.75757	5.88513	6.97162	6.83862	6.03125	6.63541	6.82702	6.64121				6.46556	6.61383	6.70121		BAIAP2
Q8IZP0	Abl interactor 1	ABI1	6.55931	6.36116		6.56331	6.13884		6.50333	6.76059	6.64743				6.46023	6.35108	6.63712		ABI1
P30050	60S ribosomal protein L12	RPL12	6.54699	6.83382	5.98917		6.49967	5.9669	6.67207	6.62015	6.28283				6.45666	6.23329	6.52501		RPL12
P62847	40S ribosomal protein S24	RPS24	6.28874	6.58212		5.96228	6.05755		6.07726	6.32748	6.18568				6.43543	6.00992	6.19681		RPS24
P67809	Nuclease-sensitive element-binding protein 1	YBX1	6.55183	6.75089	5.98768	5.91488	6.43697		6.34801	6.61706	6.48237				6.43013	6.17593	6.48248		YBX1
P46782	40S ribosomal protein S5;40S ribosomal protein S5, N-terminally processed	RPS5	6.25351	6.57662			6.01284		6.13846	6.27059	6.09562				6.41506	6.01284	6.16822		RPS5
P84098	60S ribosomal protein L19	RPL19	6.30565	6.441		6.27219	6.1577		6.21296	6.32424	6.21861				6.37333	6.21494	6.25194		RPL19
P61513	60S ribosomal protein L37a	RPL37A	5.87366	6.37284	6.82065		6.01511			6.13357	5.94491				6.35571	6.01511	6.03924		RPL37A
Q00839	Heterogeneous nuclear ribonucleoprotein U	HNRNPU	6.25477	6.40466		6.26416	6.1272		6.30369	6.32369	6.29601				6.32971	6.19568	6.30779		HNRNPU
P12956	X-ray repair cross-complementing protein 6	XRCC6	6.18585	6.43631		5.83841	5.93486		5.73184	6.20534	6.13069				6.31108	5.88664	6.02262		XRCC6
P31947	14-3-3 protein sigma	SFN	6.27619	6.34537			6.64656			6.20688	6.38288				6.31078	6.64656	6.29488		SFN
Q59GN2;P62891	Putative 60S ribosomal protein L39-like 5;60S ribosomal protein L39	RPL39P5;RPL39	6.13555	6.36916					6.00655	6.18831	6.084				6.25235		6.09296		RPL39P5;RPL39
Q9BWT6	Meiotic nuclear division protein 1 homolog	MND1		6.24							5.93041				6.24		5.93041		MND1
Q07021	Complement component 1 Q subcomponent-binding protein, mitochondrial	C1QBP	6.20577	6.2642		6.26302	6.57307		5.91425	6.18061	5.94533				6.23499	6.41804	6.0134		C1QBP
P63173	60S ribosomal protein L38	RPL38	6.09212	6.37288			5.89456		6.02804	6.09258	5.99528				6.2325	5.89456	6.03863		RPL38
P39023	60S ribosomal protein L3	RPL3	6.48557	6.84353	5.36639	5.5881	6.52298	5.4755	6.21958	6.77954	6.67379				6.23183	5.86219	6.55764		RPL3
P19338	Nucleolin	NCL	6.3122	6.5308	5.81732	6.6361	6.17716	5.4939	6.26212	6.62024	6.35774				6.22011	6.10239	6.41337		NCL
P62841	40S ribosomal protein S15	RPS15	6.15281	6.28724			5.88102			6.06759					6.22002	5.88102	6.06759		RPS15
Q9P258	Protein RCC2	RCC2	6.14513	6.28789		5.57626	5.86124		5.90664	6.15603	5.91332				6.21651	5.71875	5.992		RCC2
O00571;O15523	ATP-dependent RNA helicase DDX3X;ATP-dependent RNA helicase DDX3Y	DDX3X;DDX3Y	6.03274	6.39559		5.83933	6.06141		6.27582	6.21932	6.03651				6.21416	5.95037	6.17722		DDX3X;DDX3Y
P39019	40S ribosomal protein S19	RPS19	5.99168	6.43049		5.56037	5.74901		5.99975	6.13287	5.62569				6.21109	5.65469	5.91944		RPS19
P84103	Serine/arginine-rich splicing factor 3	SRSF3	6.067	6.32627		6.03322	5.72401		5.89943	6.15887	6.01009				6.19664	5.87862	6.0228		SRSF3
O60506	Heterogeneous nuclear ribonucleoprotein Q	SYNCRIP	6.01317	6.351		5.39592	5.78692		5.97336	6.02999	5.86053				6.18209	5.59142	5.95463		SYNCRIP
P09651;Q32P51	Heterogeneous nuclear ribonucleoprotein A1;Heterogeneous nuclear ribonucleoprotein A1, N-terminally processed;Heterogeneous nuclear ribonucleoprotein A1-like 2	HNRNPA1;HNRNPA1L2	6.08529	6.24561			5.78771			5.99396	5.7045				6.16545	5.78771	5.84923		HNRNPA1;HNRNPA1L2
P41091;Q2VIR3	Eukaryotic translation initiation factor 2 subunit 3;Putative eukaryotic translation initiation factor 2 subunit 3-like protein	EIF2S3;EIF2S3L	6.11133	6.21439		5.68673	5.99046		5.97937	6.15561	6.09892				6.16286	5.8386	6.07797		EIF2S3;EIF2S3L
Q9Y2A7	Nck-associated protein 1	NCKAP1	6.24227	6.07452		5.6497	5.42305		6.06974	6.5201	6.40778				6.1584	5.53638	6.33254		NCKAP1
P27348	14-3-3 protein theta	YWHAQ		6.14934			5.58826		4.81963	6.35797	6.29466		4.80317		6.14934	5.58826	5.82409	4.80317	YWHAQ
P60903	Protein S100-A10	S100A10		6.12879					6.26867	6.28997	6.28677	6.65543	7.2416	6.8311	6.12879		6.2818	6.90937	S100A10
P06703	Protein S100-A6	S100A6		6.10785			5.95317			6.06941	5.83708		6.85549	6.94356	6.10785	5.95317	5.95324	6.89953	S100A6
P25398	40S ribosomal protein S12	RPS12	6.00117	6.20623			5.69165		5.95512	6.0327	5.9771				6.1037	5.69165	5.9883		RPS12
Q13247	Serine/arginine-rich splicing factor 6	SRSF6	5.97978	6.19204		6.0293	5.9298		6.11591	6.12382	5.99257				6.08591	5.97955	6.07743		SRSF6
P27816	Microtubule-associated protein 4	MAP4	5.903	6.23616		5.43899	5.27033		5.56874	6.03451	5.82118				6.06958	5.35466	5.80814		MAP4
P16989	Y-box-binding protein 3	YBX3	5.92757	6.18783		5.67614	5.64859		5.48147	6.03691	5.77319				6.0577	5.66237	5.76386		YBX3
Q9Y6W5	Wiskott-Aldrich syndrome protein family member 2	WASF2	6.29929	5.81166		6.18797	5.86146		6.14073	6.57149	6.50048				6.05547	6.02472	6.40423		WASF2
Q01130;Q9BRL6	Serine/arginine-rich splicing factor 2;Serine/arginine-rich splicing factor 8	SRSF2;SRSF8	6.00134	6.09219		6.17278	5.72127		5.82041	6.00346	5.98229				6.04677	5.94702	5.93539		SRSF2;SRSF8
P22626	Heterogeneous nuclear ribonucleoproteins A2/B1	HNRNPA2B1	5.96984	6.1089			5.88356			6.08379	5.86501				6.03937	5.88356	5.9744		HNRNPA2B1
P63267;P68133;P68032;P62736	Actin, gamma-enteric smooth muscle;Actin, alpha skeletal muscle;Actin, alpha cardiac muscle 1;Actin, aortic smooth muscle	ACTG2;ACTA1;ACTC1;ACTA2	5.62669	6.42945											6.02807				ACTG2;ACTA1;ACTC1;ACTA2
P46783;Q9NQ39	40S ribosomal protein S10;Putative 40S ribosomal protein S10-like	RPS10;RPS10P5	6.01047	6.04317			5.56373		5.9275	5.93995	5.68484				6.02682	5.56373	5.85076		RPS10;RPS10P5
P08708	40S ribosomal protein S17	RPS17	5.78885	6.24244			5.49707		5.55981	5.75145	5.7525				6.01564	5.49707	5.68792		RPS17
P05386	60S acidic ribosomal protein P1	RPLP1	5.87926	6.12195			5.57945			5.98768	5.43144				6.00061	5.57945	5.70956		RPLP1
P12532	Creatine kinase U-type, mitochondrial	CKMT1A	6.15537	5.84369		5.80399	5.55015				5.55973				5.99953	5.67707	5.55973		CKMT1A
P61978	Heterogeneous nuclear ribonucleoprotein K	HNRNPK	5.85828	6.13874			5.94881		6.11965	6.16912	5.97913				5.99851	5.94881	6.0893		HNRNPK
Q9BY44	Eukaryotic translation initiation factor 2A;Eukaryotic translation initiation factor 2A, N-terminally processed	EIF2A	5.81884	6.17023			5.10534		5.22365	5.4532	5.19368				5.99454	5.10534	5.29018		EIF2A
P16401	Histone H1.5	HIST1H1B	6.02127	5.96224		6.0167	5.59001		5.62433	6.01883	5.94203				5.99175	5.80335	5.86173		HIST1H1B
Q9ULH1	Arf-GAP with SH3 domain, ANK repeat and PH domain-containing protein 1	ASAP1	5.94905	6.03411			5.72417		5.51212	6.15503	6.01569				5.99158	5.72417	5.89428		ASAP1
Q8NC51	Plasminogen activator inhibitor 1 RNA-binding protein	SERBP1	5.81971	6.14317					5.49415	5.92839	5.50592				5.98144		5.64282		SERBP1
P62273	40S ribosomal protein S29	RPS29	5.63824	6.23807			5.73573		5.55371	5.97091	5.98275				5.93816	5.73573	5.83579		RPS29
Q04118	Basic salivary proline-rich protein 3	PRB3		5.92569						6.19877					5.92569		6.19877		PRB3
P35637;Q92804	RNA-binding protein FUS;TATA-binding protein-associated factor 2N	FUS;TAF15	5.73386	6.10998			5.54236		5.35696	5.01085	5.75432	4.82526			5.92192	5.54236	5.37404	4.82526	FUS;TAF15
Q92974	Rho guanine nucleotide exchange factor 2	ARHGEF2	5.81249	6.02202			5.09146			5.73017	4.88916				5.91725	5.09146	5.30966		ARHGEF2
Q14258	E3 ubiquitin/ISG15 ligase TRIM25	TRIM25	5.86399	5.9538			5.56054		5.50958	5.72861	5.66196				5.9089	5.56054	5.63339		TRIM25
Q9UHR4	Brain-specific angiogenesis inhibitor 1-associated protein 2-like protein 1	BAIAP2L1	5.76397	6.05185			5.03687		4.8539	5.72013	5.48916				5.90791	5.03687	5.3544		BAIAP2L1
Q08211	ATP-dependent RNA helicase A	DHX9	5.71981	6.07408		5.10113	5.1246		5.20447	5.78591	5.4716				5.89695	5.11287	5.48733		DHX9
Q9UN86	Ras GTPase-activating protein-binding protein 2	G3BP2		5.88645			5.547			5.65696	5.60859				5.88645	5.547	5.63278		G3BP2
Q9Y3I0	tRNA-splicing ligase RtcB homolog	RTCB	5.78224	5.97325			5.13399		5.52385	5.76975	5.48968				5.87775	5.13399	5.59442		RTCB
P62857	40S ribosomal protein S28	RPS28		5.86732			5.37716			5.54248	5.37471	4.99234	5.32267		5.86732	5.37716	5.45859	5.15751	RPS28
Q00341	Vigilin	HDLBP	5.52543	6.20642			5.34772		5.46965	5.68756	5.46731				5.86593	5.34772	5.54151		HDLBP
Q96AG4	Leucine-rich repeat-containing protein 59	LRRC59	5.90128	5.79541			5.40511		5.52469	5.28219	5.63777				5.84834	5.40511	5.48155		LRRC59
Q14444	Caprin-1	CAPRIN1	5.66098	6.0291			5.6653		5.72598	5.63774	5.58722				5.84504	5.6653	5.65031		CAPRIN1
O75534	Cold shock domain-containing protein E1	CSDE1	5.68887	6.00095			5.58343		5.86456	5.87309	5.73268				5.84491	5.58343	5.82344		CSDE1
Q14103	Heterogeneous nuclear ribonucleoprotein D0	HNRNPD	5.61204	6.03028			5.62255		5.62883	5.78193	5.55895				5.82116	5.62255	5.65657		HNRNPD
P31943	Heterogeneous nuclear ribonucleoprotein H;Heterogeneous nuclear ribonucleoprotein H, N-terminally processed	HNRNPH1	5.64974	5.95069					5.53726	5.73542	5.45096				5.80022		5.57455		HNRNPH1
P12236	ADP/ATP translocase 3;ADP/ATP translocase 3, N-terminally processed	SLC25A6	5.60838	5.9788			5.60571		5.78545	5.80722	5.53281		5.64184		5.79359	5.60571	5.70849	5.64184	SLC25A6
P09874	Poly [ADP-ribose] polymerase 1	PARP1	5.8816	5.66888						5.23674	5.43995				5.77524		5.33834		PARP1
P60660;P14649	Myosin light polypeptide 6;Myosin light chain 6B	MYL6;MYL6B		5.77415						5.36786					5.77415		5.36786		MYL6;MYL6B
P62258	14-3-3 protein epsilon	YWHAE	5.47799	6.06971			5.58225		6.11468	6.41702	6.3228				5.77385	5.58225	6.28483		YWHAE
Q13283	Ras GTPase-activating protein-binding protein 1	G3BP1	5.46583	6.07011			4.98973		5.215	5.66946	4.9776				5.76797	4.98973	5.28735		G3BP1
Q13765;E9PAV3	Nascent polypeptide-associated complex subunit alpha;Nascent polypeptide-associated complex subunit alpha, muscle-specific form	NACA	5.70644	5.82884			5.61187		5.71461	5.88233	5.61551				5.76764	5.61187	5.73748		NACA
P20042	Eukaryotic translation initiation factor 2 subunit 2	EIF2S2	5.71575	5.81128			5.60525		5.63935	5.71571	5.76498				5.76352	5.60525	5.70668		EIF2S2
Q9Y3F4	Serine-threonine kinase receptor-associated protein	STRAP	5.45443	6.0717			5.08095		5.23277	5.86374	5.28827				5.76307	5.08095	5.46159		STRAP
Q9BXU0	Testis-expressed sequence 12 protein	TEX12	5.76028								5.63833				5.76028		5.63833		TEX12
Q6P5R6	60S ribosomal protein L22-like 1	RPL22L1	5.71737	5.78379					5.71528	5.73308	5.73113				5.75058		5.72649		RPL22L1
P31946	14-3-3 protein beta/alpha;14-3-3 protein beta/alpha, N-terminally processed	YWHAB		5.74557						5.77776	5.77653				5.74557		5.77714		YWHAB
Q8WUW1	Protein BRICK1	BRK1	6.06528	5.40384		5.71157	5.31469		5.75442	6.23568	5.89902				5.73456	5.51313	5.96304		BRK1
Q07955	Serine/arginine-rich splicing factor 1	SRSF1	5.67277	5.77866			5.47513		5.59503	5.60898	5.60279				5.72572	5.47513	5.60226		SRSF1
Q9NYB9	Abl interactor 2	ABI2	5.75829	5.63402		5.71659			5.90107	6.20718	6.1067				5.69616	5.71659	6.07165		ABI2
P23588	Eukaryotic translation initiation factor 4B	EIF4B		5.68851			5.47922				5.49039				5.68851	5.47922	5.49039		EIF4B
Q92665	28S ribosomal protein S31, mitochondrial	MRPS31		5.68786					5.70304	6.0117	5.85807				5.68786		5.8576		MRPS31
P11021	78 kDa glucose-regulated protein	HSPA5	5.59874	5.76178			5.59547		5.99883	5.92868	5.77075	6.2528	6.47138	6.21953	5.68026	5.59547	5.89942	6.31457	HSPA5
P52272	Heterogeneous nuclear ribonucleoprotein M	HNRNPM	5.37749	5.95267		5.22074	4.86619		5.05865	5.80474	5.11494				5.66508	5.04346	5.32611		HNRNPM
Q07666	KH domain-containing, RNA-binding, signal transduction-associated protein 1	KHDRBS1		5.65501						5.42339	5.31152				5.65501		5.36746		KHDRBS1
Q92841	Probable ATP-dependent RNA helicase DDX17	DDX17	5.55084	5.74118			5.46228		5.69784	5.58967	5.52869				5.64601	5.46228	5.6054		DDX17
P49458	Signal recognition particle 9 kDa protein	SRP9	5.66314	5.60835			5.319		5.43391	5.53003	5.41177				5.63575	5.319	5.45857		SRP9
Q9Y2R5	28S ribosomal protein S17, mitochondrial	MRPS17		5.63222						5.80288	5.76152				5.63222		5.7822		MRPS17
Q16629	Serine/arginine-rich splicing factor 7	SRSF7		5.62898			5.40758		5.52767	5.66161	5.4807				5.62898	5.40758	5.55666		SRSF7
Q96CW1	AP-2 complex subunit mu	AP2M1		5.62621						5.53428	5.44364				5.62621		5.48896		AP2M1
O95793	Double-stranded RNA-binding protein Staufen homolog 1	STAU1	5.41079	5.84077			4.97294		5.12395	5.7142	5.4751				5.62578	4.97294	5.43775		STAU1
P35241	Radixin	RDX	5.39005	5.86147											5.62576				RDX
Q99729	Heterogeneous nuclear ribonucleoprotein A/B	HNRNPAB	5.34309	5.90107			5.46304			5.73539	5.47235				5.62208	5.46304	5.60387		HNRNPAB
Q9Y676	28S ribosomal protein S18b, mitochondrial	MRPS18B		5.6205						5.67167					5.6205		5.67167		MRPS18B
Q86V81	THO complex subunit 4	ALYREF	5.62724	5.60107			5.37842		5.46979	5.60056	5.29088				5.61416	5.37842	5.45374		ALYREF
O15235	28S ribosomal protein S12, mitochondrial	MRPS12		5.61046			5.4748			5.56919	5.43583				5.61046	5.4748	5.50251		MRPS12
E9PRG8	Uncharacterized protein C11orf98	C11orf98	5.57656	5.64061			5.34445		5.44711	5.35666	5.39173				5.60859	5.34445	5.3985		C11orf98
P11940	Polyadenylate-binding protein 1	PABPC1	5.4966	5.71905			5.52824		5.62307	5.72607	5.55902				5.60782	5.52824	5.63605		PABPC1
Q9Y3C1	Nucleolar protein 16	NOP16	5.45254	5.75331					5.33467	5.4535	5.16708				5.60293		5.31842		NOP16
Q92499	ATP-dependent RNA helicase DDX1	DDX1	5.47232	5.73106			4.90676		4.83419	5.74158	5.28436				5.60169	4.90676	5.28671		DDX1
P82933	28S ribosomal protein S9, mitochondrial	MRPS9		5.60034			5.43653			5.81053	5.7241				5.60034	5.43653	5.76732		MRPS9
Q96F07	Cytoplasmic FMR1-interacting protein 2	CYFIP2	5.52812	5.67152			5.17592			6.10243	6.10711				5.59982	5.17592	6.10477		CYFIP2
A1A4S6	Rho GTPase-activating protein 10	ARHGAP10	5.63814	5.55989			5.41877		5.41837	5.64027	5.53528				5.59902	5.41877	5.53131		ARHGAP10
P46777	60S ribosomal protein L5	RPL5	5.53577	5.64826			5.20211			5.50946	5.38135				5.59202	5.20211	5.4454		RPL5
Q00059	Transcription factor A, mitochondrial	TFAM	5.59179						5.41459	5.58869	5.46394				5.59179		5.48907		TFAM
Q12906	Interleukin enhancer-binding factor 3	ILF3	5.51087	5.67226			5.37612		5.3133	5.48177	5.25057				5.59157	5.37612	5.34855		ILF3
Q7Z2W4	Zinc finger CCCH-type antiviral protein 1	ZC3HAV1	5.48766	5.63499			4.685		4.87366	5.66409	5.53337				5.56133	4.685	5.35704		ZC3HAV1
P19525	Interferon-induced, double-stranded RNA-activated protein kinase	EIF2AK2	5.42298	5.69634			5.158			5.42542	5.15993				5.55966	5.158	5.29267		EIF2AK2
Q16666	Gamma-interferon-inducible protein 16	IFI16		5.55491						5.15603	5.16501				5.55491		5.16052		IFI16
Q7L2E3	Putative ATP-dependent RNA helicase DHX30	DHX30	5.67245	5.43481		5.46787	5.03679			5.70991	5.36652				5.55363	5.25233	5.53821		DHX30
Q9Y3D9	28S ribosomal protein S23, mitochondrial	MRPS23	5.36968	5.72689			5.40169		5.68039	5.88324	5.74699				5.54828	5.40169	5.77021		MRPS23
P26599	Polypyrimidine tract-binding protein 1	PTBP1	5.43716	5.6537						5.50188	5.49517				5.54543		5.49853		PTBP1
Q12905	Interleukin enhancer-binding factor 2	ILF2	5.36745	5.71885			5.36331								5.54315	5.36331			ILF2
Q92558	Wiskott-Aldrich syndrome protein family member 1	WASF1	5.5371						5.76595	6.01845	5.83336				5.5371		5.87259		WASF1
P08865	40S ribosomal protein SA	RPSA	5.41275	5.63409			5.43567		5.26557	5.48213	5.49809				5.52342	5.43567	5.41526		RPSA
Q9UI08	Ena/VASP-like protein	EVL	5.43678	5.60974					5.48334	5.75726	5.28598				5.52326		5.50886		EVL
Q32MZ4	Leucine-rich repeat flightless-interacting protein 1	LRRFIP1		5.51909						5.46656	5.44287				5.51909		5.45471		LRRFIP1
P62316	Small nuclear ribonucleoprotein Sm D2	SNRPD2		5.51338						5.10058					5.51338		5.10058		SNRPD2
O96013	Serine/threonine-protein kinase PAK 4	PAK4	5.46054	5.56155			5.26451			5.35773	5.41754				5.51105	5.26451	5.38763		PAK4
Q9Y224	UPF0568 protein C14orf166	C14orf166	5.43525	5.58463			5.24679		5.38355	5.45151	5.32362				5.50994	5.24679	5.38623		C14orf166
Q6PKG0	La-related protein 1	LARP1	5.33674	5.68196			5.11541			5.62343	5.52973				5.50935	5.11541	5.57658		LARP1
P53007	Tricarboxylate transport protein, mitochondrial	SLC25A1	5.46759	5.55008					5.28448	5.2819					5.50884		5.28319		SLC25A1
P60468	Protein transport protein Sec61 subunit beta	SEC61B		5.49998						5.4381					5.49998		5.4381		SEC61B
P21333	Filamin-A	FLNA		5.49531								4.41204			5.49531			4.41204	FLNA
Q9Y446	Plakophilin-3	PKP3	5.27506	5.71502					5.08994	4.89546					5.49504		4.9927		PKP3
Q9Y383;Q9NQ29	Putative RNA-binding protein Luc7-like 2;Putative RNA-binding protein Luc7-like 1	LUC7L2;LUC7L		5.48831							5.42729				5.48831		5.42729		LUC7L2;LUC7L
P60842	Eukaryotic initiation factor 4A-I	EIF4A1	5.24497	5.73079			5.33417		5.51152	5.35124		5.07679		5.99102	5.48788	5.33417	5.43138	5.5339	EIF4A1
P53999	Activated RNA polymerase II transcriptional coactivator p15	SUB1	5.66812	5.30423		5.84986				5.26979	5.67477				5.48617	5.84986	5.47228		SUB1
O75569	Interferon-inducible double-stranded RNA-dependent protein kinase activator A	PRKRA	5.46656	5.50432						5.56071					5.48544		5.56071		PRKRA
Q13751	Laminin subunit beta-3	LAMB3		5.48495					5.49933	5.19162					5.48495		5.34547		LAMB3
Q9UQ80	Proliferation-associated protein 2G4	PA2G4	5.23249	5.73152						5.27138					5.482		5.27138		PA2G4
Q07065	Cytoskeleton-associated protein 4	CKAP4	5.49546	5.4447						5.44404	5.42032				5.47008		5.43218		CKAP4
Q9Y2R9	28S ribosomal protein S7, mitochondrial	MRPS7	5.31994	5.6167			5.36693		5.63346	5.6778	5.55463				5.46832	5.36693	5.62196		MRPS7
P82914	28S ribosomal protein S15, mitochondrial	MRPS15		5.46773					5.70258	5.63162	5.55431				5.46773		5.6295		MRPS15
Q9Y2Q9	28S ribosomal protein S28, mitochondrial	MRPS28	5.41325	5.51829					5.63722	5.77714	5.46845				5.46577		5.6276		MRPS28
P62318	Small nuclear ribonucleoprotein Sm D3	SNRPD3	5.46362							5.51045					5.46362		5.51045		SNRPD3
Q15366;P57721	Poly(rC)-binding protein 2;Poly(rC)-binding protein 3	PCBP2;PCBP3		5.45894			5.37109		5.50548	5.46532	5.48952				5.45894	5.37109	5.48677		PCBP2;PCBP3
P51991	Heterogeneous nuclear ribonucleoprotein A3	HNRNPA3	5.39876	5.51489					5.43329	5.35077					5.45682		5.39203		HNRNPA3
P61981	14-3-3 protein gamma;14-3-3 protein gamma, N-terminally processed	YWHAG	5.35679	5.55279			5.45678		5.80678	5.91194	5.80553				5.45479	5.45678	5.84142		YWHAG
O60841	Eukaryotic translation initiation factor 5B	EIF5B	5.30044	5.60872						5.37157	5.21875				5.45458		5.29516		EIF5B
P63241;Q9GZV4;Q6IS14	Eukaryotic translation initiation factor 5A-1;Eukaryotic translation initiation factor 5A-2;Eukaryotic translation initiation factor 5A-1-like	EIF5A;EIF5A2;EIF5AL1	5.02999	5.8773						5.44607					5.45364		5.44607		EIF5A;EIF5A2;EIF5AL1
Q96SB4	SRSF protein kinase 1	SRPK1	5.30203	5.6002					5.3886	5.42165					5.45111		5.40513		SRPK1
Q9UKS6	Protein kinase C and casein kinase substrate in neurons protein 3	PACSIN3	5.42025	5.47638						5.52056	5.21096				5.44832		5.36576		PACSIN3
P42704	Leucine-rich PPR motif-containing protein, mitochondrial	LRPPRC	5.39592	5.49815		6.02123	5.69028		5.70566	5.74461	6.1121	5.43637	6.4264		5.44703	5.85576	5.85412	5.93138	LRPPRC
Q12849	G-rich sequence factor 1	GRSF1	5.23368	5.64197						5.55488					5.43783		5.55488		GRSF1
Q14847	LIM and SH3 domain protein 1	LASP1	5.41254	5.44957						5.50776	5.52298				5.43106		5.51537		LASP1
Q6NZI2	Polymerase I and transcript release factor	PTRF	5.28968	5.56954						5.40043	5.36046				5.42961		5.38045		PTRF
Q96EY4	Translation machinery-associated protein 16	TMA16	5.19802	5.65853						5.23386					5.42828		5.23386		TMA16
Q9NP81	Serine--tRNA ligase, mitochondrial	SARS2	5.40495	5.44727							5.15945				5.42611		5.15945		SARS2
Q52LJ0	Protein FAM98B	FAM98B	5.30972	5.53999			5.33947		5.4767	5.33746	5.33702				5.42485	5.33947	5.38373		FAM98B
P82650	28S ribosomal protein S22, mitochondrial	MRPS22	5.31173	5.53685			5.26937		5.67721	5.84329	5.71656				5.42429	5.26937	5.74569		MRPS22
Q13753	Laminin subunit gamma-2	LAMC2		5.41587					5.18969	4.97385					5.41587		5.08177		LAMC2
Q9BRP8	Partner of Y14 and mago	WIBG	5.30509	5.51875						5.32356	5.19089				5.41192		5.25723		WIBG
Q92522	Histone H1x	H1FX	5.41069	5.40567						5.59696	5.42104				5.40818		5.509		H1FX
P53985	Monocarboxylate transporter 1	SLC16A1		5.40207						5.24591					5.40207		5.24591		SLC16A1
O14744	Protein arginine N-methyltransferase 5;Protein arginine N-methyltransferase 5, N-terminally processed	PRMT5	5.44209	5.35534						5.74862	5.84739	5.30231	5.96375		5.39871		5.79801	5.63303	PRMT5
Q9Y399	28S ribosomal protein S2, mitochondrial	MRPS2		5.39589			5.29241			5.5523	5.57198				5.39589	5.29241	5.56214		MRPS2
Q8NE71	ATP-binding cassette sub-family F member 1	ABCF1	5.3931	5.38353						5.28522	5.22709				5.38831		5.25615		ABCF1
P46063	ATP-dependent DNA helicase Q1	RECQL	5.05342	5.71844						5.29466					5.38593		5.29466		RECQL
Q15365	Poly(rC)-binding protein 1	PCBP1	5.22712	5.5268						5.56312					5.37696		5.56312		PCBP1
O00139	Kinesin-like protein KIF2A	KIF2A	5.25689	5.49315							5.15718				5.37502		5.15718		KIF2A
Q9BQA1	Methylosome protein 50	WDR77	5.31488	5.42343					5.46685	5.67571	5.69923	4.8881	5.90293		5.36915		5.61393	5.39551	WDR77
Q9Y291	28S ribosomal protein S33, mitochondrial	MRPS33		5.36873						5.53576	5.54949				5.36873		5.54263		MRPS33
Q08945	FACT complex subunit SSRP1	SSRP1	5.84343	4.87967		5.24756				5.12837	5.19822				5.36155	5.24756	5.16329		SSRP1
P37108	Signal recognition particle 14 kDa protein	SRP14	5.24175	5.47379						5.2448	5.15424				5.35777		5.19952		SRP14
P52597	Heterogeneous nuclear ribonucleoprotein F;Heterogeneous nuclear ribonucleoprotein F, N-terminally processed	HNRNPF	5.33096	5.38063						5.34834	5.28409				5.35579		5.31622		HNRNPF
Q13263	Transcription intermediary factor 1-beta	TRIM28	5.3265	5.37783					5.4445	5.51972	5.28448				5.35217		5.41623		TRIM28
O95819;Q8N4C8;Q9UKE5	Mitogen-activated protein kinase kinase kinase kinase 4;Misshapen-like kinase 1;TRAF2 and NCK-interacting protein kinase	MAP4K4;MINK1;TNIK	5.34108						5.3371						5.34108		5.3371		MAP4K4;MINK1;TNIK
P29692	Elongation factor 1-delta	EEF1D	5.38917	5.28879							5.23416				5.33898		5.23416		EEF1D
O43143	Pre-mRNA-splicing factor ATP-dependent RNA helicase DHX15	DHX15	5.2594	5.41524						5.25626	5.30726				5.33732		5.28176		DHX15
Q9BRJ6	Uncharacterized protein C7orf50	C7orf50	5.31513	5.35927						5.50881	5.25353				5.3372		5.38117		C7orf50
Q96EY7	Pentatricopeptide repeat domain-containing protein 3, mitochondrial	PTCD3	5.20753	5.46507					5.48426	5.53528	5.50751				5.3363		5.50901		PTCD3
Q96HS1	Serine/threonine-protein phosphatase PGAM5, mitochondrial	PGAM5	5.33463	5.32913						5.39345					5.33188		5.39345		PGAM5
P41743	Protein kinase C iota type	PRKCI	5.16956	5.49388						5.60034	5.37168				5.33172		5.48601		PRKCI
P82673	28S ribosomal protein S35, mitochondrial	MRPS35		5.32972						5.52651	5.35017				5.32972		5.43834		MRPS35
P61619	Protein transport protein Sec61 subunit alpha isoform 1	SEC61A1		5.32642						5.12723					5.32642		5.12723		SEC61A1
Q5T9A4;Q9NVI7	ATPase family AAA domain-containing protein 3B;ATPase family AAA domain-containing protein 3A	ATAD3B;ATAD3A	5.23982	5.41182			5.15149			5.64924	5.21585				5.32582	5.15149	5.43254		ATAD3B;ATAD3A
Q9Y5B9	FACT complex subunit SPT16	SUPT16H	5.41707	5.22629						5.15226	5.37374				5.32168		5.263		SUPT16H
Q9NUQ6	SPATS2-like protein	SPATS2L	5.3249	5.3052							5.30991				5.31505		5.30991		SPATS2L
P13639	Elongation factor 2	EEF2	5.17111	5.45665			5.48993			5.26531	5.24682	5.17199	5.51556		5.31388	5.48993	5.25607	5.34377	EEF2
P38159;Q96E39	RNA-binding motif protein, X chromosome;RNA-binding motif protein, X chromosome, N-terminally processed;RNA binding motif protein, X-linked-like-1	RBMX;RBMXL1	5.19357	5.43404						5.37055	5.27745				5.31381		5.324		RBMX;RBMXL1
P26368	Splicing factor U2AF 65 kDa subunit	U2AF2	5.14295	5.48042											5.31169				U2AF2
O43639	Cytoplasmic protein NCK2	NCK2	5.30931							5.28954	5.10147				5.30931		5.19551		NCK2
Q99575	Ribonucleases P/MRP protein subunit POP1	POP1	4.87402	5.74017						5.34021	5.17214				5.3071		5.25617		POP1
P07814	Bifunctional glutamate/proline--tRNA ligase;Glutamate--tRNA ligase;Proline--tRNA ligase	EPRS	5.17915	5.43332						4.74222	5.09149				5.30624		4.91686		EPRS
O00178	GTP-binding protein 1	GTPBP1		5.30529						5.26998	5.26288				5.30529		5.26643		GTPBP1
Q8IWW6	Rho GTPase-activating protein 12	ARHGAP12	5.25641	5.35261											5.30451				ARHGAP12
Q9C0C9	E2/E3 hybrid ubiquitin-protein ligase UBE2O	UBE2O	4.61723	5.98791											5.30257				UBE2O
Q8NCA5	Protein FAM98A	FAM98A	5.14712	5.43971						5.05477					5.29342		5.05477		FAM98A
Q15233	Non-POU domain-containing octamer-binding protein	NONO	5.21733	5.36569											5.29151				NONO
Q9Y6N5	Sulfide:quinone oxidoreductase, mitochondrial	SQRDL	5.27834	5.30125						5.21405	5.42646				5.28979		5.32026		SQRDL
Q15637	Splicing factor 1	SF1	5.11247	5.45623											5.28435				SF1
P82930	28S ribosomal protein S34, mitochondrial	MRPS34	5.23239	5.32871					5.54269	5.54503	5.36006				5.28055		5.4826		MRPS34
O60716	Catenin delta-1	CTNND1	5.04139	5.51742							5.08821				5.27941		5.08821		CTNND1
P82664	28S ribosomal protein S10, mitochondrial	MRPS10		5.26921						5.28411	5.20033				5.26921		5.24222		MRPS10
O94992	Protein HEXIM1	HEXIM1	5.14999	5.38571						5.30995	5.12136				5.26785		5.21566		HEXIM1
Q2NL82	Pre-rRNA-processing protein TSR1 homolog	TSR1	5.15131	5.3801						5.21606					5.26571		5.21606		TSR1
Q9UI42	Carboxypeptidase A4	CPA4	5.26226				5.58129								5.26226	5.58129			CPA4
P33992	DNA replication licensing factor MCM5	MCM5	5.09156	5.41629						5.14076					5.25393		5.14076		MCM5
P31689	DnaJ homolog subfamily A member 1	DNAJA1		5.25261						5.21743					5.25261		5.21743		DNAJA1
Q9BRS2	Serine/threonine-protein kinase RIO1	RIOK1	5.32131	5.16973						5.22968	5.47838				5.24552		5.35403		RIOK1
P63244	Guanine nucleotide-binding protein subunit beta-2-like 1;Guanine nucleotide-binding protein subunit beta-2-like 1, N-terminally processed	GNB2L1	5.09325	5.39531			5.25597			5.24197	5.18932	4.83017			5.24428	5.25597	5.21565	4.83017	GNB2L1
Q13243	Serine/arginine-rich splicing factor 5	SRSF5	5.1648	5.31785						5.23555					5.24133		5.23555		SRSF5
P82675	28S ribosomal protein S5, mitochondrial	MRPS5	5.14261	5.34001					5.5209	5.79555	5.47601				5.24131		5.59749		MRPS5
Q01844	RNA-binding protein EWS	EWSR1	5.26799	5.21309							5.28668				5.24054		5.28668		EWSR1
Q8WVM0	Dimethyladenosine transferase 1, mitochondrial	TFB1M		5.23887						5.04685					5.23887		5.04685		TFB1M
Q9UDY2	Tight junction protein ZO-2	TJP2	5.1478	5.3283						5.21077					5.23805		5.21077		TJP2
Q92598	Heat shock protein 105 kDa	HSPH1		5.23762						5.386		5.70179	5.91978	5.93675	5.23762		5.386	5.85278	HSPH1
P55884	Eukaryotic translation initiation factor 3 subunit B	EIF3B	5.03993	5.42801							5.12772				5.23397		5.12772		EIF3B
Q8WU90	Zinc finger CCCH domain-containing protein 15	ZC3H15	5.20151	5.2659						5.10493	5.24905				5.2337		5.17699		ZC3H15
Q9Y5M8	Signal recognition particle receptor subunit beta	SRPRB	5.02825	5.43624						5.16917					5.23224		5.16917		SRPRB
P16333	Cytoplasmic protein NCK1	NCK1	5.18571	5.27864						5.43473	5.28511				5.23218		5.35992		NCK1
Q13428	Treacle protein	TCOF1	5.23124							5.20183	5.2316				5.23124		5.21672		TCOF1
Q9BUJ2	Heterogeneous nuclear ribonucleoprotein U-like protein 1	HNRNPUL1	5.20022	5.25717						5.27921					5.2287		5.27921		HNRNPUL1
Q8N3C0	Activating signal cointegrator 1 complex subunit 3	ASCC3	5.1986	5.25636					4.94527	5.52948					5.22748		5.23737		ASCC3
P51114;Q06787;P51116	Fragile X mental retardation syndrome-related protein 1;Fragile X mental retardation protein 1;Fragile X mental retardation syndrome-related protein 2	FXR1;FMR1;FXR2	5.23157	5.21661					5.48169	5.42009					5.22409		5.45089		FXR1;FMR1;FXR2
P62826	GTP-binding nuclear protein Ran	RAN	5.19329	5.23782			5.43532			5.3007	5.26951	5.21299			5.21556	5.43532	5.28511	5.21299	RAN
Q8N1G4	Leucine-rich repeat-containing protein 47	LRRC47	5.22355	5.20593						4.98562					5.21474		4.98562		LRRC47
P82932	28S ribosomal protein S6, mitochondrial	MRPS6	5.15149	5.27527					5.5215	5.54779	5.2938				5.21338		5.45437		MRPS6
Q13045	Protein flightless-1 homolog	FLII	5.20718							4.98912					5.20718		4.98912		FLII
P60891;P21108;P11908	Ribose-phosphate pyrophosphokinase 1;Ribose-phosphate pyrophosphokinase 3;Ribose-phosphate pyrophosphokinase 2	PRPS1;PRPS1L1;PRPS2	5.02751	5.3841						5.00856		4.991			5.20581		5.00856	4.991	PRPS1;PRPS1L1;PRPS2
Q9NR30;Q9BQ39	Nucleolar RNA helicase 2;ATP-dependent RNA helicase DDX50	DDX21;DDX50	5.19106	5.21854						5.20415					5.2048		5.20415		DDX21;DDX50
P25205	DNA replication licensing factor MCM3	MCM3	5.01986	5.37854											5.1992				MCM3
P30419	Glycylpeptide N-tetradecanoyltransferase 1	NMT1	5.1122	5.27224						5.07265					5.19222		5.07265		NMT1
Q16378	Proline-rich protein 4	PRR4	5.19162							5.45346					5.19162		5.45346		PRR4
Q86UE4	Protein LYRIC	MTDH		5.1898						5.21221	5.25969				5.1898		5.23595		MTDH
P00558;P07205	Phosphoglycerate kinase 1;Phosphoglycerate kinase 2	PGK1;PGK2	5.18713				5.2418				5.21453				5.18713	5.2418	5.21453		PGK1;PGK2
P26196	Probable ATP-dependent RNA helicase DDX6	DDX6	5.20645	5.16755											5.187				DDX6
P35250	Replication factor C subunit 2	RFC2	5.20066	5.17088						5.24898					5.18577		5.24898		RFC2
P14678;P63162	Small nuclear ribonucleoprotein-associated proteins B and B;Small nuclear ribonucleoprotein-associated protein N	SNRPB;SNRPN	5.31584	5.04544						5.18512	5.29964				5.18064		5.24238		SNRPB;SNRPN
Q9BYN8	28S ribosomal protein S26, mitochondrial	MRPS26	5.02251	5.32021					5.41047	5.50371	5.39905				5.17136		5.43774		MRPS26
P23246	Splicing factor, proline- and glutamine-rich	SFPQ	5.10394	5.23228							4.98674				5.16811		4.98674		SFPQ
Q9ULX3	RNA-binding protein NOB1	NOB1		5.16182							5.24756				5.16182		5.24756		NOB1
Q12797	Aspartyl/asparaginyl beta-hydroxylase	ASPH	5.15866							5.14233					5.15866		5.14233		ASPH
Q9H6S0	Probable ATP-dependent RNA helicase YTHDC2	YTHDC2	5.17972	5.12166						5.2008	5.12421				5.15069		5.1625		YTHDC2
P05198	Eukaryotic translation initiation factor 2 subunit 1	EIF2S1	4.95342	5.3222			5.01043			7.17041	5.07987				5.13781	5.01043	6.12514		EIF2S1
P51398	28S ribosomal protein S29, mitochondrial	DAP3	4.70738	5.56473					5.37807	5.73883	5.54552				5.13605		5.55414		DAP3
P08240	Signal recognition particle receptor subunit alpha	SRPR		5.13389						5.06202					5.13389		5.06202		SRPR
Q16787	Laminin subunit alpha-3	LAMA3	5.01561	5.24726							5.16292				5.13144		5.16292		LAMA3
P98175	RNA-binding protein 10	RBM10	5.0604	5.19901											5.1297				RBM10
O75616	GTPase Era, mitochondrial	ERAL1		5.12071						5.36167	5.30741				5.12071		5.33454		ERAL1
Q9Y3D3	28S ribosomal protein S16, mitochondrial	MRPS16		5.12005			5.23606		5.57365	5.31347	5.23162				5.12005	5.23606	5.37291		MRPS16
Q9Y4P3	Transducin beta-like protein 2	TBL2	5.02135	5.21524						5.26411					5.1183		5.26411		TBL2
P10809	60 kDa heat shock protein, mitochondrial	HSPD1	4.93545	5.29574						5.29139	5.2014		5.15119		5.11559		5.24639	5.15119	HSPD1
Q9P2E9	Ribosome-binding protein 1	RRBP1	5.07129	5.14355											5.10742				RRBP1
Q9BVP2	Guanine nucleotide-binding protein-like 3	GNL3	5.25919	4.95443						5.34659	5.18281				5.10681		5.2647		GNL3
Q9Y2W1	Thyroid hormone receptor-associated protein 3	THRAP3	5.10257								5.02572				5.10257		5.02572		THRAP3
O15371	Eukaryotic translation initiation factor 3 subunit D	EIF3D	4.99194	5.19819											5.09507				EIF3D
P27448	MAP/microtubule affinity-regulating kinase 3	MARK3	5.07864	5.10558											5.09211				MARK3
Q14331	Protein FRG1	FRG1	4.99987	5.18101											5.09044				FRG1
O60783	28S ribosomal protein S14, mitochondrial	MRPS14		5.08059						4.96102					5.08059		4.96102		MRPS14
P41252	Isoleucine--tRNA ligase, cytoplasmic	IARS	5.30477	4.84407							5.03294				5.07442		5.03294		IARS
Q3KQU3	MAP7 domain-containing protein 1	MAP7D1	4.99852	5.14566						5.05979					5.07209		5.05979		MAP7D1
Q9UPY6	Wiskott-Aldrich syndrome protein family member 3	WASF3	5.05964	5.08314						5.3892	5.43255				5.07139		5.41088		WASF3
Q9BZE4	Nucleolar GTP-binding protein 1	GTPBP4		5.07015						4.99783					5.07015		4.99783		GTPBP4
Q9Y2L1	Exosome complex exonuclease RRP44	DIS3	5.00962	5.1233							5.0493				5.06646		5.0493		DIS3
Q14694	Ubiquitin carboxyl-terminal hydrolase 10	USP10	4.97665	5.15014											5.0634				USP10
Q13310	Polyadenylate-binding protein 4	PABPC4		5.06288							5.15857				5.06288		5.15857		PABPC4
Q04917	14-3-3 protein eta	YWHAH	5.0465						5.61902	5.36464	5.36493				5.0465		5.44953		YWHAH
P48307	Tissue factor pathway inhibitor 2	TFPI2		5.03443					5.42568	5.03639					5.03443		5.23104		TFPI2
Q86UK7	Zinc finger protein 598	ZNF598	5.06281	4.99973						5.09416					5.03127		5.09416		ZNF598
P78527	DNA-dependent protein kinase catalytic subunit	PRKDC	4.64141	5.40926											5.02534				PRKDC
P63151	Serine/threonine-protein phosphatase 2A 55 kDa regulatory subunit B alpha isoform	PPP2R2A	4.99146	5.05258						5.29453	5.03185	5.30694	5.70089		5.02202		5.16319	5.50392	PPP2R2A
P0DMV9;P0DMV8	Heat shock 70 kDa protein 1B;Heat shock 70 kDa protein 1A	HSPA1B;HSPA1A	5.14351	4.89888			4.76568		5.75625	5.8801	5.75323	6.42136	6.72993	6.08622	5.0212	4.76568	5.79653	6.4125	HSPA1B;HSPA1A
P60981	Destrin	DSTN	5.01986									5.04056			5.01986			5.04056	DSTN
Q9UNQ2	Probable dimethyladenosine transferase	DIMT1	4.95594	5.03933											4.99764				DIMT1
P49674;P48730	Casein kinase I isoform epsilon;Casein kinase I isoform delta	CSNK1E;CSNK1D		4.97641						4.97003					4.97641		4.97003		CSNK1E;CSNK1D
Q96EL2	28S ribosomal protein S24, mitochondrial	MRPS24	4.94243							5.39995					4.94243		5.39995		MRPS24
P54136	Arginine--tRNA ligase, cytoplasmic	RARS	4.9199	4.95834											4.93912				RARS
Q15334	Lethal(2) giant larvae protein homolog 1	LLGL1	4.91793							5.02362					4.91793		5.02362		LLGL1
P04843	Dolichyl-diphosphooligosaccharide--protein glycosyltransferase subunit 1	RPN1		4.89085							5.13997				4.89085		5.13997		RPN1
O75179	Ankyrin repeat domain-containing protein 17	ANKRD17	4.8779							5.01749					4.8779		5.01749		ANKRD17
P49411	Elongation factor Tu, mitochondrial	TUFM	4.59222	5.13242					5.05173	5.79286	5.51097	6.11737	6.58319	5.37308	4.86232		5.45186	6.02455	TUFM
P38646	Stress-70 protein, mitochondrial	HSPA9	4.80191	4.87032					5.18483	5.55383	5.38741	6.27432	6.42203	5.57336	4.83612		5.37536	6.0899	HSPA9

## Sheet: i2
Accession number	Protein names	Gene names	LFQ intensity I1 1	LFQ intensity I1 2	LFQ intensity I1 3	LFQ intensity I2 1	LFQ intensity I2 2	LFQ intensity I2 3	LFQ intensity I3L 1	LFQ intensity I3L 2	LFQ intensity I3L 3	LFQ intensity I3S 1	LFQ intensity I3S 2	LFQ intensity I3S 3	Mean i1	Mean i2	Mean i3L	Mean I3S
Q9P206	Uncharacterized protein KIAA1522	KIAA1522	8.11089	8.29916	7.70789	8.10884	7.97449	7.79632	8.18219	8.37407	8.25758	6.41881	8.19251	7.88974	8.03931	7.95988	8.27128	7.50036
P46776	60S ribosomal protein L27a	RPL27A	7.06558	7.1461	6.19064	7.05277	6.89494	6.73555	6.98131	7.04218	6.97361		5.23977		6.80077	6.89442	6.99904	5.23977
Q07020	60S ribosomal protein L18	RPL18	6.83497	6.87469	6.57148	6.93036	6.71516	6.70417	6.68889	6.84275	6.76221				6.76038	6.78323	6.76462
P15880	40S ribosomal protein S2	RPS2	7.0472	7.43739	6.25677	6.53127	6.90789		6.96902	7.19692	7.0333				6.91378	6.71958	7.06641
P47914	60S ribosomal protein L29	RPL29	6.40905	7.02942	6.73098	6.39844	6.87083	6.78913	6.54088	6.91655	6.87032				6.72315	6.68613	6.77592
P62851	40S ribosomal protein S25	RPS25	6.7028	6.9945		6.70593	6.62791		6.89815	6.74171	6.72212	5.16661	5.27946		6.84865	6.66692	6.78733	5.22303
P31947	14-3-3 protein sigma	SFN	6.27619	6.34537			6.64656			6.20688	6.38288				6.31078	6.64656	6.29488
P62249	40S ribosomal protein S16	RPS16	6.94616	7.18446		6.79486	6.67608	6.44638	6.91828	6.97453	6.91807				7.06531	6.63911	6.93696
P46781	40S ribosomal protein S9	RPS9	6.71548	6.87805		6.7577	6.50623		6.61402	6.7382	6.68218				6.79676	6.63197	6.67813
P62424	60S ribosomal protein L7a	RPL7A	6.75869	6.77923		6.70316	6.54695		6.54434	6.74607	6.65664				6.76896	6.62506	6.64902
Q9UQB8	Brain-specific angiogenesis inhibitor 1-associated protein 2	BAIAP2	6.75398	6.75757	5.88513	6.97162	6.83862	6.03125	6.63541	6.82702	6.64121				6.46556	6.61383	6.70121
Q969Q0;P83881	60S ribosomal protein L36a-like;60S ribosomal protein L36a	RPL36AL;RPL36A		6.79759			6.61059			6.57273	6.56781				6.79759	6.61059	6.57027
P26373	60S ribosomal protein L13	RPL13	6.66481	7.08767	6.11932	6.6195	6.82953	6.36374	6.54706	7.00792	6.87594		4.85942		6.62394	6.60426	6.81031	4.85942
P62861	40S ribosomal protein S30	FAU	6.72393	6.67431		6.92803	6.44344	6.42002	6.58773	6.79415	6.7555				6.69912	6.59716	6.71246
P05387	60S acidic ribosomal protein P2	RPLP2	6.65403	6.71858		6.75975	6.42812		6.32195	6.62014	6.58773	4.609			6.68631	6.59393	6.50994	4.609
P40429;Q6NVV1	60S ribosomal protein L13a;Putative 60S ribosomal protein L13a protein RPL13AP3	RPL13A;RPL13AP3	6.85134	6.88434	6.02251	6.74172	6.6783	6.30741	6.75723	6.71572	6.78344				6.58606	6.57581	6.75213
P61353	60S ribosomal protein L27	RPL27	6.77564	6.88002		6.86807	6.57332	6.27198	6.56386	6.8239	6.69754				6.82783	6.57112	6.6951
P62750	60S ribosomal protein L23a	RPL23A	6.75289	6.88553		6.7455	6.4746	6.46464	6.76296	6.79669	6.80123	4.81908	5.27068		6.81921	6.56158	6.78696	5.04488
Q02878	60S ribosomal protein L6	RPL6	7.02686	7.19576	5.69833	6.57688	6.82215	6.27887	6.75654	7.15697	7.07044				6.64032	6.5593	6.99465
P83731	60S ribosomal protein L24	RPL24	6.81152	6.93726		6.81961	6.68935	6.16705	6.76665	6.80329	6.72721				6.87439	6.55867	6.76572
P62753	40S ribosomal protein S6	RPS6	6.62116	6.89165	5.98662	6.56407	6.55313	6.49449	6.62676	6.8184	6.64166				6.49981	6.53723	6.69561
Q9UNX3;P61254	60S ribosomal protein L26-like 1;60S ribosomal protein L26	RPL26L1;RPL26	6.62886	7.07493	6.02098	6.58442	6.70152	6.30984	6.12503	6.94868	6.77631				6.57492	6.53193	6.61667
P62701	40S ribosomal protein S4, X isoform	RPS4X	6.87516	7.10171	6.39716	6.73907	6.67338	6.16723	6.78512	6.90008	6.81871				6.79134	6.52656	6.83464
P36578	60S ribosomal protein L4	RPL4	6.79024	7.07697	6.16563	6.61375	6.76811	6.18783	6.66039	7.02902	6.91173				6.67761	6.52323	6.86705
P62913	60S ribosomal protein L11	RPL11	6.60659	6.83192		6.7115	6.48583	6.34612	6.6165	6.63091	6.47356				6.71925	6.51449	6.57365
P50914	60S ribosomal protein L14	RPL14	6.84842	6.86052	6.1245	6.75133	6.49824	6.28421	6.7446	6.83933	6.70639				6.61115	6.51126	6.76344
P06748	Nucleophosmin	NPM1	6.8093	7.23338	6.84249		6.50995		5.34143	6.81875	6.54993				6.96172	6.50995	6.23671
Q96GW7	Brevican core protein	BCAN		6.7702			6.47346	6.53499			6.62061				6.7702	6.50422	6.62061
P42677	40S ribosomal protein S27	RPS27	6.60148	6.86243	5.98848	6.45016	6.54705		6.65898	6.8572	6.69892				6.48413	6.4986	6.73837
P62244	40S ribosomal protein S15a	RPS15A	6.532	6.75498		6.52026	6.45199		6.56463	6.57933	6.50341				6.64349	6.48612	6.54912
[truncated: 142 more rows]

## Sheet: i3L
Accession number	Protein names	Gene names	LFQ intensity I1 1	LFQ intensity I1 2	LFQ intensity I1 3	LFQ intensity I2 1	LFQ intensity I2 2	LFQ intensity I2 3	LFQ intensity I3L 1	LFQ intensity I3L 2	LFQ intensity I3L 3	LFQ intensity I3S 1	LFQ intensity I3S 2	LFQ intensity I3S 3	Mean i1	Mean i2	Mean i3L	Mean I3S
[truncated: 318 more rows]

[truncated: 2 more sheets: i3S, KI]
