# Supplementary material for: NHSL3 controls single and collective cell migration through two distinct mechanisms
Source: Nat Commun. 2025 Jan 2;16:205. doi: 10.1038/s41467-024-55647-3 (PMC11696792; doi:10.1038/s41467-024-55647-3)
Supplement: Supplementary file 5 — Supplementary Data 3 [file 41467_2024_55647_MOESM5_ESM.xlsx]

## Sheet: SuppTable_FinalModelsScores
uniprot_id1	gene_name1	start1	end1	uniprot_id2	gene_name2	start2	end2	pLDDT	pTM	ipTM	confidence_score	model_index	seed_number	Figure	ModelArchive
Q9P206-3	NHSL3_i2	440	455	Q8IZP0	ABI1 (site1)	433	508	84.2	0.742	0.663	0.6788	2	96833	Figure 5b	ma-pzi05
Q9P206-3	NHSL3_i2	556	572	Q8IZP0	ABI1 (site2)	433	508	82.717	0.72	0.61	0.632	1	15782	Figure 5b	ma-e0o0t
Q9P206-3	NHSL3_i2	717	750	P50552	VASP	1	120	86.8	0.795	0.751	0.7598	4	18908	Figure 5b	ma-xrf33
Q9P206-3	NHSL3_i2	717	750	Q8N8S7	MENA	1	120	86.1	0.827	0.715	0.7374	4	39638	Figure 5b	ma-dfoes
Q9P206-3	NHSL3_i2	612	627	Q9UQB8	IRSp53	373	438	89.643	0.71	0.73	0.726	2	58618	Figure 5b	ma-3kkf3
Q9P206-4	NHSL3_i3s	115	542	P27348	YWHAQ	1	245	88.5	0.875	0.781	0.7998	5	49754	Figure 6c	ma-pptik

## Sheet: SuppTable_Screening_NHSL3_i2
uniprot_id1	gene_name1	start1	end1	uniprot_id2	gene_name2	start2	end2	pLDDT	pTM	ipTM	confidence_score	mean_ipTM	model_index	seed_number
Q9P206-3	NHSL3_i2	100	172	P50552	VASP	1	130	66.4	0.572	0.162	0.244	0.141	2	19091
Q9P206-3	NHSL3_i2	100	172	P50552	VASP	249	293	44.6	0.224	0.053	0.087	0.045	4	21332
Q9P206-3	NHSL3_i2	100	172	P50552	VASP	325	380	55.4	0.39	0.212	0.248	0.151	2	21713
Q9P206-3	NHSL3_i2	1	1046	P50552	VASP	1	380	27.8	0.238	0.385	0.356	0.353	2	8995
Q9P206-3	NHSL3_i2	1	53	P50552	VASP	1	130	70.6	0.61	0.069	0.177	0.06	2	4809
Q9P206-3	NHSL3_i2	1	53	P50552	VASP	249	293	45.3	0.245	0.072	0.106	0.06	3	25450
Q9P206-3	NHSL3_i2	1	53	P50552	VASP	325	380	57.2	0.383	0.134	0.184	0.111	1	24090
Q9P206-3	NHSL3_i2	163	204	P50552	VASP	1	130	72.2	0.68	0.286	0.365	0.208	3	25351
Q9P206-3	NHSL3_i2	163	204	P50552	VASP	121	221	40.8	0.161	0.062	0.082	0.044	2	13395
Q9P206-3	NHSL3_i2	163	204	P50552	VASP	171	258	35.4	0.134	0.055	0.071	0.051	3	6753
Q9P206-3	NHSL3_i2	163	204	P50552	VASP	249	293	46.1	0.278	0.116	0.148	0.093	3	2156
Q9P206-3	NHSL3_i2	163	204	P50552	VASP	284	334	39.1	0.181	0.08	0.1	0.063	3	29300
Q9P206-3	NHSL3_i2	163	204	P50552	VASP	325	380	58.5	0.431	0.183	0.233	0.147	1	18225
Q9P206-3	NHSL3_i2	195	224	P50552	VASP	1	130	73.9	0.689	0.239	0.329	0.181	1	30604
Q9P206-3	NHSL3_i2	195	224	P50552	VASP	249	293	48.4	0.302	0.081	0.125	0.066	2	18459
Q9P206-3	NHSL3_i2	195	224	P50552	VASP	325	380	59.4	0.445	0.141	0.202	0.099	2	9903
Q9P206-3	NHSL3_i2	215	269	P50552	VASP	1	130	66.8	0.631	0.251	0.327	0.186	1	15675
Q9P206-3	NHSL3_i2	215	269	P50552	VASP	121	221	45.7	0.224	0.053	0.087	0.04	2	7443
Q9P206-3	NHSL3_i2	215	269	P50552	VASP	171	258	42	0.257	0.054	0.095	0.046	3	11207
Q9P206-3	NHSL3_i2	215	269	P50552	VASP	249	293	53.6	0.387	0.253	0.28	0.193	1	3123
Q9P206-3	NHSL3_i2	215	269	P50552	VASP	284	334	48.8	0.323	0.084	0.132	0.073	3	8593
Q9P206-3	NHSL3_i2	215	269	P50552	VASP	325	380	56.4	0.455	0.291	0.324	0.19	2	1724
Q9P206-3	NHSL3_i2	260	302	P50552	VASP	1	130	72.4	0.692	0.352	0.42	0.228	1	25422
Q9P206-3	NHSL3_i2	260	302	P50552	VASP	249	293	47	0.28	0.074	0.115	0.061	1	11014
Q9P206-3	NHSL3_i2	260	302	P50552	VASP	325	380	58.8	0.438	0.189	0.239	0.155	2	12458
Q9P206-3	NHSL3_i2	293	346	P50552	VASP	1	130	67.8	0.658	0.296	0.368	0.201	5	11988
Q9P206-3	NHSL3_i2	293	346	P50552	VASP	121	221	36.6	0.164	0.104	0.116	0.055	4	2128
Q9P206-3	NHSL3_i2	293	346	P50552	VASP	171	258	35.5	0.145	0.06	0.077	0.057	3	26965
Q9P206-3	NHSL3_i2	293	346	P50552	VASP	249	293	43.3	0.258	0.113	0.142	0.101	3	24593
Q9P206-3	NHSL3_i2	293	346	P50552	VASP	284	334	44.5	0.239	0.073	0.106	0.057	3	31098
Q9P206-3	NHSL3_i2	293	346	P50552	VASP	325	380	52.8	0.431	0.219	0.261	0.18	1	20943
Q9P206-3	NHSL3_i2	337	437	P50552	VASP	1	130	60.9	0.497	0.049	0.139	0.048	1	325
Q9P206-3	NHSL3_i2	337	437	P50552	VASP	249	293	39.5	0.189	0.035	0.065	0.03	4	11552
Q9P206-3	NHSL3_i2	337	437	P50552	VASP	325	380	46.6	0.285	0.055	0.101	0.044	1	8897
Q9P206-3	NHSL3_i2	387	487	P50552	VASP	1	130	65.4	0.552	0.671	0.647	0.239	2	18877
Q9P206-3	NHSL3_i2	387	487	P50552	VASP	249	293	43	0.194	0.054	0.082	0.048	1	27093
Q9P206-3	NHSL3_i2	387	487	P50552	VASP	325	380	47.2	0.302	0.117	0.154	0.091	1	24096
Q9P206-3	NHSL3_i2	438	538	P50552	VASP	1	130	59.7	0.513	0.179	0.246	0.152	5	1677
Q9P206-3	NHSL3_i2	438	538	P50552	VASP	249	293	42.2	0.193	0.057	0.084	0.045	1	5350
Q9P206-3	NHSL3_i2	438	538	P50552	VASP	325	380	44.7	0.301	0.118	0.155	0.088	1	20038
Q9P206-3	NHSL3_i2	44	109	P50552	VASP	1	130	72.3	0.701	0.74	0.732	0.292	3	23773
Q9P206-3	NHSL3_i2	44	109	P50552	VASP	121	221	45.5	0.2	0.049	0.079	0.04	2	26743
Q9P206-3	NHSL3_i2	44	109	P50552	VASP	171	258	43	0.219	0.049	0.083	0.041	3	28051
Q9P206-3	NHSL3_i2	44	109	P50552	VASP	249	293	46.6	0.291	0.174	0.197	0.105	2	29397
Q9P206-3	NHSL3_i2	44	109	P50552	VASP	284	334	46.2	0.275	0.089	0.126	0.059	4	8771
Q9P206-3	NHSL3_i2	44	109	P50552	VASP	325	380	53.8	0.382	0.193	0.231	0.154	2	27141
Q9P206-3	NHSL3_i2	488	588	P50552	VASP	1	130	61	0.511	0.122	0.2	0.068	1	20580
Q9P206-3	NHSL3_i2	488	588	P50552	VASP	249	293	40.5	0.194	0.05	0.079	0.042	4	2079
Q9P206-3	NHSL3_i2	488	588	P50552	VASP	325	380	47.2	0.3	0.085	0.128	0.063	4	31086
Q9P206-3	NHSL3_i2	539	639	P50552	VASP	1	130	66.6	0.542	0.466	0.481	0.304	4	23963
Q9P206-3	NHSL3_i2	539	639	P50552	VASP	249	293	44.1	0.192	0.047	0.076	0.044	1	6532
Q9P206-3	NHSL3_i2	539	639	P50552	VASP	325	380	44.2	0.29	0.083	0.125	0.072	5	16888
Q9P206-3	NHSL3_i2	589	689	P50552	VASP	1	130	62.6	0.517	0.242	0.297	0.168	4	31244
Q9P206-3	NHSL3_i2	589	689	P50552	VASP	249	293	40	0.193	0.049	0.078	0.044	1	9309
Q9P206-3	NHSL3_i2	589	689	P50552	VASP	325	380	50.3	0.289	0.089	0.129	0.069	4	15342
Q9P206-3	NHSL3_i2	640	740	P50552	VASP	1	130	66	0.555	0.717	0.685	0.675	5	14801
Q9P206-3	NHSL3_i2	640	740	P50552	VASP	249	293	43.8	0.205	0.053	0.083	0.041	3	5313
Q9P206-3	NHSL3_i2	640	740	P50552	VASP	325	380	47.6	0.285	0.064	0.108	0.058	3	5335
Q9P206-3	NHSL3_i2	690	790	P50552	VASP	1	130	68.8	0.563	0.701	0.673	0.554	4	21735
Q9P206-3	NHSL3_i2	690	790	P50552	VASP	249	293	43.8	0.202	0.077	0.102	0.058	3	2297
Q9P206-3	NHSL3_i2	690	790	P50552	VASP	325	380	50.6	0.28	0.053	0.098	0.049	4	31970
Q9P206-3	NHSL3_i2	741	841	P50552	VASP	1	130	60.9	0.554	0.229	0.294	0.136	1	22007
Q9P206-3	NHSL3_i2	741	841	P50552	VASP	249	293	39.1	0.189	0.057	0.083	0.044	2	28140
Q9P206-3	NHSL3_i2	741	841	P50552	VASP	325	380	45.7	0.287	0.161	0.186	0.121	2	30227
Q9P206-3	NHSL3_i2	791	891	P50552	VASP	1	130	61.6	0.531	0.143	0.221	0.124	2	32097
Q9P206-3	NHSL3_i2	791	891	P50552	VASP	249	293	39.3	0.19	0.048	0.076	0.038	2	4712
Q9P206-3	NHSL3_i2	791	891	P50552	VASP	325	380	45.9	0.293	0.145	0.175	0.124	2	1572
Q9P206-3	NHSL3_i2	842	942	P50552	VASP	1	130	62.6	0.518	0.143	0.218	0.107	4	13735
Q9P206-3	NHSL3_i2	842	942	P50552	VASP	249	293	42.6	0.185	0.042	0.071	0.034	4	2185
Q9P206-3	NHSL3_i2	842	942	P50552	VASP	325	380	51.2	0.337	0.167	0.201	0.13	4	19758
Q9P206-3	NHSL3_i2	892	992	P50552	VASP	1	130	60	0.52	0.133	0.21	0.106	1	32518
Q9P206-3	NHSL3_i2	892	992	P50552	VASP	249	293	45	0.201	0.103	0.123	0.068	2	16241
Q9P206-3	NHSL3_i2	892	992	P50552	VASP	325	380	46.8	0.293	0.129	0.162	0.11	2	27647
Q9P206-3	NHSL3_i2	943	1043	P50552	VASP	1	130	62.4	0.516	0.12	0.199	0.106	2	1400
Q9P206-3	NHSL3_i2	943	1043	P50552	VASP	249	293	41.2	0.203	0.141	0.153	0.067	2	6067
Q9P206-3	NHSL3_i2	943	1043	P50552	VASP	325	380	46.2	0.296	0.204	0.222	0.128	2	2725
Q9P206-3	NHSL3_i2	993	1046	P50552	VASP	1	130	69.4	0.636	0.233	0.314	0.173	1	24387
Q9P206-3	NHSL3_i2	993	1046	P50552	VASP	249	293	39.7	0.253	0.074	0.109	0.054	2	20844
Q9P206-3	NHSL3_i2	993	1046	P50552	VASP	325	380	51.8	0.363	0.105	0.157	0.083	2	20841
Q9P206-3	NHSL3_i2	100	172	Q8IZP0	ABI1	1	169	60	0.427	0.113	0.176	0.092	2	12826
Q9P206-3	NHSL3_i2	100	172	Q8IZP0	ABI1	416	507	57.2	0.479	0.198	0.254	0.154	2	15174
Q9P206-3	NHSL3_i2	1	1046	Q8IZP0	ABI1	1	507	25.4	0.217	0.275	0.263	0.247	4	12108
Q9P206-3	NHSL3_i2	1	53	Q8IZP0	ABI1	1	169	63.6	0.447	0.109	0.177	0.093	3	8327
Q9P206-3	NHSL3_i2	1	53	Q8IZP0	ABI1	416	507	65.4	0.546	0.341	0.382	0.209	1	23928
Q9P206-3	NHSL3_i2	163	204	Q8IZP0	ABI1	1	169	66.6	0.472	0.176	0.235	0.136	2	4670
Q9P206-3	NHSL3_i2	163	204	Q8IZP0	ABI1	160	260	36.6	0.105	0.038	0.052	0.033	2	7509
Q9P206-3	NHSL3_i2	163	204	Q8IZP0	ABI1	210	310	35.6	0.102	0.043	0.055	0.033	2	22332
Q9P206-3	NHSL3_i2	163	204	Q8IZP0	ABI1	261	361	35	0.123	0.035	0.053	0.032	4	30498
Q9P206-3	NHSL3_i2	163	204	Q8IZP0	ABI1	311	411	38.4	0.137	0.037	0.057	0.035	4	8098
Q9P206-3	NHSL3_i2	163	204	Q8IZP0	ABI1	416	507	62.2	0.551	0.224	0.289	0.173	1	26946
Q9P206-3	NHSL3_i2	195	224	Q8IZP0	ABI1	1	169	66.9	0.481	0.179	0.239	0.144	2	21408
Q9P206-3	NHSL3_i2	195	224	Q8IZP0	ABI1	416	507	66.5	0.581	0.265	0.328	0.219	2	23771
Q9P206-3	NHSL3_i2	215	269	Q8IZP0	ABI1	1	169	63.7	0.451	0.151	0.211	0.124	2	5679
Q9P206-3	NHSL3_i2	215	269	Q8IZP0	ABI1	160	260	41.9	0.223	0.049	0.084	0.045	2	17066
Q9P206-3	NHSL3_i2	215	269	Q8IZP0	ABI1	210	310	39.4	0.226	0.061	0.094	0.048	2	2833
Q9P206-3	NHSL3_i2	215	269	Q8IZP0	ABI1	261	361	38.8	0.222	0.065	0.096	0.047	2	24619
Q9P206-3	NHSL3_i2	215	269	Q8IZP0	ABI1	311	411	36.2	0.223	0.054	0.087	0.05	3	25172
Q9P206-3	NHSL3_i2	215	269	Q8IZP0	ABI1	416	507	59.4	0.491	0.195	0.254	0.157	2	6816
Q9P206-3	NHSL3_i2	260	302	Q8IZP0	ABI1	1	169	65	0.49	0.267	0.312	0.22	2	30290
Q9P206-3	NHSL3_i2	260	302	Q8IZP0	ABI1	416	507	67.9	0.583	0.289	0.348	0.236	1	5355
Q9P206-3	NHSL3_i2	293	346	Q8IZP0	ABI1	1	169	60.9	0.466	0.217	0.267	0.189	2	31281
Q9P206-3	NHSL3_i2	293	346	Q8IZP0	ABI1	160	260	32.5	0.13	0.075	0.086	0.056	3	14049
Q9P206-3	NHSL3_i2	293	346	Q8IZP0	ABI1	210	310	31.9	0.136	0.066	0.08	0.046	3	4215
Q9P206-3	NHSL3_i2	293	346	Q8IZP0	ABI1	261	361	31.3	0.127	0.054	0.069	0.041	3	16064
Q9P206-3	NHSL3_i2	293	346	Q8IZP0	ABI1	311	411	30.2	0.133	0.086	0.095	0.072	3	16019
Q9P206-3	NHSL3_i2	293	346	Q8IZP0	ABI1	416	507	57.4	0.557	0.276	0.332	0.203	1	32087
Q9P206-3	NHSL3_i2	337	437	Q8IZP0	ABI1	1	169	56.7	0.383	0.063	0.127	0.057	2	12469
Q9P206-3	NHSL3_i2	337	437	Q8IZP0	ABI1	416	507	55.2	0.41	0.082	0.147	0.075	4	9066
Q9P206-3	NHSL3_i2	387	487	Q8IZP0	ABI1	1	169	55.1	0.398	0.114	0.171	0.083	2	27437
Q9P206-3	NHSL3_i2	387	487	Q8IZP0	ABI1	416	507	58.1	0.466	0.596	0.57	0.518	5	24985
Q9P206-3	NHSL3_i2	438	538	Q8IZP0	ABI1	1	169	57	0.395	0.101	0.16	0.066	2	7203
Q9P206-3	NHSL3_i2	438	538	Q8IZP0	ABI1	416	507	55.6	0.451	0.557	0.536	0.313	5	2665
Q9P206-3	NHSL3_i2	44	109	Q8IZP0	ABI1	1	169	62.3	0.431	0.168	0.221	0.137	1	24494
Q9P206-3	NHSL3_i2	44	109	Q8IZP0	ABI1	160	260	41.9	0.193	0.042	0.072	0.038	1	16424
Q9P206-3	NHSL3_i2	44	109	Q8IZP0	ABI1	210	310	41.1	0.203	0.048	0.079	0.04	2	1577
Q9P206-3	NHSL3_i2	44	109	Q8IZP0	ABI1	261	361	38.9	0.2	0.05	0.08	0.041	2	28871
Q9P206-3	NHSL3_i2	44	109	Q8IZP0	ABI1	311	411	40.8	0.191	0.045	0.074	0.041	2	14481
Q9P206-3	NHSL3_i2	44	109	Q8IZP0	ABI1	416	507	59.2	0.503	0.19	0.253	0.14	1	7950
Q9P206-3	NHSL3_i2	488	588	Q8IZP0	ABI1	1	169	58.4	0.379	0.062	0.125	0.053	2	24087
Q9P206-3	NHSL3_i2	488	588	Q8IZP0	ABI1	416	507	59.2	0.454	0.609	0.578	0.47	1	30149
Q9P206-3	NHSL3_i2	539	639	Q8IZP0	ABI1	1	169	55.3	0.388	0.099	0.157	0.088	2	6638
Q9P206-3	NHSL3_i2	539	639	Q8IZP0	ABI1	416	507	59.3	0.442	0.588	0.559	0.424	2	14306
Q9P206-3	NHSL3_i2	589	689	Q8IZP0	ABI1	1	169	56.6	0.396	0.107	0.165	0.086	3	14465
Q9P206-3	NHSL3_i2	589	689	Q8IZP0	ABI1	416	507	58.1	0.439	0.341	0.361	0.195	1	18777
Q9P206-3	NHSL3_i2	640	740	Q8IZP0	ABI1	1	169	58.2	0.382	0.082	0.142	0.066	2	14611
Q9P206-3	NHSL3_i2	640	740	Q8IZP0	ABI1	416	507	60.8	0.448	0.534	0.517	0.438	1	20704
Q9P206-3	NHSL3_i2	690	790	Q8IZP0	ABI1	1	169	57.8	0.387	0.082	0.143	0.073	2	24072
Q9P206-3	NHSL3_i2	690	790	Q8IZP0	ABI1	416	507	58.8	0.435	0.476	0.468	0.4	1	2658
Q9P206-3	NHSL3_i2	741	841	Q8IZP0	ABI1	1	169	56.4	0.38	0.1	0.156	0.084	2	26745
Q9P206-3	NHSL3_i2	741	841	Q8IZP0	ABI1	416	507	55.1	0.395	0.107	0.165	0.092	4	11540
Q9P206-3	NHSL3_i2	791	891	Q8IZP0	ABI1	1	169	54.9	0.385	0.098	0.155	0.076	2	21950
Q9P206-3	NHSL3_i2	791	891	Q8IZP0	ABI1	416	507	57.3	0.449	0.509	0.497	0.354	1	29665
Q9P206-3	NHSL3_i2	842	942	Q8IZP0	ABI1	1	169	57.4	0.387	0.101	0.158	0.084	2	4823
Q9P206-3	NHSL3_i2	842	942	Q8IZP0	ABI1	416	507	58	0.442	0.53	0.512	0.4	1	24043
Q9P206-3	NHSL3_i2	892	992	Q8IZP0	ABI1	1	169	56.4	0.402	0.134	0.188	0.115	2	30558
Q9P206-3	NHSL3_i2	892	992	Q8IZP0	ABI1	416	507	59.6	0.425	0.278	0.307	0.191	1	27720
Q9P206-3	NHSL3_i2	943	1043	Q8IZP0	ABI1	1	169	56.3	0.398	0.117	0.173	0.108	4	18899
Q9P206-3	NHSL3_i2	943	1043	Q8IZP0	ABI1	416	507	57.8	0.429	0.258	0.292	0.195	1	17774
Q9P206-3	NHSL3_i2	993	1046	Q8IZP0	ABI1	1	169	62.9	0.454	0.168	0.225	0.12	2	6830
Q9P206-3	NHSL3_i2	993	1046	Q8IZP0	ABI1	416	507	62.8	0.521	0.213	0.275	0.164	3	25524
Q9P206-3	NHSL3_i2	100	172	Q8N8S7	MENA	1	130	67.3	0.577	0.115	0.207	0.085	4	9481
Q9P206-3	NHSL3_i2	100	172	Q8N8S7	MENA	123	279	69.2	0.382	0.054	0.119	0.046	2	10019
Q9P206-3	NHSL3_i2	100	172	Q8N8S7	MENA	430	475	46.4	0.243	0.057	0.094	0.046	4	22861
Q9P206-3	NHSL3_i2	100	172	Q8N8S7	MENA	538	591	56.4	0.359	0.155	0.196	0.126	1	30588
Q9P206-3	NHSL3_i2	1	1046	Q8N8S7	MENA	1	591	30.5	0.24	0.314	0.299	0.302	2	12195
Q9P206-3	NHSL3_i2	1	53	Q8N8S7	MENA	1	130	71.1	0.613	0.074	0.182	0.068	3	27849
Q9P206-3	NHSL3_i2	1	53	Q8N8S7	MENA	123	279	75	0.413	0.096	0.16	0.051	2	1001
Q9P206-3	NHSL3_i2	1	53	Q8N8S7	MENA	430	475	47.6	0.294	0.11	0.147	0.077	3	32279
Q9P206-3	NHSL3_i2	1	53	Q8N8S7	MENA	538	591	57.2	0.365	0.125	0.173	0.1	2	12919
Q9P206-3	NHSL3_i2	163	204	Q8N8S7	MENA	1	130	73.9	0.688	0.267	0.351	0.206	3	24570
Q9P206-3	NHSL3_i2	163	204	Q8N8S7	MENA	121	132	46.2	0.249	0.062	0.1	0.05	2	8218
Q9P206-3	NHSL3_i2	163	204	Q8N8S7	MENA	123	279	78.9	0.421	0.137	0.194	0.09	2	29404
Q9P206-3	NHSL3_i2	163	204	Q8N8S7	MENA	270	370	40.1	0.131	0.057	0.072	0.046	2	5215
Q9P206-3	NHSL3_i2	163	204	Q8N8S7	MENA	320	420	36.9	0.137	0.068	0.082	0.061	3	21363
Q9P206-3	NHSL3_i2	163	204	Q8N8S7	MENA	430	475	48.3	0.324	0.139	0.176	0.094	3	21921
Q9P206-3	NHSL3_i2	163	204	Q8N8S7	MENA	466	547	39.5	0.148	0.058	0.076	0.046	4	20476
Q9P206-3	NHSL3_i2	163	204	Q8N8S7	MENA	538	591	57.4	0.412	0.18	0.226	0.133	1	18868
Q9P206-3	NHSL3_i2	195	224	Q8N8S7	MENA	1	130	75.6	0.705	0.195	0.297	0.171	3	13866
Q9P206-3	NHSL3_i2	195	224	Q8N8S7	MENA	123	279	79.8	0.454	0.071	0.147	0.054	5	25314
Q9P206-3	NHSL3_i2	195	224	Q8N8S7	MENA	430	475	50.6	0.342	0.122	0.166	0.08	3	23420
Q9P206-3	NHSL3_i2	195	224	Q8N8S7	MENA	538	591	62.7	0.422	0.111	0.173	0.087	2	22014
Q9P206-3	NHSL3_i2	215	269	Q8N8S7	MENA	1	130	73.9	0.652	0.274	0.35	0.189	3	13463
Q9P206-3	NHSL3_i2	215	269	Q8N8S7	MENA	121	132	59	0.399	0.071	0.137	0.038	2	18114
Q9P206-3	NHSL3_i2	215	269	Q8N8S7	MENA	123	279	76.6	0.419	0.071	0.141	0.066	5	13765
Q9P206-3	NHSL3_i2	215	269	Q8N8S7	MENA	270	370	44.3	0.231	0.08	0.11	0.05	2	5720
Q9P206-3	NHSL3_i2	215	269	Q8N8S7	MENA	320	420	38.1	0.24	0.063	0.098	0.053	3	26253
Q9P206-3	NHSL3_i2	215	269	Q8N8S7	MENA	430	475	53.8	0.373	0.237	0.264	0.167	2	30078
Q9P206-3	NHSL3_i2	215	269	Q8N8S7	MENA	466	547	47.1	0.25	0.048	0.088	0.042	4	4275
Q9P206-3	NHSL3_i2	215	269	Q8N8S7	MENA	538	591	55.5	0.411	0.213	0.253	0.133	2	9902
Q9P206-3	NHSL3_i2	260	302	Q8N8S7	MENA	1	130	71.9	0.668	0.211	0.302	0.178	4	16231
Q9P206-3	NHSL3_i2	260	302	Q8N8S7	MENA	123	279	77.9	0.423	0.17	0.221	0.115	2	20391
Q9P206-3	NHSL3_i2	260	302	Q8N8S7	MENA	430	475	46.8	0.303	0.1	0.141	0.078	3	11396
Q9P206-3	NHSL3_i2	260	302	Q8N8S7	MENA	538	591	57.2	0.417	0.17	0.219	0.13	2	863
Q9P206-3	NHSL3_i2	293	346	Q8N8S7	MENA	1	130	66.3	0.647	0.219	0.305	0.177	3	28570
Q9P206-3	NHSL3_i2	293	346	Q8N8S7	MENA	121	132	45	0.21	0.068	0.097	0.043	3	26921
Q9P206-3	NHSL3_i2	293	346	Q8N8S7	MENA	123	279	72.8	0.414	0.142	0.196	0.091	2	20228
Q9P206-3	NHSL3_i2	293	346	Q8N8S7	MENA	270	370	33.3	0.117	0.057	0.069	0.052	3	10058
Q9P206-3	NHSL3_i2	293	346	Q8N8S7	MENA	320	420	35.1	0.122	0.073	0.083	0.065	4	6532
Q9P206-3	NHSL3_i2	293	346	Q8N8S7	MENA	430	475	42.2	0.289	0.116	0.151	0.104	4	19978
Q9P206-3	NHSL3_i2	293	346	Q8N8S7	MENA	466	547	35.6	0.152	0.066	0.083	0.052	3	8391
Q9P206-3	NHSL3_i2	293	346	Q8N8S7	MENA	538	591	49.3	0.384	0.168	0.211	0.145	3	25764
Q9P206-3	NHSL3_i2	337	437	Q8N8S7	MENA	1	130	62.7	0.526	0.329	0.368	0.1	3	31658
Q9P206-3	NHSL3_i2	337	437	Q8N8S7	MENA	123	279	62.6	0.349	0.058	0.116	0.049	2	2645
Q9P206-3	NHSL3_i2	337	437	Q8N8S7	MENA	430	475	42.6	0.201	0.037	0.07	0.031	4	2472
Q9P206-3	NHSL3_i2	337	437	Q8N8S7	MENA	538	591	47.1	0.259	0.042	0.086	0.036	4	22960
Q9P206-3	NHSL3_i2	387	487	Q8N8S7	MENA	1	130	63.9	0.512	0.177	0.244	0.107	4	18144
Q9P206-3	NHSL3_i2	387	487	Q8N8S7	MENA	123	279	65.7	0.362	0.123	0.171	0.099	2	5336
Q9P206-3	NHSL3_i2	387	487	Q8N8S7	MENA	430	475	43.1	0.204	0.07	0.097	0.059	4	17255
Q9P206-3	NHSL3_i2	387	487	Q8N8S7	MENA	538	591	46.2	0.269	0.077	0.115	0.065	1	7022
Q9P206-3	NHSL3_i2	438	538	Q8N8S7	MENA	1	130	61.6	0.51	0.13	0.206	0.098	2	19577
Q9P206-3	NHSL3_i2	438	538	Q8N8S7	MENA	123	279	65.8	0.366	0.118	0.168	0.086	2	13888
Q9P206-3	NHSL3_i2	438	538	Q8N8S7	MENA	430	475	42.4	0.201	0.059	0.088	0.049	4	11041
Q9P206-3	NHSL3_i2	438	538	Q8N8S7	MENA	538	591	47.5	0.27	0.084	0.121	0.065	1	9533
Q9P206-3	NHSL3_i2	44	109	Q8N8S7	MENA	1	130	68.8	0.612	0.223	0.301	0.18	3	4974
Q9P206-3	NHSL3_i2	44	109	Q8N8S7	MENA	121	132	56.6	0.33	0.027	0.088	0.018	4	27394
Q9P206-3	NHSL3_i2	44	109	Q8N8S7	MENA	123	279	73.4	0.407	0.095	0.158	0.068	5	8418
Q9P206-3	NHSL3_i2	44	109	Q8N8S7	MENA	270	370	42.3	0.197	0.058	0.086	0.045	2	28659
Q9P206-3	NHSL3_i2	44	109	Q8N8S7	MENA	320	420	41.6	0.203	0.053	0.083	0.043	4	18503
Q9P206-3	NHSL3_i2	44	109	Q8N8S7	MENA	430	475	46.9	0.281	0.152	0.178	0.106	2	306
Q9P206-3	NHSL3_i2	44	109	Q8N8S7	MENA	466	547	40.8	0.227	0.058	0.092	0.044	3	19718
Q9P206-3	NHSL3_i2	44	109	Q8N8S7	MENA	538	591	54.3	0.385	0.204	0.24	0.149	2	6201
Q9P206-3	NHSL3_i2	488	588	Q8N8S7	MENA	1	130	63.6	0.505	0.077	0.163	0.062	4	28712
Q9P206-3	NHSL3_i2	488	588	Q8N8S7	MENA	123	279	63.7	0.351	0.058	0.117	0.047	2	4891
Q9P206-3	NHSL3_i2	488	588	Q8N8S7	MENA	430	475	43.2	0.208	0.049	0.081	0.042	4	22033
Q9P206-3	NHSL3_i2	488	588	Q8N8S7	MENA	538	591	47.4	0.266	0.064	0.105	0.05	4	30939
Q9P206-3	NHSL3_i2	539	639	Q8N8S7	MENA	1	130	64.7	0.556	0.603	0.594	0.374	5	20074
Q9P206-3	NHSL3_i2	539	639	Q8N8S7	MENA	123	279	66.3	0.348	0.055	0.114	0.046	2	26166
Q9P206-3	NHSL3_i2	539	639	Q8N8S7	MENA	430	475	43.9	0.195	0.056	0.084	0.053	1	901
Q9P206-3	NHSL3_i2	539	639	Q8N8S7	MENA	538	591	43	0.264	0.064	0.104	0.055	5	32098
Q9P206-3	NHSL3_i2	589	689	Q8N8S7	MENA	1	130	64.9	0.535	0.409	0.434	0.283	4	24170
Q9P206-3	NHSL3_i2	589	689	Q8N8S7	MENA	123	279	63.8	0.359	0.05	0.112	0.048	5	8081
Q9P206-3	NHSL3_i2	589	689	Q8N8S7	MENA	430	475	40.9	0.196	0.062	0.089	0.056	1	13492
Q9P206-3	NHSL3_i2	589	689	Q8N8S7	MENA	538	591	47	0.25	0.068	0.105	0.057	1	1594
Q9P206-3	NHSL3_i2	640	740	Q8N8S7	MENA	1	130	66.5	0.55	0.68	0.654	0.642	3	6976
Q9P206-3	NHSL3_i2	640	740	Q8N8S7	MENA	123	279	67.4	0.346	0.06	0.117	0.048	2	15411
Q9P206-3	NHSL3_i2	640	740	Q8N8S7	MENA	430	475	40.8	0.203	0.057	0.086	0.05	3	5848
Q9P206-3	NHSL3_i2	640	740	Q8N8S7	MENA	538	591	46.9	0.25	0.054	0.093	0.047	5	26493
Q9P206-3	NHSL3_i2	690	790	Q8N8S7	MENA	1	130	65.7	0.584	0.746	0.714	0.559	5	32507
Q9P206-3	NHSL3_i2	690	790	Q8N8S7	MENA	123	279	66.4	0.345	0.055	0.113	0.048	2	26907
Q9P206-3	NHSL3_i2	690	790	Q8N8S7	MENA	430	475	40.8	0.207	0.077	0.103	0.068	3	25664
Q9P206-3	NHSL3_i2	690	790	Q8N8S7	MENA	538	591	51.2	0.255	0.049	0.091	0.047	3	26371
Q9P206-3	NHSL3_i2	741	841	Q8N8S7	MENA	1	130	59.3	0.513	0.182	0.248	0.132	1	9798
Q9P206-3	NHSL3_i2	741	841	Q8N8S7	MENA	123	279	65	0.35	0.064	0.121	0.054	2	9284
Q9P206-3	NHSL3_i2	741	841	Q8N8S7	MENA	430	475	39.1	0.199	0.081	0.105	0.072	4	8022
Q9P206-3	NHSL3_i2	741	841	Q8N8S7	MENA	538	591	45.3	0.265	0.117	0.147	0.101	2	14368
Q9P206-3	NHSL3_i2	791	891	Q8N8S7	MENA	1	130	64.2	0.557	0.496	0.508	0.188	4	5231
Q9P206-3	NHSL3_i2	791	891	Q8N8S7	MENA	123	279	65	0.363	0.095	0.148	0.064	2	20747
Q9P206-3	NHSL3_i2	791	891	Q8N8S7	MENA	430	475	41.2	0.205	0.065	0.093	0.057	4	21089
Q9P206-3	NHSL3_i2	791	891	Q8N8S7	MENA	538	591	45.1	0.272	0.136	0.163	0.122	2	26526
Q9P206-3	NHSL3_i2	842	942	Q8N8S7	MENA	1	130	61	0.508	0.102	0.183	0.08	2	2849
Q9P206-3	NHSL3_i2	842	942	Q8N8S7	MENA	123	279	65	0.349	0.061	0.118	0.049	2	21265
Q9P206-3	NHSL3_i2	842	942	Q8N8S7	MENA	430	475	43.1	0.205	0.049	0.08	0.04	4	11668
Q9P206-3	NHSL3_i2	842	942	Q8N8S7	MENA	538	591	48.4	0.276	0.125	0.155	0.103	1	25229
Q9P206-3	NHSL3_i2	892	992	Q8N8S7	MENA	1	130	59.6	0.503	0.123	0.199	0.107	2	977
Q9P206-3	NHSL3_i2	892	992	Q8N8S7	MENA	123	279	69.1	0.349	0.061	0.118	0.053	2	7389
Q9P206-3	NHSL3_i2	892	992	Q8N8S7	MENA	430	475	44.8	0.2	0.101	0.121	0.074	2	12671
Q9P206-3	NHSL3_i2	892	992	Q8N8S7	MENA	538	591	49.7	0.323	0.265	0.277	0.126	2	18253
Q9P206-3	NHSL3_i2	943	1043	Q8N8S7	MENA	1	130	64	0.511	0.103	0.185	0.087	4	31
Q9P206-3	NHSL3_i2	943	1043	Q8N8S7	MENA	123	279	67.4	0.348	0.06	0.118	0.05	2	893
Q9P206-3	NHSL3_i2	943	1043	Q8N8S7	MENA	430	475	42.4	0.196	0.109	0.126	0.074	2	23968
Q9P206-3	NHSL3_i2	943	1043	Q8N8S7	MENA	538	591	44.7	0.283	0.193	0.211	0.135	2	20574
Q9P206-3	NHSL3_i2	993	1046	Q8N8S7	MENA	1	130	69.9	0.644	0.203	0.291	0.185	4	31755
Q9P206-3	NHSL3_i2	993	1046	Q8N8S7	MENA	123	279	74.4	0.398	0.058	0.126	0.044	2	5130
Q9P206-3	NHSL3_i2	993	1046	Q8N8S7	MENA	430	475	40.2	0.273	0.089	0.125	0.067	3	15799
Q9P206-3	NHSL3_i2	993	1046	Q8N8S7	MENA	538	591	53.3	0.359	0.116	0.165	0.07	2	21050
Q9P206-3	NHSL3_i2	100	172	Q9UQB8	IRSp53	1	263	77.8	0.688	0.486	0.526	0.283	1	19210
Q9P206-3	NHSL3_i2	100	172	Q9UQB8	IRSp53	360	450	53.8	0.44	0.127	0.19	0.087	2	27729
Q9P206-3	NHSL3_i2	1	1046	Q9UQB8	IRSp53	1	551	33	0.291	0.241	0.251	0.238	2	19704
Q9P206-3	NHSL3_i2	1	53	Q9UQB8	IRSp53	1	263	80.6	0.69	0.132	0.244	0.11	4	18084
Q9P206-3	NHSL3_i2	1	53	Q9UQB8	IRSp53	360	450	56.7	0.458	0.086	0.16	0.077	4	7782
Q9P206-3	NHSL3_i2	163	204	Q9UQB8	IRSp53	1	263	83.6	0.722	0.268	0.359	0.171	4	28353
Q9P206-3	NHSL3_i2	163	204	Q9UQB8	IRSp53	254	354	37.6	0.122	0.047	0.062	0.035	3	13399
Q9P206-3	NHSL3_i2	163	204	Q9UQB8	IRSp53	304	369	34.8	0.138	0.066	0.08	0.056	4	28871
Q9P206-3	NHSL3_i2	163	204	Q9UQB8	IRSp53	360	450	58.3	0.504	0.191	0.254	0.172	4	31389
Q9P206-3	NHSL3_i2	163	204	Q9UQB8	IRSp53	441	541	36.1	0.108	0.036	0.05	0.03	3	32376
Q9P206-3	NHSL3_i2	163	204	Q9UQB8	IRSp53	491	551	38.8	0.128	0.062	0.075	0.057	1	13763
Q9P206-3	NHSL3_i2	195	224	Q9UQB8	IRSp53	1	263	83.3	0.732	0.226	0.327	0.183	2	5871
Q9P206-3	NHSL3_i2	195	224	Q9UQB8	IRSp53	360	450	60.2	0.55	0.219	0.285	0.188	3	7529
Q9P206-3	NHSL3_i2	215	269	Q9UQB8	IRSp53	1	263	82.8	0.751	0.651	0.671	0.394	4	5517
Q9P206-3	NHSL3_i2	215	269	Q9UQB8	IRSp53	254	354	36.3	0.218	0.053	0.086	0.044	3	23003
Q9P206-3	NHSL3_i2	215	269	Q9UQB8	IRSp53	304	369	42.6	0.263	0.078	0.115	0.059	2	8293
Q9P206-3	NHSL3_i2	215	269	Q9UQB8	IRSp53	360	450	58.9	0.465	0.156	0.218	0.124	3	30420
Q9P206-3	NHSL3_i2	215	269	Q9UQB8	IRSp53	441	541	33.1	0.225	0.063	0.095	0.051	3	16446
Q9P206-3	NHSL3_i2	215	269	Q9UQB8	IRSp53	491	551	42.8	0.276	0.095	0.131	0.071	2	19158
Q9P206-3	NHSL3_i2	260	302	Q9UQB8	IRSp53	1	263	83.1	0.718	0.291	0.376	0.246	4	19714
Q9P206-3	NHSL3_i2	260	302	Q9UQB8	IRSp53	360	450	59.7	0.539	0.325	0.368	0.255	2	20465
Q9P206-3	NHSL3_i2	293	346	Q9UQB8	IRSp53	1	263	79.1	0.692	0.185	0.286	0.157	4	31438
Q9P206-3	NHSL3_i2	293	346	Q9UQB8	IRSp53	254	354	32.2	0.126	0.076	0.086	0.057	3	6761
Q9P206-3	NHSL3_i2	293	346	Q9UQB8	IRSp53	304	369	30.8	0.109	0.059	0.069	0.05	2	6980
Q9P206-3	NHSL3_i2	293	346	Q9UQB8	IRSp53	360	450	51.2	0.5	0.203	0.262	0.161	1	4552
Q9P206-3	NHSL3_i2	293	346	Q9UQB8	IRSp53	441	541	30.8	0.128	0.092	0.099	0.07	3	13849
Q9P206-3	NHSL3_i2	293	346	Q9UQB8	IRSp53	491	551	32.6	0.167	0.096	0.11	0.081	3	21545
Q9P206-3	NHSL3_i2	337	437	Q9UQB8	IRSp53	1	263	72.6	0.634	0.147	0.244	0.107	4	18690
Q9P206-3	NHSL3_i2	337	437	Q9UQB8	IRSp53	360	450	49.8	0.379	0.078	0.138	0.061	3	17296
Q9P206-3	NHSL3_i2	387	487	Q9UQB8	IRSp53	1	263	72.6	0.615	0.097	0.201	0.086	4	9651
Q9P206-3	NHSL3_i2	387	487	Q9UQB8	IRSp53	360	450	51.3	0.368	0.165	0.206	0.137	4	13299
Q9P206-3	NHSL3_i2	438	538	Q9UQB8	IRSp53	1	263	71.1	0.61	0.128	0.224	0.097	3	13796
Q9P206-3	NHSL3_i2	438	538	Q9UQB8	IRSp53	360	450	51.4	0.377	0.214	0.247	0.152	4	16963
Q9P206-3	NHSL3_i2	44	109	Q9UQB8	IRSp53	1	263	79.2	0.693	0.482	0.524	0.342	2	18379
Q9P206-3	NHSL3_i2	44	109	Q9UQB8	IRSp53	254	354	37.8	0.186	0.047	0.075	0.041	3	28738
Q9P206-3	NHSL3_i2	44	109	Q9UQB8	IRSp53	304	369	43.6	0.241	0.067	0.102	0.052	4	15961
Q9P206-3	NHSL3_i2	44	109	Q9UQB8	IRSp53	360	450	53.9	0.446	0.176	0.23	0.146	2	1819
Q9P206-3	NHSL3_i2	44	109	Q9UQB8	IRSp53	441	541	36.3	0.199	0.046	0.077	0.042	3	16549
Q9P206-3	NHSL3_i2	44	109	Q9UQB8	IRSp53	491	551	40.8	0.213	0.067	0.096	0.054	2	11150
Q9P206-3	NHSL3_i2	488	588	Q9UQB8	IRSp53	1	263	71.3	0.616	0.157	0.249	0.107	3	2877
Q9P206-3	NHSL3_i2	488	588	Q9UQB8	IRSp53	360	450	54.2	0.414	0.319	0.338	0.135	4	11714
Q9P206-3	NHSL3_i2	539	639	Q9UQB8	IRSp53	1	263	72.1	0.625	0.198	0.283	0.127	3	32693
Q9P206-3	NHSL3_i2	539	639	Q9UQB8	IRSp53	360	450	58.1	0.45	0.523	0.508	0.436	1	3978
Q9P206-3	NHSL3_i2	589	689	Q9UQB8	IRSp53	1	263	74	0.637	0.184	0.275	0.129	4	6182
Q9P206-3	NHSL3_i2	589	689	Q9UQB8	IRSp53	360	450	56.4	0.45	0.52	0.506	0.408	1	24919
Q9P206-3	NHSL3_i2	640	740	Q9UQB8	IRSp53	1	263	73.8	0.633	0.254	0.33	0.157	4	30594
Q9P206-3	NHSL3_i2	640	740	Q9UQB8	IRSp53	360	450	57.5	0.452	0.551	0.531	0.403	5	24024
Q9P206-3	NHSL3_i2	690	790	Q9UQB8	IRSp53	1	263	71.4	0.62	0.14	0.236	0.129	1	19885
Q9P206-3	NHSL3_i2	690	790	Q9UQB8	IRSp53	360	450	54.5	0.421	0.31	0.332	0.23	1	13594
Q9P206-3	NHSL3_i2	741	841	Q9UQB8	IRSp53	1	263	73.1	0.628	0.13	0.23	0.098	4	8064
Q9P206-3	NHSL3_i2	741	841	Q9UQB8	IRSp53	360	450	53.7	0.433	0.437	0.436	0.221	1	19293
Q9P206-3	NHSL3_i2	791	891	Q9UQB8	IRSp53	1	263	71.4	0.612	0.101	0.203	0.096	1	17352
Q9P206-3	NHSL3_i2	791	891	Q9UQB8	IRSp53	360	450	47.7	0.378	0.12	0.172	0.107	2	25786
Q9P206-3	NHSL3_i2	842	942	Q9UQB8	IRSp53	1	263	72.4	0.618	0.129	0.227	0.116	1	27647
Q9P206-3	NHSL3_i2	842	942	Q9UQB8	IRSp53	360	450	48.7	0.379	0.127	0.177	0.102	2	19307
Q9P206-3	NHSL3_i2	892	992	Q9UQB8	IRSp53	1	263	75.2	0.64	0.184	0.275	0.128	4	14202
Q9P206-3	NHSL3_i2	892	992	Q9UQB8	IRSp53	360	450	52.8	0.38	0.151	0.197	0.12	4	26913
Q9P206-3	NHSL3_i2	943	1043	Q9UQB8	IRSp53	1	263	72.4	0.619	0.236	0.313	0.122	3	14120
Q9P206-3	NHSL3_i2	943	1043	Q9UQB8	IRSp53	360	450	52.4	0.397	0.189	0.231	0.148	1	16507
Q9P206-3	NHSL3_i2	993	1046	Q9UQB8	IRSp53	1	263	79.2	0.701	0.238	0.331	0.191	1	31402
Q9P206-3	NHSL3_i2	993	1046	Q9UQB8	IRSp53	360	450	57.8	0.486	0.179	0.24	0.139	2	8020

## Sheet: SuppTable_Screening_NSHL3_i3s
uniprot_id1	gene_name1	stochiometry1	start1	end1	uniprot_id2	gene_name2	stochiometry2	start2	end2	pLDDT	pTM	ipTM	confidence_score	model_index	seed_number
Q9P206-4	NHSL3_i3s	1	1	142	P18085	ARF4	1	1	179	61.9	0.572	0.317	0.368	3	9710
Q9P206-4	NHSL3_i3s	1	1	41	P18085	ARF4	1	1	179	78.6	0.763	0.208	0.319	4	29881
Q9P206-4	NHSL3_i3s	1	32	95	P18085	ARF4	1	1	179	77.1	0.751	0.512	0.56	1	31075
Q9P206-4	NHSL3_i3s	1	32	95	P18085	ARF4	1	1	10	53.8	0.342	0.11	0.156	4	8619
Q9P206-4	NHSL3_i3s	1	86	115	P18085	ARF4	1	1	179	84.4	0.823	0.637	0.674	4	20816
Q9P206-4	NHSL3_i3s	1	106	142	P18085	ARF4	1	1	179	78.3	0.774	0.21	0.323	4	21190
Q9P206-4	NHSL3_i3s	1	106	142	P18085	ARF4	1	1	10	63.1	0.41	0.109	0.169	3	13183
Q9P206-4	NHSL3_i3s	1	1	41	P54105	CLNS1A	1	1	156	58.6	0.542	0.381	0.413	3	29721
Q9P206-4	NHSL3_i3s	1	1	142	P54105	CLNS1A	1	1	236	45.5	0.414	0.4	0.403	2	24795
Q9P206-4	NHSL3_i3s	1	1	41	P54105	CLNS1A	1	153	210	44.6	0.251	0.0583	0.097	3	9663
Q9P206-4	NHSL3_i3s	1	32	95	P54105	CLNS1A	1	1	156	54.5	0.546	0.308	0.356	4	11578
Q9P206-4	NHSL3_i3s	1	32	95	P54105	CLNS1A	1	201	236	45.1	0.271	0.098	0.133	2	152
Q9P206-4	NHSL3_i3s	1	32	95	P54105	CLNS1A	1	147	162	54.8	0.31	0.0364	0.091	4	1714
Q9P206-4	NHSL3_i3s	1	32	95	P54105	CLNS1A	1	153	210	47.7	0.22	0.0506	0.084	1	7285
Q9P206-4	NHSL3_i3s	1	86	115	P54105	CLNS1A	1	1	156	65.6	0.612	0.41	0.45	1	29259
Q9P206-4	NHSL3_i3s	1	86	115	P54105	CLNS1A	1	153	210	43.5	0.277	0.0762	0.116	2	15582
Q9P206-4	NHSL3_i3s	1	106	142	P54105	CLNS1A	1	1	156	64.9	0.638	0.545	0.564	2	8963
Q9P206-4	NHSL3_i3s	1	106	142	P54105	CLNS1A	1	153	210	45.4	0.287	0.129	0.161	2	5363
Q9P206-4	NHSL3_i3s	1	106	142	P54105	CLNS1A	1	201	236	46.8	0.341	0.111	0.157	4	20439
Q9P206-4	NHSL3_i3s	1	106	142	P54105	CLNS1A	1	147	162	52.3	0.37	0.0639	0.125	4	8356
Q9P206-4	NHSL3_i3s	1	1	41	P60981	DSTN	1	1	164	80	0.772	0.284	0.382	2	1197
Q9P206-4	NHSL3_i3s	1	1	142	P60981	DSTN	1	1	164	61	0.547	0.16	0.237	5	17366
Q9P206-4	NHSL3_i3s	1	32	95	P60981	DSTN	1	1	164	76.2	0.716	0.198	0.302	2	21757
Q9P206-4	NHSL3_i3s	1	86	115	P60981	DSTN	1	1	164	81.5	0.798	0.296	0.396	2	19384
Q9P206-4	NHSL3_i3s	1	106	142	P60981	DSTN	1	1	164	77.9	0.771	0.362	0.444	2	32301
Q9P206-4	NHSL3_i3s	1	1	41	P13639	EEF2	1	1	857	86	0.735	0.234	0.334	1	27331
Q9P206-4	NHSL3_i3s	1	1	142	P13639	EEF2	1	1	857	78.9	0.729	0.203	0.308	2	6699
Q9P206-4	NHSL3_i3s	1	32	95	P13639	EEF2	1	1	857	84.9	0.748	0.295	0.386	4	5085
Q9P206-4	NHSL3_i3s	1	86	115	P13639	EEF2	1	1	857	87	0.777	0.347	0.433	4	1551
Q9P206-4	NHSL3_i3s	1	106	142	P13639	EEF2	1	1	857	86.7	0.757	0.359	0.439	1	802
Q9P206-4	NHSL3_i3s	1	1	41	P60842	EIF4A1	1	7	405	80	0.548	0.244	0.305	3	18339
Q9P206-4	NHSL3_i3s	1	1	142	P60842	EIF4A1	1	1	405	68.1	0.549	0.152	0.231	3	21532
Q9P206-4	NHSL3_i3s	1	32	95	P60842	EIF4A1	1	7	405	78.8	0.76	0.205	0.316	3	31064
Q9P206-4	NHSL3_i3s	1	32	95	P60842	EIF4A1	1	1	16	48.5	0.302	0.0854	0.129	2	13764
Q9P206-4	NHSL3_i3s	1	86	115	P60842	EIF4A1	1	7	405	79.6	0.556	0.253	0.314	1	4150
Q9P206-4	NHSL3_i3s	1	106	142	P60842	EIF4A1	1	7	405	80.6	0.562	0.263	0.323	2	11087
Q9P206-4	NHSL3_i3s	1	106	142	P60842	EIF4A1	1	1	16	53.8	0.382	0.095	0.152	4	21302
Q9P206-4	NHSL3_i3s	1	1	41	P21333	FLNA	1	1772	1961	75.8	0.745	0.356	0.434	5	5777
Q9P206-4	NHSL3_i3s	1	1	41	P21333	FLNA	1	274	774	85.6	0.645	0.357	0.415	5	8964
Q9P206-4	NHSL3_i3s	1	1	41	P21333	FLNA	1	1276	1756	81.8	0.545	0.335	0.377	5	30571
Q9P206-4	NHSL3_i3s	1	1	41	P21333	FLNA	1	1959	2548	80.3	0.701	0.279	0.363	3	2409
Q9P206-4	NHSL3_i3s	1	1	41	P21333	FLNA	1	1026	1526	83.6	0.385	0.324	0.336	4	12050
Q9P206-4	NHSL3_i3s	1	1	41	P21333	FLNA	1	775	1275	83.3	0.381	0.301	0.317	3	23671
Q9P206-4	NHSL3_i3s	1	1	41	P21333	FLNA	1	525	1025	82	0.461	0.267	0.306	2	14054
Q9P206-4	NHSL3_i3s	1	1	41	P21333	FLNA	1	24	524	82.6	0.507	0.171	0.238	2	11482
Q9P206-4	NHSL3_i3s	1	1	41	P21333	FLNA	1	2544	2646	68.3	0.614	0.113	0.213	2	26286
Q9P206-4	NHSL3_i3s	1	32	95	P21333	FLNA	1	1959	2548	78.2	0.662	0.218	0.307	3	13240
Q9P206-4	NHSL3_i3s	1	32	95	P21333	FLNA	1	24	524	78.2	0.499	0.246	0.297	5	18746
Q9P206-4	NHSL3_i3s	1	32	95	P21333	FLNA	1	1772	1961	65.9	0.636	0.202	0.289	4	2971
Q9P206-4	NHSL3_i3s	1	32	95	P21333	FLNA	1	525	1025	79.9	0.455	0.241	0.284	3	9597
Q9P206-4	NHSL3_i3s	1	32	95	P21333	FLNA	1	1276	1756	79.9	0.509	0.199	0.261	5	3605
Q9P206-4	NHSL3_i3s	1	32	95	P21333	FLNA	1	775	1275	81.2	0.379	0.218	0.25	3	11659
Q9P206-4	NHSL3_i3s	1	32	95	P21333	FLNA	1	2544	2646	63.1	0.569	0.163	0.244	1	9756
Q9P206-4	NHSL3_i3s	1	32	95	P21333	FLNA	1	274	774	82.7	0.546	0.155	0.233	1	27799
Q9P206-4	NHSL3_i3s	1	32	95	P21333	FLNA	1	1026	1526	81.7	0.379	0.18	0.22	4	17379
Q9P206-4	NHSL3_i3s	1	32	95	P21333	FLNA	1	1747	1781	42.8	0.264	0.0931	0.127	2	2424
Q9P206-4	NHSL3_i3s	1	32	95	P21333	FLNA	1	1	33	48	0.281	0.066	0.109	2	13736
Q9P206-4	NHSL3_i3s	1	86	115	P21333	FLNA	1	1959	2548	83.2	0.728	0.496	0.542	5	8093
Q9P206-4	NHSL3_i3s	1	86	115	P21333	FLNA	1	1772	1961	73.2	0.52	0.521	0.521	1	19910
Q9P206-4	NHSL3_i3s	1	86	115	P21333	FLNA	1	525	1025	85.5	0.483	0.505	0.501	5	3035
Q9P206-4	NHSL3_i3s	1	86	115	P21333	FLNA	1	775	1275	86.4	0.397	0.527	0.501	5	20644
Q9P206-4	NHSL3_i3s	1	86	115	P21333	FLNA	1	1026	1526	85.4	0.411	0.418	0.417	4	10407
Q9P206-4	NHSL3_i3s	1	86	115	P21333	FLNA	1	274	774	87.1	0.625	0.365	0.417	4	12396
Q9P206-4	NHSL3_i3s	1	86	115	P21333	FLNA	1	1276	1756	82.1	0.523	0.346	0.381	4	10449
Q9P206-4	NHSL3_i3s	1	86	115	P21333	FLNA	1	24	524	81.9	0.507	0.338	0.372	3	24416
Q9P206-4	NHSL3_i3s	1	86	115	P21333	FLNA	1	2544	2646	72.2	0.688	0.165	0.27	5	7408
Q9P206-4	NHSL3_i3s	1	106	142	P21333	FLNA	1	1772	1961	79.3	0.734	0.667	0.68	2	24630
Q9P206-4	NHSL3_i3s	1	106	142	P21333	FLNA	1	1959	2548	82.6	0.755	0.377	0.453	4	23095
Q9P206-4	NHSL3_i3s	1	106	142	P21333	FLNA	1	274	774	86.3	0.622	0.41	0.452	4	17544
Q9P206-4	NHSL3_i3s	1	106	142	P21333	FLNA	1	1276	1756	83.2	0.552	0.387	0.42	5	18510
Q9P206-4	NHSL3_i3s	1	106	142	P21333	FLNA	1	24	524	82.9	0.515	0.325	0.363	4	14987
Q9P206-4	NHSL3_i3s	1	106	142	P21333	FLNA	1	1026	1526	84.2	0.414	0.344	0.358	4	13298
Q9P206-4	NHSL3_i3s	1	106	142	P21333	FLNA	1	525	1025	82.6	0.48	0.313	0.346	5	6928
Q9P206-4	NHSL3_i3s	1	106	142	P21333	FLNA	1	775	1275	84.2	0.398	0.314	0.331	5	27820
Q9P206-4	NHSL3_i3s	1	106	142	P21333	FLNA	1	2544	2646	74.9	0.683	0.214	0.308	4	9403
Q9P206-4	NHSL3_i3s	1	106	142	P21333	FLNA	1	1747	1781	46.2	0.302	0.0986	0.139	2	19315
Q9P206-4	NHSL3_i3s	1	106	142	P21333	FLNA	1	1	33	50.2	0.332	0.0763	0.127	4	12975
Q9P206-4	NHSL3_i3s	1	1	41	P35637	FUS	1	266	385	64.8	0.561	0.117	0.206	4	31078
Q9P206-4	NHSL3_i3s	1	1	142	P35637	FUS	1	1	525	30.5	0.239	0.156	0.173	3	17031
Q9P206-4	NHSL3_i3s	1	1	41	P35637	FUS	1	407	467	53.6	0.358	0.0505	0.112	4	11676
Q9P206-4	NHSL3_i3s	1	32	95	P35637	FUS	1	266	385	61.2	0.505	0.115	0.193	3	6334
Q9P206-4	NHSL3_i3s	1	32	95	P35637	FUS	1	407	467	53.4	0.299	0.0603	0.108	2	16421
Q9P206-4	NHSL3_i3s	1	32	95	P35637	FUS	1	376	416	43.2	0.256	0.0534	0.094	2	10555
Q9P206-4	NHSL3_i3s	1	32	95	P35637	FUS	1	1	275	23.2	0.132	0.0685	0.081	1	28613
Q9P206-4	NHSL3_i3s	1	32	95	P35637	FUS	1	50	150	31.8	0.178	0.0565	0.081	2	15803
Q9P206-4	NHSL3_i3s	1	32	95	P35637	FUS	1	1	100	34	0.185	0.0521	0.079	2	32298
Q9P206-4	NHSL3_i3s	1	32	95	P35637	FUS	1	458	525	42.2	0.222	0.0334	0.071	3	27899
Q9P206-4	NHSL3_i3s	1	32	95	P35637	FUS	1	101	201	38.6	0.182	0.037	0.066	4	3946
Q9P206-4	NHSL3_i3s	1	32	95	P35637	FUS	1	151	251	36.8	0.175	0.0384	0.066	2	18236
Q9P206-4	NHSL3_i3s	1	86	115	P35637	FUS	1	266	385	67.2	0.606	0.217	0.295	1	10240
Q9P206-4	NHSL3_i3s	1	86	115	P35637	FUS	1	407	467	54.3	0.389	0.0643	0.129	3	12009
Q9P206-4	NHSL3_i3s	1	106	142	P35637	FUS	1	266	385	67.1	0.598	0.238	0.31	1	8987
Q9P206-4	NHSL3_i3s	1	106	142	P35637	FUS	1	407	467	56.5	0.369	0.0527	0.116	2	25965
Q9P206-4	NHSL3_i3s	1	106	142	P35637	FUS	1	376	416	41	0.283	0.0514	0.098	2	15516
Q9P206-4	NHSL3_i3s	1	106	142	P35637	FUS	1	1	275	19.9	0.0972	0.0751	0.08	1	3132
Q9P206-4	NHSL3_i3s	1	106	142	P35637	FUS	1	50	150	28.2	0.182	0.0515	0.078	2	31340
Q9P206-4	NHSL3_i3s	1	106	142	P35637	FUS	1	1	100	32.3	0.181	0.0486	0.075	2	29757
Q9P206-4	NHSL3_i3s	1	106	142	P35637	FUS	1	101	201	37.3	0.189	0.0408	0.07	2	25307
Q9P206-4	NHSL3_i3s	1	106	142	P35637	FUS	1	458	525	38	0.196	0.0366	0.068	2	31410
Q9P206-4	NHSL3_i3s	1	106	142	P35637	FUS	1	151	251	38.6	0.183	0.032	0.062	2	8217
Q9P206-4	NHSL3_i3s	1	1	142	P30511	HLA-F	1	1	345	63.3	0.585	0.536	0.546	5	21895
Q9P206-4	NHSL3_i3s	1	1	41	P30511	HLA-F	1	1	345	75.2	0.621	0.372	0.422	3	22328
Q9P206-4	NHSL3_i3s	1	32	95	P30511	HLA-F	1	1	345	77.9	0.657	0.605	0.615	3	30648
Q9P206-4	NHSL3_i3s	1	86	115	P30511	HLA-F	1	1	345	76.8	0.669	0.471	0.511	5	2854
Q9P206-4	NHSL3_i3s	1	106	142	P30511	HLA-F	1	1	345	79.1	0.642	0.54	0.56	4	19697
Q9P206-4	NHSL3_i3s	1	1	41	P0DMV9	HSPA1A/B	1	1	625	84.6	0.81	0.335	0.43	3	15484
Q9P206-4	NHSL3_i3s	1	1	142	P0DMV9	HSPA1A/B	1	1	640	74.1	0.698	0.337	0.409	3	9455
Q9P206-4	NHSL3_i3s	2	1	41	P0DMV9	HSPA1A/B	2	1	625	80	0.739	0.637	0.657	1	18189
Q9P206-4	NHSL3_i3s	1	32	95	P0DMV9	HSPA1A/B	1	1	625	82.4	0.79	0.281	0.383	4	13544
Q9P206-4	NHSL3_i3s	1	32	95	P0DMV9	HSPA1A/B	1	616	640	44.9	0.282	0.0894	0.128	2	32094
Q9P206-4	NHSL3_i3s	2	32	95	P0DMV9	HSPA1A/B	2	616	640	34.1	0.236	0.13	0.151	1	22
Q9P206-4	NHSL3_i3s	1	86	115	P0DMV9	HSPA1A/B	1	1	625	85	0.794	0.434	0.506	1	27451
Q9P206-4	NHSL3_i3s	2	86	115	P0DMV9	HSPA1A/B	2	1	625	81.3	0.742	0.636	0.657	1	11584
Q9P206-4	NHSL3_i3s	1	106	142	P0DMV9	HSPA1A/B	1	1	625	85.4	0.825	0.457	0.531	3	13410
Q9P206-4	NHSL3_i3s	1	106	142	P0DMV9	HSPA1A/B	1	616	640	50.2	0.352	0.0649	0.122	3	18138
Q9P206-4	NHSL3_i3s	2	106	142	P0DMV9	HSPA1A/B	2	1	625	80.8	0.741	0.638	0.659	1	21492
Q9P206-4	NHSL3_i3s	2	106	142	P0DMV9	HSPA1A/B	2	616	640	35.5	0.263	0.156	0.177	3	18367
Q9P206-4	NHSL3_i3s	1	1	142	P34932	HSPA4	1	1	839	74.8	0.717	0.519	0.559	5	20579
Q9P206-4	NHSL3_i3s	1	1	142	P34932	HSPA4	1	1	839	75.1	0.718	0.505	0.548	1	25760
Q9P206-4	NHSL3_i3s	1	1	41	P34932	HSPA4	1	1	802	83.2	0.78	0.256	0.361	2	13673
Q9P206-4	NHSL3_i3s	1	32	95	P34932	HSPA4	1	1	802	82.1	0.777	0.47	0.531	1	970
Q9P206-4	NHSL3_i3s	1	32	95	P34932	HSPA4	1	793	839	38	0.229	0.0803	0.11	2	6296
Q9P206-4	NHSL3_i3s	1	86	115	P34932	HSPA4	1	1	802	83.3	0.793	0.461	0.527	3	5232
Q9P206-4	NHSL3_i3s	1	106	142	P34932	HSPA4	1	1	802	85.1	0.804	0.656	0.686	4	18617
Q9P206-4	NHSL3_i3s	1	106	142	P34932	HSPA4	1	793	839	43.5	0.232	0.0426	0.08	2	26276
Q9P206-4	NHSL3_i3s	1	1	142	O95757	HSPA4L	1	1	838	74.8	0.716	0.514	0.554	5	103
Q9P206-4	NHSL3_i3s	1	1	41	O95757	HSPA4L	1	1	805	83.2	0.785	0.225	0.337	4	27023
Q9P206-4	NHSL3_i3s	1	32	95	O95757	HSPA4L	1	1	805	81.9	0.769	0.463	0.524	3	3331
Q9P206-4	NHSL3_i3s	1	32	95	O95757	HSPA4L	1	796	838	40.8	0.244	0.0801	0.113	2	26765
Q9P206-4	NHSL3_i3s	1	86	115	O95757	HSPA4L	1	1	805	83	0.783	0.479	0.54	3	8676
Q9P206-4	NHSL3_i3s	1	106	142	O95757	HSPA4L	1	1	805	84.5	0.801	0.629	0.663	4	27178
Q9P206-4	NHSL3_i3s	1	106	142	O95757	HSPA4L	1	796	838	46.3	0.239	0.0462	0.085	2	3687
Q9P206-4	NHSL3_i3s	1	1	41	P11021	HSPA5	1	1	649	83.3	0.778	0.426	0.496	4	26270
Q9P206-4	NHSL3_i3s	1	1	142	P11021	HSPA5	1	1	653	74.2	0.709	0.348	0.42	5	17392
Q9P206-4	NHSL3_i3s	1	32	95	P11021	HSPA5	1	1	649	80.9	0.759	0.289	0.383	4	24333
Q9P206-4	NHSL3_i3s	1	32	95	P11021	HSPA5	1	640	653	48.2	0.306	0.127	0.163	2	22431
Q9P206-4	NHSL3_i3s	1	86	115	P11021	HSPA5	1	1	649	84.3	0.821	0.432	0.51	3	14777
Q9P206-4	NHSL3_i3s	1	106	142	P11021	HSPA5	1	1	649	84.2	0.818	0.475	0.544	4	24372
Q9P206-4	NHSL3_i3s	1	106	142	P11021	HSPA5	1	640	653	55.1	0.38	0.0759	0.137	4	9286
Q9P206-4	NHSL3_i3s	1	1	41	P38646	HSPA9	1	36	673	84.2	0.765	0.478	0.535	4	27102
Q9P206-4	NHSL3_i3s	1	1	142	P38646	HSPA9	1	1	678	71.5	0.67	0.438	0.484	5	15441
Q9P206-4	NHSL3_i3s	1	32	95	P38646	HSPA9	1	36	673	80.4	0.737	0.283	0.374	3	24845
Q9P206-4	NHSL3_i3s	1	32	95	P38646	HSPA9	1	664	678	48.6	0.305	0.13	0.165	2	28671
Q9P206-4	NHSL3_i3s	1	32	95	P38646	HSPA9	1	1	45	44.7	0.262	0.102	0.134	2	23264
Q9P206-4	NHSL3_i3s	1	86	115	P38646	HSPA9	1	36	673	83.6	0.761	0.45	0.512	1	28473
Q9P206-4	NHSL3_i3s	1	106	142	P38646	HSPA9	1	36	673	84.4	0.782	0.541	0.589	1	8420
Q9P206-4	NHSL3_i3s	1	106	142	P38646	HSPA9	1	1	45	47.8	0.281	0.0794	0.12	2	12426
Q9P206-4	NHSL3_i3s	1	106	142	P38646	HSPA9	1	664	678	47.5	0.278	0.0699	0.112	2	354
Q9P206-4	NHSL3_i3s	1	1	41	P10809	HSPD1	1	11	565	83.9	0.708	0.277	0.363	2	11610
Q9P206-4	NHSL3_i3s	1	1	142	P10809	HSPD1	1	1	572	71.6	0.605	0.182	0.267	3	10893
Q9P206-4	NHSL3_i3s	1	32	95	P10809	HSPD1	1	11	565	80.8	0.701	0.268	0.355	4	13829
Q9P206-4	NHSL3_i3s	1	32	95	P10809	HSPD1	1	1	20	51.6	0.321	0.141	0.177	2	18164
Q9P206-4	NHSL3_i3s	1	32	95	P10809	HSPD1	1	556	572	42.8	0.314	0.0765	0.124	3	28447
Q9P206-4	NHSL3_i3s	1	86	115	P10809	HSPD1	1	11	565	84.6	0.735	0.332	0.413	3	21469
Q9P206-4	NHSL3_i3s	1	106	142	P10809	HSPD1	1	11	565	84.6	0.746	0.296	0.386	1	19615
Q9P206-4	NHSL3_i3s	1	106	142	P10809	HSPD1	1	1	20	56.4	0.374	0.182	0.22	2	15684
Q9P206-4	NHSL3_i3s	1	106	142	P10809	HSPD1	1	556	572	53.6	0.393	0.0715	0.136	4	29602
Q9P206-4	NHSL3_i3s	1	1	142	Q92598	HSPH1	1	1	857	74	0.705	0.512	0.551	4	18763
Q9P206-4	NHSL3_i3s	1	1	41	Q92598	HSPH1	1	1	819	81.8	0.78	0.279	0.379	5	9083
Q9P206-4	NHSL3_i3s	1	32	95	Q92598	HSPH1	1	1	819	81.2	0.764	0.488	0.543	3	17008
Q9P206-4	NHSL3_i3s	1	32	95	Q92598	HSPH1	1	810	857	40.1	0.237	0.0872	0.117	2	10160
Q9P206-4	NHSL3_i3s	1	86	115	Q92598	HSPH1	1	1	819	82.1	0.781	0.518	0.571	5	20385
Q9P206-4	NHSL3_i3s	1	106	142	Q92598	HSPH1	1	1	819	83.2	0.785	0.579	0.62	4	27776
Q9P206-4	NHSL3_i3s	1	106	142	Q92598	HSPH1	1	810	857	45.6	0.237	0.0324	0.073	3	22101
Q9P206-4	NHSL3_i3s	1	1	41	P16144	ITGB4	1	1111	1334	71.2	0.644	0.323	0.387	4	31848
Q9P206-4	NHSL3_i3s	1	1	41	P16144	ITGB4	1	1	746	74.9	0.577	0.279	0.339	3	4729
Q9P206-4	NHSL3_i3s	1	1	41	P16144	ITGB4	1	740	1119	78.9	0.599	0.188	0.27	2	3325
Q9P206-4	NHSL3_i3s	1	1	41	P16144	ITGB4	1	1617	1750	57.8	0.571	0.165	0.246	5	27290
Q9P206-4	NHSL3_i3s	1	1	41	P16144	ITGB4	1	1509	1636	65.7	0.586	0.127	0.219	4	30020
Q9P206-4	NHSL3_i3s	1	32	95	P16144	ITGB4	1	1	746	73.9	0.57	0.266	0.327	3	8748
Q9P206-4	NHSL3_i3s	1	32	95	P16144	ITGB4	1	740	1119	75.8	0.581	0.256	0.321	4	13285
Q9P206-4	NHSL3_i3s	1	32	95	P16144	ITGB4	1	1111	1334	72.4	0.63	0.148	0.244	2	12406
Q9P206-4	NHSL3_i3s	1	32	95	P16144	ITGB4	1	1509	1636	57.5	0.514	0.121	0.2	4	8198
Q9P206-4	NHSL3_i3s	1	32	95	P16144	ITGB4	1	1617	1750	57.3	0.51	0.122	0.2	4	26106
Q9P206-4	NHSL3_i3s	1	32	95	P16144	ITGB4	1	1110	1120	50.5	0.308	0.0996	0.141	2	24158
Q9P206-4	NHSL3_i3s	1	32	95	P16144	ITGB4	1	1325	1425	35.2	0.2	0.0697	0.096	4	18590
Q9P206-4	NHSL3_i3s	1	32	95	P16144	ITGB4	1	1741	1821	46.4	0.231	0.0557	0.091	4	1314
Q9P206-4	NHSL3_i3s	1	32	95	P16144	ITGB4	1	1325	1518	30.8	0.158	0.0667	0.085	3	12421
Q9P206-4	NHSL3_i3s	1	32	95	P16144	ITGB4	1	1375	1475	40.2	0.201	0.0512	0.081	4	27555
Q9P206-4	NHSL3_i3s	1	86	115	P16144	ITGB4	1	740	1119	79.8	0.635	0.457	0.493	5	24693
Q9P206-4	NHSL3_i3s	1	86	115	P16144	ITGB4	1	1	746	75.5	0.584	0.363	0.407	5	24166
Q9P206-4	NHSL3_i3s	1	86	115	P16144	ITGB4	1	1111	1334	77.6	0.698	0.323	0.398	4	4807
Q9P206-4	NHSL3_i3s	1	86	115	P16144	ITGB4	1	1509	1636	64.6	0.613	0.294	0.358	4	29401
Q9P206-4	NHSL3_i3s	1	86	115	P16144	ITGB4	1	1617	1750	58.1	0.562	0.218	0.287	1	5056
Q9P206-4	NHSL3_i3s	1	106	142	P16144	ITGB4	1	1	746	75.2	0.593	0.383	0.425	5	13731
Q9P206-4	NHSL3_i3s	1	106	142	P16144	ITGB4	1	740	1119	79.8	0.621	0.323	0.383	4	27931
Q9P206-4	NHSL3_i3s	1	106	142	P16144	ITGB4	1	1509	1636	65.8	0.62	0.299	0.363	4	30499
Q9P206-4	NHSL3_i3s	1	106	142	P16144	ITGB4	1	1111	1334	67.3	0.554	0.279	0.334	5	8132
Q9P206-4	NHSL3_i3s	1	106	142	P16144	ITGB4	1	1617	1750	59	0.567	0.237	0.303	4	14703
Q9P206-4	NHSL3_i3s	1	106	142	P16144	ITGB4	1	1110	1120	61.5	0.391	0.0944	0.154	4	22602
Q9P206-4	NHSL3_i3s	1	106	142	P16144	ITGB4	1	1741	1821	43.9	0.281	0.0784	0.119	4	23979
Q9P206-4	NHSL3_i3s	1	106	142	P16144	ITGB4	1	1325	1518	28.4	0.0921	0.0902	0.091	3	1808
Q9P206-4	NHSL3_i3s	1	106	142	P16144	ITGB4	1	1375	1475	37.2	0.175	0.0654	0.087	2	31086
Q9P206-4	NHSL3_i3s	1	106	142	P16144	ITGB4	1	1325	1425	31.7	0.146	0.0704	0.086	2	6389
Q9P206-4	NHSL3_i3s	1	1	142	Q8IV20	LACC1	1	1	429	71	0.724	0.422	0.482	2	13987
Q9P206-4	NHSL3_i3s	1	1	41	Q8IV20	LACC1	1	1	429	81.5	0.839	0.352	0.449	3	14723
Q9P206-4	NHSL3_i3s	1	32	95	Q8IV20	LACC1	1	1	429	78.8	0.813	0.347	0.44	4	3706
Q9P206-4	NHSL3_i3s	1	86	115	Q8IV20	LACC1	1	1	429	83.4	0.857	0.471	0.548	3	2492
Q9P206-4	NHSL3_i3s	1	106	142	Q8IV20	LACC1	1	1	429	82.7	0.844	0.362	0.458	4	24656
Q9P206-4	NHSL3_i3s	1	1	41	P42704	LRPPRC	1	63	663	84.4	0.78	0.453	0.518	5	19829
Q9P206-4	NHSL3_i3s	1	1	41	P42704	LRPPRC	1	643	1027	85.4	0.782	0.358	0.443	1	16804
Q9P206-4	NHSL3_i3s	1	1	41	P42704	LRPPRC	1	1020	1393	84.6	0.8	0.289	0.391	3	3010
Q9P206-4	NHSL3_i3s	1	32	95	P42704	LRPPRC	1	63	663	83.4	0.766	0.369	0.448	2	9411
Q9P206-4	NHSL3_i3s	1	32	95	P42704	LRPPRC	1	643	1027	80.4	0.756	0.334	0.418	5	14228
Q9P206-4	NHSL3_i3s	1	32	95	P42704	LRPPRC	1	1020	1393	80.2	0.769	0.291	0.387	5	6645
Q9P206-4	NHSL3_i3s	1	32	95	P42704	LRPPRC	1	1	72	42.8	0.247	0.0842	0.117	3	18028
Q9P206-4	NHSL3_i3s	1	86	115	P42704	LRPPRC	1	1020	1393	85.9	0.821	0.488	0.555	3	30350
Q9P206-4	NHSL3_i3s	1	86	115	P42704	LRPPRC	1	63	663	84.6	0.765	0.459	0.52	3	28593
Q9P206-4	NHSL3_i3s	1	86	115	P42704	LRPPRC	1	643	1027	85.7	0.8	0.427	0.502	3	20656
Q9P206-4	NHSL3_i3s	1	106	142	P42704	LRPPRC	1	643	1027	86.1	0.805	0.44	0.513	5	5509
Q9P206-4	NHSL3_i3s	1	106	142	P42704	LRPPRC	1	1020	1393	85.9	0.826	0.409	0.492	4	3748
Q9P206-4	NHSL3_i3s	1	106	142	P42704	LRPPRC	1	63	663	84.3	0.773	0.362	0.444	4	28596
Q9P206-4	NHSL3_i3s	1	106	142	P42704	LRPPRC	1	1	72	39.2	0.23	0.105	0.13	2	5966
Q9P206-4	NHSL3_i3s	1	1	41	P12004	PCNA	1	1	260	84.9	0.839	0.451	0.529	3	3902
Q9P206-4	NHSL3_i3s	1	1	142	P12004	PCNA	1	1	260	67.2	0.667	0.234	0.321	4	11267
Q9P206-4	NHSL3_i3s	1	32	95	P12004	PCNA	1	1	260	78.2	0.789	0.272	0.375	1	18226
Q9P206-4	NHSL3_i3s	1	86	115	P12004	PCNA	1	1	260	84.6	0.855	0.39	0.483	3	17035
Q9P206-4	NHSL3_i3s	1	106	142	P12004	PCNA	1	1	260	86.3	0.865	0.634	0.68	5	9963
Q9P206-4	NHSL3_i3s	1	1	41	O75688	PPM1B	1	1	383	85.6	0.858	0.315	0.424	4	21269
Q9P206-4	NHSL3_i3s	1	1	41	O75688	PPM1B	1	1	437	78.9	0.772	0.312	0.404	3	2455
Q9P206-4	NHSL3_i3s	1	1	142	O75688	PPM1B	1	1	478	64.8	0.614	0.165	0.255	1	26582
Q9P206-4	NHSL3_i3s	1	1	41	O75688	PPM1B	1	379	437	49.2	0.292	0.0848	0.126	1	28178
Q9P206-4	NHSL3_i3s	1	32	95	O75688	PPM1B	1	1	383	81.9	0.806	0.172	0.299	3	17085
Q9P206-4	NHSL3_i3s	1	32	95	O75688	PPM1B	1	1	437	77	0.735	0.186	0.296	5	11635
Q9P206-4	NHSL3_i3s	1	32	95	O75688	PPM1B	1	379	437	41.4	0.252	0.117	0.144	3	19420
Q9P206-4	NHSL3_i3s	1	32	95	O75688	PPM1B	1	428	478	45.8	0.244	0.0293	0.072	4	14856
Q9P206-4	NHSL3_i3s	1	86	115	O75688	PPM1B	1	1	383	87.3	0.876	0.357	0.461	3	10429
Q9P206-4	NHSL3_i3s	1	86	115	O75688	PPM1B	1	1	437	80.1	0.786	0.369	0.452	3	968
Q9P206-4	NHSL3_i3s	1	86	115	O75688	PPM1B	1	379	437	57	0.392	0.12	0.174	3	31849
Q9P206-4	NHSL3_i3s	1	106	142	O75688	PPM1B	1	1	383	86.2	0.87	0.378	0.476	4	11955
Q9P206-4	NHSL3_i3s	1	106	142	O75688	PPM1B	1	1	437	79.4	0.782	0.38	0.46	3	30312
Q9P206-4	NHSL3_i3s	1	106	142	O75688	PPM1B	1	379	437	60	0.393	0.219	0.254	1	20065
Q9P206-4	NHSL3_i3s	1	106	142	O75688	PPM1B	1	428	478	44.3	0.261	0.0656	0.105	2	21535
Q9P206-4	NHSL3_i3s	1	1	41	P63151	PPP2R2A	1	1	446	81	0.814	0.356	0.448	3	11547
Q9P206-4	NHSL3_i3s	1	1	142	P63151	PPP2R2A	1	1	446	70.8	0.708	0.206	0.306	3	12150
Q9P206-4	NHSL3_i3s	1	32	95	P63151	PPP2R2A	1	1	446	80.1	0.8	0.298	0.398	4	31551
Q9P206-4	NHSL3_i3s	1	86	115	P63151	PPP2R2A	1	1	446	84.6	0.846	0.506	0.574	3	28146
Q9P206-4	NHSL3_i3s	1	106	142	P63151	PPP2R2A	1	1	446	83	0.832	0.425	0.506	3	15559
Q9P206-4	NHSL3_i3s	1	1	142	O14744	PRMT5	1	1	636	80.4	0.809	0.701	0.723	5	17403
Q9P206-4	NHSL3_i3s	1	1	41	O14744	PRMT5	1	1	636	86.3	0.868	0.396	0.49	3	14091
Q9P206-4	NHSL3_i3s	1	32	95	O14744	PRMT5	1	1	636	85.1	0.849	0.503	0.572	1	10644
Q9P206-4	NHSL3_i3s	1	86	115	O14744	PRMT5	1	1	636	87.5	0.876	0.396	0.492	3	25969
Q9P206-4	NHSL3_i3s	1	106	142	O14744	PRMT5	1	1	636	87.4	0.879	0.439	0.527	1	4489
Q9P206-4	NHSL3_i3s	1	1	41	P60891	PRPS1	1	1	317	85.1	0.844	0.261	0.378	3	27418
Q9P206-4	NHSL3_i3s	1	1	142	P60891	PRPS1	1	1	317	69.3	0.669	0.176	0.275	3	15062
Q9P206-4	NHSL3_i3s	1	32	95	P60891	PRPS1	1	1	317	80.6	0.791	0.168	0.293	3	8514
Q9P206-4	NHSL3_i3s	1	86	115	P60891	PRPS1	1	1	317	86.6	0.875	0.398	0.493	3	17527
Q9P206-4	NHSL3_i3s	1	106	142	P60891	PRPS1	1	1	317	87.2	0.869	0.398	0.492	1	5389
Q9P206-4	NHSL3_i3s	1	1	142	P63244	RACK1	1	1	316	71.8	0.705	0.636	0.65	4	15287
Q9P206-4	NHSL3_i3s	1	1	41	P63244	RACK1	1	1	316	86.1	0.867	0.322	0.431	3	17217
Q9P206-4	NHSL3_i3s	1	32	95	P63244	RACK1	1	1	316	81.1	0.806	0.175	0.301	3	17180
Q9P206-4	NHSL3_i3s	1	86	115	P63244	RACK1	1	1	316	87.9	0.898	0.459	0.547	5	27039
Q9P206-4	NHSL3_i3s	1	106	142	P63244	RACK1	1	1	316	86.4	0.878	0.374	0.475	3	4534
Q9P206-4	NHSL3_i3s	1	1	142	P62826	RAN	1	1	215	58.6	0.575	0.224	0.294	3	24518
Q9P206-4	NHSL3_i3s	1	1	41	P62826	RAN	1	1	215	70.1	0.646	0.135	0.237	1	7721
Q9P206-4	NHSL3_i3s	1	32	95	P62826	RAN	1	1	215	72.1	0.727	0.25	0.345	4	8444
Q9P206-4	NHSL3_i3s	1	86	115	P62826	RAN	1	1	215	76.4	0.784	0.205	0.321	5	5596
Q9P206-4	NHSL3_i3s	1	106	142	P62826	RAN	1	1	215	76.4	0.785	0.242	0.351	4	28234
Q9P206-4	NHSL3_i3s	1	1	41	P13489	RNH1	1	1	460	89.1	0.888	0.442	0.531	5	11517
Q9P206-4	NHSL3_i3s	1	1	142	P13489	RNH1	1	1	460	77.4	0.77	0.265	0.366	1	17858
Q9P206-4	NHSL3_i3s	1	32	95	P13489	RNH1	1	1	460	87.2	0.852	0.344	0.446	3	23429
Q9P206-4	NHSL3_i3s	1	86	115	P13489	RNH1	1	1	460	91.2	0.9	0.51	0.588	3	17344
Q9P206-4	NHSL3_i3s	1	106	142	P13489	RNH1	1	1	460	89.9	0.889	0.448	0.536	3	23508
Q9P206-4	NHSL3_i3s	1	1	142	P26373	RPL13	1	1	210	57.1	0.376	0.159	0.202	3	20224
Q9P206-4	NHSL3_i3s	1	1	41	P26373	RPL13	1	1	210	66.9	0.468	0.118	0.188	3	24284
Q9P206-4	NHSL3_i3s	1	32	95	P26373	RPL13	1	1	210	63.7	0.432	0.0943	0.162	5	1531
Q9P206-4	NHSL3_i3s	1	86	115	P26373	RPL13	1	1	210	69.1	0.483	0.104	0.18	3	2779
Q9P206-4	NHSL3_i3s	1	106	142	P26373	RPL13	1	1	210	66.1	0.461	0.0713	0.149	5	11964
Q9P206-4	NHSL3_i3s	1	1	41	P62750	RPL23A	1	1	155	70.4	0.456	0.0549	0.135	1	13721
Q9P206-4	NHSL3_i3s	1	32	95	P62750	RPL23A	1	1	155	64.9	0.423	0.102	0.166	2	30919
Q9P206-4	NHSL3_i3s	1	86	115	P62750	RPL23A	1	1	155	67.7	0.478	0.167	0.229	3	5559
Q9P206-4	NHSL3_i3s	1	106	142	P62750	RPL23A	1	1	155	67.7	0.485	0.252	0.299	3	3148
Q9P206-4	NHSL3_i3s	1	1	41	P46776	RPL27A	1	1	147	60.6	0.43	0.102	0.168	4	22772
Q9P206-4	NHSL3_i3s	1	1	142	P46776	RPL27A	1	1	147	51.6	0.319	0.0823	0.13	3	22552
Q9P206-4	NHSL3_i3s	1	32	95	P46776	RPL27A	1	1	147	58.3	0.384	0.0662	0.13	3	18981
Q9P206-4	NHSL3_i3s	1	86	115	P46776	RPL27A	1	1	147	56.9	0.445	0.184	0.236	5	21139
Q9P206-4	NHSL3_i3s	1	106	142	P46776	RPL27A	1	1	147	61.2	0.437	0.113	0.178	2	30892
Q9P206-4	NHSL3_i3s	1	1	41	P05387	RPLP2	1	1	76	54.1	0.395	0.124	0.178	4	31262
Q9P206-4	NHSL3_i3s	1	1	142	P05387	RPLP2	1	1	114	39.8	0.236	0.0889	0.118	4	52
Q9P206-4	NHSL3_i3s	1	32	95	P05387	RPLP2	1	1	76	50.9	0.348	0.157	0.195	4	23580
Q9P206-4	NHSL3_i3s	1	32	95	P05387	RPLP2	1	67	114	43.4	0.259	0.0989	0.131	1	27438
Q9P206-4	NHSL3_i3s	1	86	115	P05387	RPLP2	1	1	76	55.9	0.431	0.15	0.206	1	17856
Q9P206-4	NHSL3_i3s	1	106	142	P05387	RPLP2	1	1	76	57.8	0.443	0.144	0.204	2	15121
Q9P206-4	NHSL3_i3s	1	106	142	P05387	RPLP2	1	67	114	45.4	0.291	0.0594	0.106	3	1886
Q9P206-4	NHSL3_i3s	1	1	41	P62851	RPS25	1	21	124	56	0.446	0.0923	0.163	3	4328
Q9P206-4	NHSL3_i3s	1	1	142	P62851	RPS25	1	1	124	41.3	0.26	0.137	0.162	4	16381
Q9P206-4	NHSL3_i3s	1	32	95	P62851	RPS25	1	21	124	47.5	0.379	0.161	0.205	4	27803
Q9P206-4	NHSL3_i3s	1	32	95	P62851	RPS25	1	1	30	43.1	0.278	0.132	0.161	2	18597
Q9P206-4	NHSL3_i3s	1	86	115	P62851	RPS25	1	21	124	62	0.522	0.254	0.308	2	4036
Q9P206-4	NHSL3_i3s	1	106	142	P62851	RPS25	1	21	124	62.9	0.531	0.331	0.371	2	9000
Q9P206-4	NHSL3_i3s	1	106	142	P62851	RPS25	1	1	30	47.2	0.283	0.0767	0.118	2	26766
Q9P206-4	NHSL3_i3s	1	1	41	P62857	RPS28	1	1	68	56.2	0.474	0.203	0.257	3	32756
Q9P206-4	NHSL3_i3s	1	1	142	P62857	RPS28	1	1	68	39.1	0.303	0.206	0.225	3	28836
Q9P206-4	NHSL3_i3s	1	32	95	P62857	RPS28	1	1	68	49.2	0.411	0.172	0.22	2	28047
Q9P206-4	NHSL3_i3s	1	86	115	P62857	RPS28	1	1	68	60.3	0.547	0.176	0.25	3	2582
Q9P206-4	NHSL3_i3s	1	106	142	P62857	RPS28	1	1	68	64.1	0.562	0.279	0.336	3	13449
Q9P206-4	NHSL3_i3s	1	1	41	P23396	RPS3	1	1	238	71	0.626	0.158	0.252	5	18593
Q9P206-4	NHSL3_i3s	1	1	142	P23396	RPS3	1	1	242	58.9	0.503	0.12	0.197	3	5288
Q9P206-4	NHSL3_i3s	1	32	95	P23396	RPS3	1	1	238	70.1	0.608	0.138	0.232	1	19882
Q9P206-4	NHSL3_i3s	1	32	95	P23396	RPS3	1	229	242	48.6	0.312	0.118	0.157	2	24797
Q9P206-4	NHSL3_i3s	1	86	115	P23396	RPS3	1	1	238	72.2	0.637	0.229	0.311	3	24356
Q9P206-4	NHSL3_i3s	1	106	142	P23396	RPS3	1	1	238	72.1	0.645	0.247	0.327	3	3845
Q9P206-4	NHSL3_i3s	1	106	142	P23396	RPS3	1	229	242	59.8	0.361	0.111	0.161	2	324
Q9P206-4	NHSL3_i3s	1	1	41	P60903	S100A10	2	1	96	76.6	0.75	0.65	0.67	1	32384
Q9P206-4	NHSL3_i3s	1	1	142	P60903	S100A10	2	1	96	57.9	0.592	0.463	0.489	4	32025
Q9P206-4	NHSL3_i3s	2	1	41	P60903	S100A10	2	1	96	69.3	0.695	0.578	0.601	1	18375
Q9P206-4	NHSL3_i3s	1	32	95	P60903	S100A10	2	1	96	72.2	0.713	0.602	0.624	1	19824
Q9P206-4	NHSL3_i3s	2	32	95	P60903	S100A10	2	1	96	61.9	0.644	0.529	0.552	1	8864
Q9P206-4	NHSL3_i3s	1	86	115	P60903	S100A10	2	1	96	81.6	0.786	0.716	0.73	3	21837
Q9P206-4	NHSL3_i3s	2	86	115	P60903	S100A10	2	1	96	75.5	0.765	0.682	0.699	1	4127
Q9P206-4	NHSL3_i3s	1	106	142	P60903	S100A10	2	1	96	77.8	0.789	0.713	0.728	1	12266
Q9P206-4	NHSL3_i3s	2	106	142	P60903	S100A10	2	1	96	72.3	0.769	0.688	0.704	1	31832
Q9P206-4	NHSL3_i3s	1	1	41	P06703	S100A6	2	1	89	75	0.728	0.637	0.655	1	6388
Q9P206-4	NHSL3_i3s	1	1	142	P06703	S100A6	2	1	89	56.3	0.575	0.457	0.481	2	18413
Q9P206-4	NHSL3_i3s	2	1	41	P06703	S100A6	2	1	89	67.6	0.673	0.566	0.587	1	25972
Q9P206-4	NHSL3_i3s	1	32	95	P06703	S100A6	2	1	89	69.9	0.708	0.624	0.641	1	5301
Q9P206-4	NHSL3_i3s	2	32	95	P06703	S100A6	2	1	89	64.2	0.664	0.58	0.597	2	28194
Q9P206-4	NHSL3_i3s	1	86	115	P06703	S100A6	2	1	89	78.7	0.771	0.704	0.717	1	32245
Q9P206-4	NHSL3_i3s	2	86	115	P06703	S100A6	2	1	89	72.9	0.729	0.635	0.654	1	24781
Q9P206-4	NHSL3_i3s	1	106	142	P06703	S100A6	2	1	89	79.4	0.792	0.745	0.754	2	6429
Q9P206-4	NHSL3_i3s	2	106	142	P06703	S100A6	2	1	89	69.6	0.736	0.648	0.666	1	32023
Q9P206-4	NHSL3_i3s	1	1	41	P12236	SLC25A6	1	1	297	78.4	0.811	0.347	0.44	1	21016
Q9P206-4	NHSL3_i3s	1	1	142	P12236	SLC25A6	1	1	297	63.1	0.66	0.217	0.306	1	3802
Q9P206-4	NHSL3_i3s	1	32	95	P12236	SLC25A6	1	1	297	71.9	0.757	0.281	0.376	2	8594
Q9P206-4	NHSL3_i3s	1	86	115	P12236	SLC25A6	1	1	297	80	0.827	0.474	0.545	2	23865
Q9P206-4	NHSL3_i3s	1	106	142	P12236	SLC25A6	1	1	297	78.4	0.82	0.428	0.506	2	4052
Q9P206-4	NHSL3_i3s	1	1	41	Q9BV44	THUMPD3	1	21	506	73.6	0.732	0.244	0.342	3	16350
Q9P206-4	NHSL3_i3s	1	1	142	Q9BV44	THUMPD3	1	1	506	64.4	0.641	0.224	0.307	2	13006
Q9P206-4	NHSL3_i3s	1	32	95	Q9BV44	THUMPD3	1	21	506	71.7	0.709	0.221	0.319	3	31142
Q9P206-4	NHSL3_i3s	1	32	95	Q9BV44	THUMPD3	1	1	30	49	0.324	0.183	0.211	4	32160
Q9P206-4	NHSL3_i3s	1	86	115	Q9BV44	THUMPD3	1	21	506	74.5	0.74	0.322	0.406	5	3765
Q9P206-4	NHSL3_i3s	1	106	142	Q9BV44	THUMPD3	1	21	506	73.8	0.739	0.387	0.457	5	7766
Q9P206-4	NHSL3_i3s	1	106	142	Q9BV44	THUMPD3	1	1	30	57.5	0.369	0.109	0.161	4	2486
Q9P206-4	NHSL3_i3s	1	1	41	Q71U36	TUBA1A	1	1	450	80.8	0.847	0.28	0.393	3	18722
Q9P206-4	NHSL3_i3s	1	1	142	Q71U36	TUBA1A	1	1	450	71.8	0.736	0.264	0.358	5	470
Q9P206-4	NHSL3_i3s	1	32	95	Q71U36	TUBA1A	1	1	450	79.6	0.815	0.204	0.326	1	22796
Q9P206-4	NHSL3_i3s	1	86	115	Q71U36	TUBA1A	1	1	450	86.4	0.892	0.659	0.706	3	16006
Q9P206-4	NHSL3_i3s	1	106	142	Q71U36	TUBA1A	1	1	450	82.8	0.861	0.346	0.449	1	18116
Q9P206-4	NHSL3_i3s	1	1	41	P49411	TUFM	1	35	454	85.6	0.819	0.266	0.377	3	6958
Q9P206-4	NHSL3_i3s	1	1	142	P49411	TUFM	1	1	454	67.9	0.607	0.151	0.242	3	12306
Q9P206-4	NHSL3_i3s	1	32	95	P49411	TUFM	1	35	454	81.2	0.73	0.174	0.285	3	17030
Q9P206-4	NHSL3_i3s	1	32	95	P49411	TUFM	1	1	44	46.7	0.285	0.147	0.175	2	10945
Q9P206-4	NHSL3_i3s	1	86	115	P49411	TUFM	1	35	454	80.8	0.71	0.291	0.375	3	32547
Q9P206-4	NHSL3_i3s	1	106	142	P49411	TUFM	1	35	454	86	0.84	0.313	0.418	2	1770
Q9P206-4	NHSL3_i3s	1	106	142	P49411	TUFM	1	1	44	47.3	0.289	0.14	0.17	1	3667
Q9P206-4	NHSL3_i3s	1	1	142	Q9BZX2	UCK2	1	1	260	63.7	0.631	0.513	0.537	5	28317
Q9P206-4	NHSL3_i3s	1	1	41	Q9BZX2	UCK2	1	3	247	77.1	0.765	0.26	0.361	3	18325
Q9P206-4	NHSL3_i3s	1	32	95	Q9BZX2	UCK2	1	3	247	75.2	0.695	0.151	0.26	2	1227
Q9P206-4	NHSL3_i3s	1	32	95	Q9BZX2	UCK2	1	238	260	44	0.297	0.12	0.155	2	18245
Q9P206-4	NHSL3_i3s	1	32	95	Q9BZX2	UCK2	1	1	12	50	0.307	0.0515	0.103	2	22588
Q9P206-4	NHSL3_i3s	1	86	115	Q9BZX2	UCK2	1	3	247	78.9	0.794	0.328	0.421	3	6092
Q9P206-4	NHSL3_i3s	1	106	142	Q9BZX2	UCK2	1	3	247	80.1	0.781	0.307	0.402	4	21440
Q9P206-4	NHSL3_i3s	1	106	142	Q9BZX2	UCK2	1	238	260	52.4	0.388	0.12	0.174	4	20129
Q9P206-4	NHSL3_i3s	1	106	142	Q9BZX2	UCK2	1	1	12	56.6	0.39	0.0963	0.155	4	27258
Q9P206-4	NHSL3_i3s	1	1	41	Q9BQA1	WDR77	1	3	341	82.5	0.816	0.228	0.346	3	31734
Q9P206-4	NHSL3_i3s	1	1	142	Q9BQA1	WDR77	1	1	341	68.1	0.664	0.23	0.317	4	26034
Q9P206-4	NHSL3_i3s	1	32	95	Q9BQA1	WDR77	1	3	341	80.4	0.772	0.169	0.29	3	28234
Q9P206-4	NHSL3_i3s	1	32	95	Q9BQA1	WDR77	1	1	12	51.8	0.327	0.157	0.191	2	24252
Q9P206-4	NHSL3_i3s	1	86	115	Q9BQA1	WDR77	1	3	341	85.1	0.842	0.372	0.466	4	5182
Q9P206-4	NHSL3_i3s	1	106	142	Q9BQA1	WDR77	1	3	341	83.4	0.824	0.253	0.367	3	11410
Q9P206-4	NHSL3_i3s	1	106	142	Q9BQA1	WDR77	1	1	12	67.3	0.441	0.175	0.228	2	14341
Q9P206-4	NHSL3_i3s	1	1	41	P27348	YWHAQ	1	1	244	84.2	0.814	0.694	0.718	4	20570
Q9P206-4	NHSL3_i3s	1	1	142	P27348	YWHAQ	1	1	244	68.6	0.676	0.717	0.709	2	9120
Q9P206-4	NHSL3_i3s	1	32	95	P27348	YWHAQ	1	1	244	76.8	0.753	0.258	0.357	3	6410
Q9P206-4	NHSL3_i3s	1	86	115	P27348	YWHAQ	1	1	244	85.5	0.823	0.527	0.586	2	5551
Q9P206-4	NHSL3_i3s	1	106	142	P27348	YWHAQ	1	1	244	87.2	0.859	0.749	0.771	5	29329
