# Supplementary material for: NHSL3 controls single and collective cell migration through two distinct mechanisms
Source: Nat Commun. 2025 Jan 2;16:205. doi: 10.1038/s41467-024-55647-3 (PMC11696792; doi:10.1038/s41467-024-55647-3)
Supplement: Supplementary file 6 — Supplementary Data 4 [file 41467_2024_55647_MOESM6_ESM.xlsx]

## Sheet: Sheet1
Primers used	Forward	Reverse
NHSL3 isoforms from MCF10A cells
i1+i2+i3L_E6_a	AGGAGCTTGGCCTGAGGAAT	CTCGAGTATCCACTGGAGGGCG
i1+i2+i3L_E6_b	GGCAGCACTGCTGAGGCCTC	GGGGAAGTCAGCCATGGACAGG
i1+i2+i3L_E6_c	GTCCTCAGTCCCCTCCCACT	AGCATGGAGCCCTGAGGAGGGG
i1+i2+i3L_E6-E7_d	CCAGCCCAGTGCCTGCCCCC	TCAGGCCAGCTCTTTCTGTGAGTC
i1_E1-E2	TGCCATGGCGGCCCGCGC	CTTGGTGTTGTAGGGAGCGGAGC
i3L_E1''-E5	ATGGTGGTGTTCGTTGGCCGCCGCCTCCCG	CAAGCTCCTTCTGCACATGCTGCGGGAGTCCC
i3L+i3S_E1''-E2	ATGGTGGTGTTCGTTGGCCGCC	CTTGGTGTTGTAGGGAGCGGAGC
i3S_E1''-E7	GACGGGGCCGGATGAAGACAAC	TCAGGCCAGCTCTTTCTGTGAGTC
i2_E1'-E5	ATGGGGAACTCACACCACAAGAGG	AAGCTCCTTCTGCACATGCTGCGG
N-termini of NHSL3 isoforms
i1_1-140 aa	ataaggccggcccATGGCGGCCCGC	tgttggcgcgccTTACAGTTTCTGTTTCTCTTGGTGTT
i2_1-92 aa	atatggccggcccATGGGGAACTCACACCAC	ttttggcgcgccTTACAGTTTCTGTTTCTCTTGGTGTT
i3_1-81 aa	atgcggccggcccATGGTGGTGTTCGTTGG	ttttggcgcgccTTACAGTTTCTGTTTCTCTTGGTGTT
NHSL3 i3S mutants
i3S_R135D	CTCTTTCTGTGAGTCTTTGTCCTGGATCATCTCCGAGCG	CGCTCGGAGATGATCCAGGACAAAGACTCACAGAAAGAG
i3S_A125E	ACAGCAGAGGACGAGCTCTCCATCCGC	GCGGATGGAGAGCTCGTCCTCTGCTGT
i3S_D124A/E131A	CAGCAGAGGCCGCGCTCTCCATCCGCTCGGCGATGATCC	GGATCATCGCCGAGCGGATGGAGAGCGCGGCCTCTGCTG
NHSL3 i2 mutants
i2_Δ1_FR1	ataaggccggcccATGGGGAACTCACACCACAAGAGGAAGGCCCCCAGC	TGGGTCCGGCGCACACTCCGGCCAGACAACTG
i2_Δ1_FR2	CCGGAGTGTGCGCCGGACCCACTCCCTCCATCAGC	ttttggcgcgccTCAGGCCAGCTCTTTCTGTGAGTCTGAGCCCGGGAGGCC
i2_Δ2_FR1	ataaggccggcccATGGGGAACTCACACCACAAGAGGAAGGCCCCCAGC	AGACGTGACGGCCTTGCCTGGGGAAGCAGGGG
i2_Δ2_FR2	AGGCAAGGCCGTCACGTCTCTTCGCTCCCCTGGGGCC	ttttggcgcgccTCAGGCCAGCTCTTTCTGTGAGTCTGAGCCCGGGAGGCC
i2_Δ3_FR1	ataaggccggcccATGGGGAACTCACACCACAAGAGGAAGGCCCCCAGC	TGGGCTTGGATATGACAAACCTGTCACCCAGGGGGGTCAATATCTGTGGCCC
i2_Δ3_FR2	TTTGTCATATCCAAGCCCAGGAGCCCTAACCCAGCTGCCCCTGC	ttttggcgcgccTCAGGCCAGCTCTTTCTGTGAGTCTGAGCCCGGGAGGCC
i2_Δ4_FR1	ataaggccggcccATGGGGAACTCACACCACAAGAGGAAGGCCCCCAGC	AGCCTCCTCGTTGGGATCTTGGAGGGGCTCCTCAGCAGTCTCTG
i2_Δ4_FR2	AGATCCCAACGAGGAGGCTTTTTTCTCTGTGGCCAGCCCTGAGCC	ttttggcgcgccTCAGGCCAGCTCTTTCTGTGAGTCTGAGCCCGGGAGGCC
NHSL3 qPCR of isoforms
i1_a	GACAAGGCCAAGAGGGCCAA	AGAAGACGTTGTCCTGGTGC
i2_b	TCACACCACAAGAGGAAGGC	TTGTCCTGGTGCTCATCCAC
i3S_c	GATCCAGCGCAAAGACTCAC	CGGGTCCCTGAGATTGTGTT
all_d	ACACCCAGAGTATCCAGTCCT	GATCATCTCCGAGCGGATGG
all_long_e	GATGATCCAGCGCAAAGGCTC	GCCTCACGCTCATTCCTCAG
GAPDH	GGAGCGAGATCCCTCCAAAAT	GGCTGTTGTCATACTTCTCATGG
