# Supplementary material for: NHSL3 controls single and collective cell migration through two distinct mechanisms
Source: Nat Commun. 2025 Jan 2;16:205. doi: 10.1038/s41467-024-55647-3 (PMC11696792; doi:10.1038/s41467-024-55647-3)
Supplement: Supplementary file 18 — Source Data [file 41467_2024_55647_MOESM18_ESM.xlsx]

## Sheet: Fig1a and Supp Fig1a
Figure 1a and Supp Fig 1a			Single cell migration analysis of MCF10A cells
	siCTRL				siNHSL3
	FRAMES	X	Y		FRAMES	X	Y
	1	444	703		1	1098	1007
	2	433	673		2	1073	979
	3	427	667		3	1073	977
	4	414	651		4	1073	966
	5	414	651		5	1079	963
	6	402	640		6	1070	954
	7	400	623		7	1065	952
	8	400	618		8	1051	943
	9	397	607		9	1048	930
	10	389	607		10	1040	924
	11	375	596		11	1040	919
	12	358	587		12	1037	910
	13	350	596		13	1037	894
	14	342	598		14	1048	885
	15	331	601		15	1062	880
	16	325	601		16	1068	874
	17	314	601		17	1076	866
	18	298	601		18	1090	855
	19	298	601		19	1098	850
	20	289	601		20	1095	839
	21	278	598		21	1087	833
	22	251	596		22	1081	825
	23	240	596		23	1073	811
	24	220	598		24	1065	803
	25	207	587		25	1057	792
	26	207	587		26	1051	783
	27	229	596		27	1040	761
	28	256	601		28	1040	753
	29	284	612		29	1040	750
	30	303	618		30	1043	764
	31	309	623		31	1043	767
	32	317	634		32	1043	778
	33	331	643		33	1051	797
	34	353	659		34	1062	805
	35	367	676		35	1070	833
	36	375	684		36	1068	852
	37	386	695		37	1059	874
	38	394	703		38	1048	885
	39	394	714		39	1032	894
	40	386	734		40	1024	910
	1	552	963		1	430	480
	2	554	974		2	441	477
	3	563	988		3	438	474
	4	563	999		4	463	463
	5	565	1010		5	471	458
	6	571	1015		6	471	452
	7	576	1029		7	477	441
	8	579	1040		8	477	430
	9	585	1048		9	483	411
	10	590	1054		10	499	405
	11	598	1068		11	513	402
	12	601	1079		12	524	405
	13	604	1090		13	540	405
	14	612	1093		14	554	411
	15	618	1095		15	579	411
	16	626	1104		16	604	411
	17	643	1104		17	626	419
	18	651	1112		18	632	427
	19	665	1117		19	640	438
	20	687	1117		20	648	460
	21	692	1117		21	656	471
	22	717	1115		22	645	502
	23	703	1115		23	648	518
	24	714	1106		24	678	535
	25	731	1098		25	687	535
	26	747	1093		26	706	540
	27	753	1093		27	723	552
	28	759	1087		28	731	560
	29	770	1079		29	745	568
	30	778	1079		30	761	576
	31	803	1068		31	781	585
	32	816	1059		32	794	585
	33	825	1051		33	803	585
	34	828	1043		34	814	574
	35	839	1029		35	825	563
	36	850	1015		36	833	557
	37	855	1007		37	841	549
	38	861	999		38	841	527
	39	863	985		39	861	510
	40	880	985		40	861	491
	1	513	800		1	463	1780
	2	513	794		2	433	1769
	3	513	786		3	408	1769
	4	513	778		4	400	1769
	5	510	764		5	400	1766
	6	496	750		6	391	1763
	7	488	750		7	386	1766
	8	488	747		8	380	1771
	9	485	734		9	361	1771
	10	477	725		10	347	1771
	11	474	720		11	339	1771
	12	494	714		12	336	1774
	13	494	706		13	325	1777
	14	496	701		14	317	1777
	15	510	695		15	306	1777
	16	516	687		16	284	1771
	17	496	676		17	270	1760
	18	502	670		18	264	1760
	19	518	659		19	248	1749
	20	527	656		20	240	1749
	21	538	648		21	212	1747
	22	540	648		22	198	1744
	23	546	648		23	193	1741
	24	552	648		24	173	1736
	25	571	648		25	171	1733
	26	587	648		26	138	1722
	27	598	651		27	135	1708
	28	598	656		28	129	1697
	29	607	659		29	115	1683
	30	615	665		30	110	1675
	31	623	673		31	110	1658
	32	632	681		32	110	1647
	33	640	684		33	107	1636
	34	665	687		34	102	1622
	35	673	687		35	102	1592
	36	673	687		36	102	1578
	37	676	673		37	107	1556
	38	695	667		38	104	1534
	39	709	662		39	85	1531
	40	723	659		40	80	1518
	1	725	1324		1	634	1672
	2	706	1316		2	626	1661
	3	714	1316		3	618	1647
	4	720	1316		4	615	1642
	5	728	1324		5	612	1628
	6	728	1327		6	612	1622
	7	723	1327		7	612	1614
	8	723	1324		8	612	1609
	9	725	1322		9	612	1603
	10	725	1324		10	609	1598
	11	728	1324		11	604	1592
	12	731	1327		12	604	1587
	13	736	1335		13	593	1578
	14	739	1338		14	585	1570
	15	750	1349		15	568	1548
	16	753	1355		16	557	1537
	17	764	1371		17	557	1531
	18	767	1374		18	557	1523
	19	767	1385		19	532	1515
	20	767	1385		20	524	1515
	21	775	1396		21	510	1515
	22	783	1407		22	496	1515
	23	786	1413		23	488	1515
	24	789	1415		24	477	1509
	25	792	1421		25	460	1507
	26	789	1429		26	444	1504
	27	789	1429		27	430	1504
	28	783	1440		28	416	1504
	29	775	1443		29	402	1501
	30	775	1435		30	386	1495
	31	778	1424		31	378	1493
	32	767	1418		32	367	1493
	33	767	1415		33	347	1495
	34	767	1407		34	339	1501
	35	775	1410		35	320	1515
	36	778	1407		36	311	1520
	37	770	1410		37	309	1529
	38	770	1410		38	311	1540
	39	761	1418		39	311	1553
	40	761	1418		40	317	1564
	1	1024	742		1	529	1244
	2	1035	739		2	524	1266
	3	1043	739		3	524	1250
	4	1051	739		4	518	1231
	5	1059	739		5	507	1231
	6	1073	734		6	502	1231
	7	1084	734		7	488	1222
	8	1098	734		8	483	1219
	9	1101	739		9	466	1222
	10	1109	728		10	452	1231
	11	1123	734		11	436	1233
	12	1131	734		12	419	1233
	13	1145	736		13	408	1222
	14	1156	739		14	408	1211
	15	1167	745		15	414	1178
	16	1175	739		16	425	1162
	17	1184	734		17	427	1150
	18	1192	731		18	458	1150
	19	1197	731		19	474	1153
	20	1206	739		20	474	1137
	21	1214	739		21	483	1126
	22	1231	753		22	513	1115
	23	1244	756		23	518	1101
	24	1250	756		24	505	1098
	25	1255	756		25	471	1115
	26	1266	764		26	463	1139
	27	1280	772		27	444	1153
	28	1294	772		28	427	1142
	29	1302	778		29	389	1145
	30	1311	783		30	389	1170
	31	1322	783		31	378	1175
	32	1333	781		32	372	1153
	33	1341	778		33	361	1145
	34	1349	778		34	342	1150
	35	1352	772		35	331	1164
	36	1371	778		36	309	1175
	37	1385	789		37	278	1175
	38	1393	800		38	262	1189
	39	1391	814		39	242	1167
	40	1418	819		40	273	1142
	1	863	885		1	971	1471
	2	855	888		2	985	1468
	3	836	891		3	993	1468
	4	816	894		4	1001	1468
	5	811	894		5	1018	1476
	6	797	899		6	1026	1484
	7	783	902		7	1037	1495
	8	778	902		8	1043	1495
	9	767	902		9	1046	1495
	10	756	902		10	1054	1504
	11	745	902		11	1062	1512
	12	745	902		12	1073	1507
	13	736	902		13	1079	1504
	14	734	910		14	1090	1493
	15	712	921		15	1098	1490
	16	703	932		16	1112	1484
	17	692	932		17	1131	1484
	18	678	941		18	1139	1484
	19	673	941		19	1148	1484
	20	665	946		20	1162	1484
	21	701	938		21	1178	1479
	22	703	932		22	1175	1471
	23	690	930		23	1175	1454
	24	695	930		24	1186	1449
	25	695	927		25	1192	1429
	26	684	921		26	1197	1418
	27	684	916		27	1206	1404
	28	687	908		28	1211	1382
	29	703	899		29	1217	1374
	30	717	897		30	1217	1360
	31	736	894		31	1203	1349
	32	745	888		32	1203	1341
	33	761	888		33	1192	1322
	34	775	888		34	1170	1305
	35	797	885		35	1164	1291
	36	805	880		36	1159	1280
	37	816	869		37	1148	1269
	38	830	852		38	1131	1275
	39	841	836		39	1120	1277
	40	844	830		40	1109	1286
	1	1932	1357		1	1501	968
	2	1929	1360		2	1507	957
	3	1921	1380		3	1515	968
	4	1901	1396		4	1529	974
	5	1890	1399		5	1534	982
	6	1876	1399		6	1551	990
	7	1854	1391		7	1559	996
	8	1854	1396		8	1564	1001
	9	1840	1402		9	1578	1001
	10	1818	1424		10	1603	1001
	11	1813	1429		11	1614	1001
	12	1805	1443		12	1633	1010
	13	1796	1476		13	1636	1032
	14	1794	1487		14	1653	1040
	15	1774	1476		15	1667	1043
	16	1744	1476		16	1675	1076
	17	1736	1476		17	1691	1081
	18	1736	1468		18	1689	1076
	19	1725	1454		19	1702	1070
	20	1714	1449		20	1708	1087
	21	1722	1429		21	1708	1098
	22	1741	1415		22	1716	1123
	23	1758	1393		23	1714	1134
	24	1771	1385		24	1736	1142
	25	1780	1385		25	1752	1153
	26	1783	1382		26	1760	1162
	27	1791	1377		27	1774	1167
	28	1799	1360		28	1805	1159
	29	1807	1344		29	1816	1153
	30	1810	1333		30	1824	1148
	31	1810	1319		31	1846	1139
	32	1777	1308		32	1865	1139
	33	1755	1311		33	1887	1137
	34	1749	1308		34	1921	1159
	35	1744	1308		35	1912	1173
	36	1733	1308		36	1907	1181
	37	1714	1313		37	1885	1186
	38	1711	1319		38	1871	1192
	39	1708	1322		39	1846	1211
	40	1694	1322		40	1821	1228
	1	1460	1818		1	654	706
	2	1471	1805		2	651	695
	3	1476	1805		3	656	678
	4	1484	1791		4	665	662
	5	1487	1788		5	665	651
	6	1498	1774		6	665	640
	7	1498	1769		7	662	632
	8	1504	1760		8	656	623
	9	1507	1755		9	656	623
	10	1509	1755		10	656	612
	11	1515	1752		11	654	607
	12	1526	1749		12	654	598
	13	1534	1744		13	651	587
	14	1534	1736		14	654	574
	15	1537	1730		15	656	568
	16	1542	1722		16	659	560
	17	1545	1711		17	659	554
	18	1548	1708		18	662	546
	19	1553	1700		19	667	543
	20	1564	1689		20	667	538
	21	1564	1678		21	667	532
	22	1562	1667		22	667	521
	23	1551	1645		23	667	510
	24	1545	1628		24	667	505
	25	1534	1617		25	676	494
	26	1534	1603		26	676	488
	27	1526	1589		27	678	480
	28	1518	1581		28	684	469
	29	1520	1573		29	684	469
	30	1512	1564		30	687	466
	31	1509	1556		31	684	460
	32	1504	1545		32	681	455
	33	1504	1534		33	681	452
	34	1495	1520		34	681	452
	35	1512	1501		35	681	452
	36	1518	1495		36	681	452
	37	1507	1468		37	681	452
	38	1507	1460		38	681	452
	39	1507	1451		39	676	460
	40	1507	1446		40	673	466
	1	601	736		1	414	1592
	2	612	756		2	414	1592
	3	645	761		3	400	1589
	4	678	767		4	400	1581
	5	703	761		5	400	1581
	6	725	753		6	400	1578
	7	747	723		7	400	1573
	8	781	709		8	400	1573
	9	797	706		9	400	1573
	10	808	687		10	400	1567
	11	803	659		11	400	1551
	12	792	634		12	402	1537
	13	783	609		13	402	1529
	14	786	579		14	402	1526
	15	833	557		15	397	1512
	16	830	540		16	397	1504
	17	850	513		17	394	1493
	18	861	502		18	389	1484
	19	883	491		19	386	1479
	20	858	447		20	380	1471
	21	852	427		21	378	1460
	22	825	414		22	372	1446
	23	792	386		23	367	1432
	24	761	419		24	361	1421
	25	759	436		25	361	1407
	26	759	469		26	358	1393
	27	781	502		27	345	1382
	28	816	516		28	331	1371
	29	822	491		29	328	1366
	30	839	469		30	328	1357
	31	880	471		31	328	1352
	32	910	444		32	311	1330
	33	916	419		33	300	1324
	34	954	452		34	292	1316
	35	979	449		35	289	1311
	36	993	444		36	278	1297
	37	1015	430		37	262	1280
	38	1024	411		38	231	1269
	39	1037	391		39	223	1258
	40	1051	364		40	223	1247
	1	1222	1128		1	1714	919
	2	1239	1178		2	1711	916
	3	1261	1167		3	1711	908
	4	1280	1178		4	1708	897
	5	1308	1184		5	1711	891
	6	1313	1217		6	1711	880
	7	1319	1214		7	1711	872
	8	1349	1231		8	1708	861
	9	1380	1239		9	1702	847
	10	1391	1211		10	1700	841
	11	1377	1184		11	1691	858
	12	1407	1181		12	1691	858
	13	1438	1167		13	1689	858
	14	1446	1145		14	1686	852
	15	1432	1128		15	1678	844
	16	1426	1106		16	1669	844
	17	1435	1087		17	1661	828
	18	1468	1095		18	1661	822
	19	1438	1145		19	1656	830
	20	1476	1148		20	1656	830
	21	1490	1150		21	1661	847
	22	1487	1184		22	1658	844
	23	1471	1203		23	1658	844
	24	1424	1200		24	1653	836
	25	1396	1206		25	1647	825
	26	1396	1231		26	1642	816
	27	1410	1261		27	1647	833
	28	1432	1272		28	1653	844
	29	1451	1244		29	1667	861
	30	1471	1253		30	1669	872
	31	1484	1261		31	1675	880
	32	1515	1244		32	1686	897
	33	1526	1244		33	1691	902
	34	1545	1225		34	1689	905
	35	1551	1219		35	1683	908
	36	1573	1195		36	1672	897
	37	1587	1217		37	1667	883
	38	1562	1244		38	1658	877
	39	1553	1258		39	1661	883
	40	1584	1280		40	1675	899
	1	458	1184		1	1545	1432
	2	447	1175		2	1556	1432
	3	449	1139		3	1562	1426
	4	436	1126		4	1562	1415
	5	422	1117		5	1567	1415
	6	414	1093		6	1576	1404
	7	414	1084		7	1578	1402
	8	397	1076		8	1578	1396
	9	378	1068		9	1584	1393
	10	383	1051		10	1592	1391
	11	372	1040		11	1600	1385
	12	356	1043		12	1611	1380
	13	350	1026		13	1625	1369
	14	339	999		14	1639	1363
	15	336	988		15	1650	1355
	16	328	974		16	1656	1349
	17	331	966		17	1664	1344
	18	331	954		18	1667	1341
	19	306	952		19	1669	1338
	20	306	943		20	1680	1335
	21	289	941		21	1680	1333
	22	281	960		22	1697	1324
	23	300	985		23	1697	1324
	24	311	1012		24	1697	1322
	25	320	1026		25	1708	1313
	26	309	1037		26	1714	1313
	27	311	1046		27	1716	1311
	28	314	1057		28	1719	1311
	29	345	1079		29	1719	1311
	30	375	1095		30	1705	1322
	31	402	1109		31	1664	1341
	32	408	1134		32	1564	1388
	33	419	1115		33	1553	1402
	34	430	1090		34	1542	1410
	35	416	1068		35	1537	1413
	36	419	1051		36	1537	1413
	37	397	1026		37	1534	1413
	38	375	1037		38	1540	1410
	39	380	1059		39	1551	1404
	40	394	1073		40	1559	1404
	1	797	966		1	402	745
	2	797	930		2	391	728
	3	794	927		3	394	717
	4	786	919		4	394	709
	5	772	919		5	394	706
	6	775	910		6	386	701
	7	778	908		7	386	701
	8	775	899		8	386	698
	9	772	894		9	386	687
	10	761	894		10	389	681
	11	761	905		11	391	656
	12	764	916		12	394	648
	13	770	910		13	394	640
	14	761	919		14	394	629
	15	753	924		15	394	623
	16	731	932		16	394	623
	17	720	941		17	383	692
	18	706	943		18	386	725
	19	703	949		19	378	739
	20	701	949		20	369	770
	21	698	949		21	369	770
	22	687	943		22	372	731
	23	684	943		23	383	714
	24	681	954		24	389	706
	25	673	954		25	389	690
	26	684	946		26	383	659
	27	673	949		27	383	626
	28	670	957		28	389	612
	29	667	960		29	389	598
	30	662	963		30	389	598
	31	654	963		31	389	593
	32	637	963		32	391	587
	33	637	963		33	394	579
	34	626	963		34	394	557
	35	615	963		35	391	546
	36	607	957		36	391	529
	37	598	949		37	391	524
	38	593	943		38	389	513
	39	582	949		39	383	491
	40	579	949		40	380	485
	1	1189	1189		1	369	1134
	2	1175	1175		2	372	1137
	3	1178	1175		3	378	1145
	4	1178	1167		4	389	1170
	5	1189	1162		5	400	1197
	6	1200	1162		6	402	1203
	7	1192	1148		7	414	1228
	8	1197	1137		8	411	1239
	9	1195	1128		9	408	1244
	10	1195	1123		10	414	1250
	11	1197	1112		11	414	1264
	12	1203	1104		12	419	1288
	13	1195	1093		13	433	1300
	14	1200	1081		14	447	1313
	15	1203	1079		15	447	1322
	16	1203	1070		16	449	1344
	17	1195	1057		17	463	1357
	18	1214	1046		18	480	1374
	19	1217	1029		19	491	1385
	20	1222	1024		20	507	1402
	21	1219	1015		21	513	1410
	22	1211	1001		22	521	1424
	23	1195	988		23	529	1451
	24	1186	988		24	535	1473
	25	1173	977		25	546	1487
	26	1173	968		26	554	1498
	27	1175	949		27	560	1504
	28	1186	941		28	571	1509
	29	1195	941		29	576	1529
	30	1203	930		30	587	1548
	31	1203	916		31	596	1559
	32	1214	899		32	598	1564
	33	1219	891		33	604	1587
	34	1239	897		34	607	1592
	35	1255	902		35	612	1606
	36	1258	908		36	626	1620
	37	1286	894		37	626	1622
	38	1288	888		38	634	1631
	39	1305	880		39	645	1636
	40	1316	874		40	662	1645
	1	1576	1846		1	1418	1225
	2	1573	1852		2	1418	1225
	3	1562	1854		3	1429	1225
	4	1562	1849		4	1468	1228
	5	1567	1849		5	1482	1231
	6	1556	1849		6	1493	1231
	7	1548	1843		7	1490	1214
	8	1548	1843		8	1490	1203
	9	1540	1846		9	1498	1200
	10	1545	1846		10	1501	1195
	11	1551	1849		11	1507	1184
	12	1551	1849		12	1509	1181
	13	1553	1838		13	1518	1178
	14	1553	1827		14	1537	1186
	15	1559	1824		15	1584	1195
	16	1562	1821		16	1598	1195
	17	1567	1816		17	1600	1219
	18	1570	1807		18	1576	1236
	19	1570	1805		19	1564	1253
	20	1576	1796		20	1556	1253
	21	1581	1805		21	1548	1253
	22	1584	1794		22	1531	1233
	23	1595	1785		23	1542	1203
	24	1600	1788		24	1531	1178
	25	1611	1783		25	1537	1173
	26	1600	1788		26	1567	1175
	27	1587	1788		27	1584	1167
	28	1587	1783		28	1584	1164
	29	1592	1774		29	1526	1150
	30	1589	1760		30	1512	1153
	31	1595	1749		31	1501	1156
	32	1600	1741		32	1515	1167
	33	1611	1725		33	1584	1208
	34	1614	1722		34	1584	1184
	35	1617	1700		35	1553	1148
	36	1617	1711		36	1540	1131
	37	1617	1725		37	1551	1128
	38	1622	1714		38	1551	1123
	39	1620	1702		39	1559	1123
	40	1636	1686		40	1562	1123
	1	1722	1504		1	383	695
	2	1725	1490		2	391	698
	3	1719	1515		3	400	706
	4	1716	1531		4	402	725
	5	1700	1545		5	400	728
	6	1639	1540		6	394	731
	7	1611	1531		7	386	745
	8	1595	1537		8	372	759
	9	1592	1551		9	369	764
	10	1592	1573		10	364	770
	11	1578	1584		11	364	778
	12	1562	1595		12	361	783
	13	1518	1564		13	361	783
	14	1484	1556		14	372	794
	15	1443	1534		15	378	803
	16	1418	1518		16	389	814
	17	1374	1529		17	394	825
	18	1349	1518		18	402	836
	19	1346	1490		19	405	861
	20	1322	1471		20	411	869
	21	1311	1446		21	419	888
	22	1322	1435		22	422	894
	23	1288	1440		23	436	908
	24	1297	1465		24	441	908
	25	1275	1446		25	444	913
	26	1266	1432		26	455	916
	27	1244	1418		27	471	916
	28	1217	1404		28	483	916
	29	1206	1393		29	507	932
	30	1219	1355		30	529	943
	31	1222	1330		31	543	963
	32	1225	1302		32	565	968
	33	1236	1275		33	571	968
	34	1253	1253		34	568	993
	35	1275	1242		35	574	1001
	36	1294	1222		36	574	1010
	37	1283	1186		37	585	1015
	38	1264	1139		38	596	1018
	39	1269	1115		39	618	1024
	40	1311	1101		40	645	1032
	1	1131	637		1	96	609
	2	1148	665		2	107	593
	3	1148	676		3	110	593
	4	1150	690		4	121	587
	5	1156	698		5	129	582
	6	1164	712		6	140	576
	7	1162	728		7	154	571
	8	1170	731		8	162	565
	9	1175	731		9	179	563
	10	1192	745		10	193	563
	11	1211	759		11	204	554
	12	1222	770		12	209	554
	13	1228	783		13	218	554
	14	1250	800		14	237	568
	15	1266	808		15	245	574
	16	1275	816		16	248	579
	17	1291	819		17	259	587
	18	1300	844		18	262	596
	19	1316	861		19	264	598
	20	1316	888		20	267	604
	21	1322	924		21	264	618
	22	1333	938		22	264	623
	23	1341	954		23	267	634
	24	1338	963		24	264	654
	25	1355	990		25	259	662
	26	1366	1004		26	253	667
	27	1366	1026		27	251	676
	28	1335	1059		28	248	687
	29	1324	1095		29	242	698
	30	1338	1120		30	237	703
	31	1346	1120		31	229	712
	32	1360	1137		32	218	717
	33	1355	1156		33	201	723
	34	1335	1178		34	190	725
	35	1313	1200		35	179	725
	36	1294	1200		36	171	725
	37	1258	1197		37	157	725
	38	1247	1181		38	149	720
	39	1231	1164		39	140	717
	40	1231	1178		40	135	717
	1	648	1010		1	1236	1435
	2	651	1001		2	1236	1432
	3	648	999		3	1244	1421
	4	637	999		4	1247	1421
	5	615	1001		5	1250	1413
	6	593	1001		6	1255	1410
	7	582	1007		7	1261	1399
	8	563	1015		8	1264	1393
	9	532	1015		9	1283	1382
	10	510	1021		10	1294	1377
	11	491	1035		11	1305	1369
	12	483	1029		12	1311	1363
	13	460	1029		13	1316	1352
	14	425	1029		14	1324	1346
	15	408	1029		15	1330	1338
	16	386	1029		16	1349	1335
	17	380	1018		17	1363	1335
	18	364	1021		18	1377	1327
	19	356	1024		19	1385	1319
	20	331	1024		20	1374	1297
	21	320	1015		21	1369	1286
	22	322	996		22	1349	1277
	23	300	971		23	1344	1258
	24	289	954		24	1341	1247
	25	284	941		25	1344	1233
	26	284	932		26	1349	1222
	27	278	916		27	1349	1203
	28	287	863		28	1349	1178
	29	270	841		29	1382	1173
	30	234	836		30	1410	1178
	31	223	861		31	1432	1184
	32	204	866		32	1449	1184
	33	190	874		33	1462	1178
	34	190	908		34	1460	1145
	35	218	921		35	1438	1120
	36	242	919		36	1429	1112
	37	245	949		37	1399	1104
	38	245	963		38	1363	1164
	39	226	990		39	1341	1175
	40	193	1001		40	1316	1175
	1	132	852		1	449	1308
	2	154	844		2	447	1308
	3	171	839		3	466	1316
	4	176	830		4	471	1316
	5	198	814		5	485	1319
	6	209	811		6	502	1322
	7	212	786		7	513	1322
	8	215	781		8	552	1327
	9	198	775		9	587	1327
	10	193	797		10	598	1330
	11	193	803		11	618	1335
	12	204	778		12	634	1344
	13	195	761		13	645	1355
	14	195	759		14	673	1352
	15	173	794		15	681	1349
	16	168	803		16	695	1349
	17	179	778		17	728	1341
	18	184	767		18	750	1327
	19	173	770		19	761	1322
	20	168	789		20	772	1308
	21	146	789		21	783	1291
	22	154	775		22	803	1291
	23	154	767		23	794	1316
	24	162	759		24	775	1338
	25	146	770		25	767	1344
	26	135	778		26	750	1352
	27	121	770		27	745	1355
	28	107	781		28	698	1371
	29	124	775		29	678	1377
	30	135	764		30	665	1380
	31	154	756		31	645	1380
	32	146	745		32	629	1360
	33	146	739		33	623	1349
	34	149	728		34	609	1346
	35	151	728		35	590	1338
	36	162	709		36	563	1327
	37	173	701		37	546	1308
	38	171	692		38	535	1302
	39	149	723		39	529	1302
	40	149	736		40	499	1308
	1	320	1338		1	1628	803
	2	325	1355		2	1622	803
	3	339	1360		3	1611	803
	4	350	1355		4	1603	797
	5	353	1355		5	1581	797
	6	367	1355		6	1559	797
	7	383	1360		7	1545	805
	8	394	1360		8	1534	808
	9	411	1355		9	1509	822
	10	419	1349		10	1495	830
	11	422	1344		11	1487	839
	12	422	1335		12	1468	847
	13	408	1319		13	1446	855
	14	402	1308		14	1435	869
	15	416	1300		15	1426	885
	16	411	1277		16	1410	905
	17	405	1266		17	1402	913
	18	397	1258		18	1391	930
	19	389	1255		19	1380	946
	20	386	1253		20	1377	957
	21	386	1244		21	1349	988
	22	380	1239		22	1344	999
	23	372	1228		23	1333	1004
	24	361	1222		24	1313	1021
	25	408	1261		25	1305	1026
	26	408	1280		26	1288	1037
	27	400	1288		27	1277	1048
	28	405	1294		28	1253	1068
	29	400	1316		29	1239	1070
	30	378	1316		30	1222	1081
	31	383	1341		31	1214	1087
	32	375	1344		32	1200	1095
	33	383	1313		33	1178	1098
	34	386	1302		34	1162	1098
	35	386	1300		35	1142	1098
	36	378	1335		36	1126	1093
	37	369	1335		37	1117	1087
	38	375	1324		38	1104	1062
	39	378	1311		39	1090	1046
	40	369	1313		40	1076	1043
	1	966	844		1	935	844
	2	974	836		2	935	836
	3	968	850		3	930	822
	4	966	858		4	930	811
	5	966	833		5	921	797
	6	968	828		6	908	786
	7	968	822		7	888	770
	8	971	808		8	874	756
	9	982	808		9	869	747
	10	979	808		10	861	747
	11	974	805		11	847	747
	12	985	803		12	833	747
	13	985	808		13	828	747
	14	968	805		14	822	756
	15	982	794		15	800	764
	16	993	794		16	797	761
	17	1010	783		17	794	759
	18	1012	781		18	789	759
	19	1004	764		19	783	761
	20	988	759		20	778	770
	21	990	747		21	778	770
	22	996	745		22	767	775
	23	1010	750		23	767	770
	24	1010	739		24	756	770
	25	993	742		25	750	770
	26	990	742		26	742	770
	27	985	728		27	734	770
	28	982	725		28	728	770
	29	974	723		29	728	770
	30	966	717		30	728	770
	31	960	714		31	728	770
	32	941	717		32	731	770
	33	930	731		33	731	767
	34	924	739		34	728	764
	35	905	736		35	723	764
	36	902	742		36	717	759
	37	913	747		37	717	759
	38	910	761		38	717	759
	39	902	767		39	717	759
	40	905	770		40	720	761
	1	789	1261		1	736	943
	2	792	1247		2	736	941
	3	789	1233		3	736	941
	4	794	1217		4	728	938
	5	797	1211		5	720	930
	6	794	1197		6	712	927
	7	792	1186		7	701	927
	8	811	1178		8	692	927
	9	819	1167		9	681	927
	10	822	1164		10	670	932
	11	830	1159		11	662	938
	12	839	1153		12	654	938
	13	844	1145		13	648	932
	14	850	1134		14	640	927
	15	852	1131		15	634	921
	16	858	1128		16	623	921
	17	866	1134		17	626	927
	18	869	1145		18	629	932
	19	877	1148		19	626	943
	20	883	1148		20	615	946
	21	891	1150		21	607	941
	22	908	1159		22	598	941
	23	913	1159		23	587	941
	24	913	1159		24	579	938
	25	916	1170		25	574	938
	26	916	1186		26	565	919
	27	916	1200		27	557	919
	28	916	1203		28	574	938
	29	913	1200		29	560	946
	30	894	1206		30	549	949
	31	883	1219		31	540	946
	32	883	1222		32	535	941
	33	894	1222		33	529	941
	34	891	1233		34	518	932
	35	891	1244		35	507	927
	36	888	1253		36	499	927
	37	888	1261		37	491	932
	38	888	1261		38	477	938
	39	888	1261		39	477	938
	40	885	1255		40	471	938
	1	1346	1929		1	485	1678
	2	1352	1921		2	485	1678
	3	1363	1907		3	491	1678
	4	1366	1893		4	499	1678
	5	1374	1874		5	505	1678
	6	1374	1868		6	505	1678
	7	1385	1852		7	513	1680
	8	1393	1835		8	521	1680
	9	1396	1827		9	524	1680
	10	1399	1816		10	543	1680
	11	1391	1799		11	557	1683
	12	1385	1791		12	571	1686
	13	1380	1783		13	574	1686
	14	1377	1769		14	579	1689
	15	1380	1755		15	579	1689
	16	1391	1747		16	585	1691
	17	1410	1741		17	587	1697
	18	1424	1736		18	590	1700
	19	1435	1738		19	590	1700
	20	1479	1758		20	598	1702
	21	1490	1774		21	607	1705
	22	1495	1785		22	609	1708
	23	1498	1802		23	621	1708
	24	1501	1818		24	623	1708
	25	1501	1827		25	632	1711
	26	1515	1840		26	632	1711
	27	1515	1854		27	632	1711
	28	1515	1857		28	634	1711
	29	1495	1885		29	637	1714
	30	1487	1904		30	640	1714
	31	1482	1921		31	645	1716
	32	1509	1937		32	654	1716
	33	1534	1945		33	659	1716
	34	1559	1932		34	659	1716
	35	1592	1929		35	656	1714
	36	1606	1921		36	656	1714
	37	1622	1907		37	656	1714
	38	1636	1882		38	665	1708
	39	1631	1849		39	665	1705
	40	1617	1821		40	665	1705
	1	756	560		1	863	974
	2	753	560		2	858	960
	3	750	563		3	841	946
	4	750	563		4	830	938
	5	750	563		5	825	930
	6	745	571		6	814	910
	7	745	571		7	811	897
	8	742	574		8	803	880
	9	742	574		9	800	866
	10	745	585		10	792	858
	11	745	593		11	789	841
	12	745	596		12	781	828
	13	747	598		13	770	811
	14	753	598		14	767	800
	15	759	596		15	761	792
	16	770	582		16	759	775
	17	759	587		17	759	753
	18	753	596		18	759	739
	19	753	598		19	745	723
	20	745	607		20	739	714
	21	745	609		21	736	692
	22	742	615		22	739	670
	23	742	615		23	739	656
	24	747	618		24	739	648
	25	747	621		25	742	640
	26	747	621		26	745	626
	27	750	621		27	764	615
	28	750	612		28	781	607
	29	756	609		29	800	607
	30	759	618		30	814	615
	31	761	629		31	833	615
	32	764	643		32	852	623
	33	764	651		33	872	623
	34	756	643		34	885	623
	35	756	643		35	905	618
	36	764	640		36	932	618
	37	767	648		37	952	618
	38	764	651		38	957	621
	39	764	654		39	968	626
	40	778	665		40	977	632
	1	535	447		1	1043	1222
	2	524	452		2	1043	1222
	3	507	452		3	1048	1222
	4	496	455		4	1037	1211
	5	474	458		5	1032	1197
	6	494	455		6	1032	1197
	7	524	452		7	1032	1197
	8	549	452		8	1010	1181
	9	552	438		9	1001	1170
	10	563	436		10	1001	1164
	11	582	430		11	996	1156
	12	601	427		12	999	1159
	13	609	422		13	999	1159
	14	623	414		14	999	1159
	15	640	405		15	990	1156
	16	651	394		16	988	1148
	17	670	389		17	990	1153
	18	687	383		18	1001	1164
	19	692	372		19	1010	1170
	20	684	356		20	1010	1175
	21	687	345		21	1024	1189
	22	687	328		22	1040	1200
	23	692	317		23	1046	1208
	24	703	300		24	1024	1200
	25	703	298		25	1024	1200
	26	709	287		26	1024	1200
	27	714	264		27	1024	1200
	28	720	245		28	1024	1200
	29	723	237		29	996	1178
	30	731	223		30	988	1167
	31	753	212		31	974	1142
	32	772	204		32	977	1128
	33	783	193		33	957	1106
	34	789	179		34	943	1098
	35	794	165		35	919	1087
	36	803	154		36	910	1076
	37	803	146		37	913	1059
	38	808	126		38	905	1048
	39	814	113		39	905	1040
	40	828	96		40	899	1012
	1	822	483		1	1493	1542
	2	839	480		2	1493	1542
	3	841	471		3	1495	1540
	4	852	471		4	1495	1534
	5	874	477		5	1495	1526
	6	888	466		6	1495	1526
	7	894	452		7	1495	1520
	8	902	447		8	1495	1507
	9	921	441		9	1495	1501
	10	932	433		10	1495	1501
	11	941	436		11	1493	1493
	12	952	436		12	1495	1482
	13	963	436		13	1501	1473
	14	971	433		14	1501	1457
	15	990	422		15	1501	1432
	16	1001	408		16	1501	1407
	17	1010	400		17	1501	1388
	18	1015	391		18	1509	1363
	19	1018	383		19	1509	1352
	20	1032	378		20	1509	1344
	21	1043	375		21	1507	1330
	22	1054	369		22	1507	1316
	23	1065	367		23	1507	1316
	24	1076	364		24	1507	1316
	25	1090	358		25	1501	1308
	26	1101	350		26	1501	1305
	27	1120	358		27	1501	1297
	28	1126	369		28	1501	1294
	29	1137	380		29	1501	1288
	30	1139	383		30	1501	1283
	31	1156	378		31	1501	1283
	32	1173	372		32	1507	1277
	33	1178	372		33	1509	1272
	34	1186	369		34	1515	1269
	35	1192	369		35	1515	1264
	36	1211	372		36	1515	1255
	37	1217	372		37	1518	1247
	38	1233	378		38	1520	1239
	39	1244	378		39	1520	1236
	40	1255	378		40	1518	1228
	1	1465	963		1	223	1250
	2	1449	949		2	220	1247
	3	1438	941		3	226	1236
	4	1432	930		4	229	1228
	5	1429	924		5	229	1228
	6	1424	916		6	229	1228
	7	1424	902		7	229	1225
	8	1424	899		8	229	1225
	9	1424	894		9	229	1225
	10	1418	877		10	229	1222
	11	1415	872		11	229	1222
	12	1396	858		12	226	1225
	13	1371	850		13	226	1225
	14	1366	847		14	226	1231
	15	1349	830		15	220	1247
	16	1346	825		16	215	1269
	17	1344	814		17	201	1302
	18	1341	803		18	187	1327
	19	1335	794		19	179	1341
	20	1327	789		20	173	1346
	21	1313	775		21	173	1346
	22	1308	764		22	173	1349
	23	1335	761		23	171	1349
	24	1333	786		24	171	1355
	25	1341	797		25	171	1355
	26	1319	759		26	162	1366
	27	1346	778		27	162	1371
	28	1360	800		28	165	1382
	29	1374	814		29	168	1385
	30	1388	833		30	165	1391
	31	1407	852		31	165	1391
	32	1421	874		32	160	1393
	33	1426	899		33	154	1396
	34	1418	919		34	154	1396
	35	1432	932		35	154	1396
	36	1443	932		36	149	1402
	37	1457	941		37	146	1407
	38	1382	877		38	143	1410
	39	1429	908		39	143	1413
	40	1418	899		40	143	1413
	1	1636	1112		1	1683	1741
	2	1658	1112		2	1675	1758
	3	1672	1117		3	1672	1766
	4	1686	1117		4	1667	1769
	5	1697	1117		5	1653	1794
	6	1708	1134		6	1650	1816
	7	1730	1123		7	1645	1832
	8	1733	1123		8	1645	1838
	9	1741	1120		9	1645	1838
	10	1747	1131		10	1645	1835
	11	1763	1139		11	1642	1829
	12	1769	1142		12	1647	1824
	13	1785	1142		13	1656	1810
	14	1799	1142		14	1661	1799
	15	1813	1139		15	1667	1791
	16	1810	1145		16	1672	1783
	17	1818	1142		17	1683	1771
	18	1832	1139		18	1694	1760
	19	1835	1142		19	1700	1747
	20	1835	1137		20	1705	1727
	21	1852	1153		21	1705	1705
	22	1854	1162		22	1708	1691
	23	1865	1162		23	1711	1683
	24	1879	1150		24	1714	1672
	25	1890	1148		25	1714	1664
	26	1907	1164		26	1714	1653
	27	1915	1167		27	1711	1647
	28	1921	1167		28	1716	1631
	29	1887	1162		29	1719	1625
	30	1868	1153		30	1716	1620
	31	1857	1145		31	1722	1609
	32	1838	1142		32	1733	1598
	33	1824	1134		33	1741	1592
	34	1816	1126		34	1747	1587
	35	1796	1115		35	1747	1587
	36	1780	1112		36	1741	1595
	37	1766	1109		37	1730	1614
	38	1758	1104		38	1716	1639
	39	1747	1098		39	1705	1658
	40	1758	1090		40	1691	1675
	1	138	41		1	1004	1584
	2	140	57		2	1018	1581
	3	146	71		3	1021	1576
	4	151	85		4	1024	1573
	5	160	93		5	1032	1570
	6	162	104		6	1037	1567
	7	162	110		7	1043	1562
	8	171	121		8	1051	1553
	9	171	132		9	1054	1551
	10	176	140		10	1059	1548
	11	190	146		11	1059	1548
	12	190	146		12	1070	1542
	13	179	143		13	1084	1537
	14	162	126		14	1095	1529
	15	176	143		15	1106	1523
	16	182	154		16	1115	1515
	17	187	157		17	1131	1504
	18	171	138		18	1137	1495
	19	173	149		19	1142	1487
	20	176	151		20	1145	1482
	21	179	154		21	1150	1471
	22	173	162		22	1162	1462
	23	160	182		23	1164	1449
	24	149	187		24	1170	1440
	25	135	193		25	1173	1438
	26	124	201		26	1181	1432
	27	118	207		27	1181	1429
	28	113	226		28	1184	1421
	29	104	256		29	1186	1413
	30	71	248		30	1189	1404
	31	66	234		31	1197	1391
	32	57	226		32	1197	1380
	33	49	218		33	1197	1371
	34	44	215		34	1197	1366
	35	49	229		35	1197	1357
	36	44	242		36	1195	1341
	37	38	251		37	1195	1338
	38	63	212		38	1195	1324
	39	69	198		39	1192	1308
	40	85	179		40	1192	1305
	1	629	874		1	720	725
	2	643	891		2	720	725
	3	648	894		3	723	712
	4	662	916		4	723	706
	5	676	930		5	723	706
	6	684	919		6	723	706
	7	681	908		7	723	701
	8	676	899		8	720	695
	9	673	894		9	720	692
	10	673	888		10	720	684
	11	673	877		11	720	670
	12	670	869		12	720	665
	13	662	858		13	717	654
	14	648	847		14	709	651
	15	637	844		15	703	648
	16	615	844		16	701	643
	17	596	844		17	701	643
	18	587	841		18	701	637
	19	587	847		19	701	637
	20	598	855		20	701	637
	21	604	869		21	701	637
	22	576	888		22	698	626
	23	563	899		23	695	626
	24	563	910		24	692	626
	25	563	916		25	690	623
	26	563	921		26	687	621
	27	571	930		27	681	621
	28	585	932		28	681	621
	29	596	932		29	681	621
	30	574	935		30	676	623
	31	554	935		31	670	632
	32	546	935		32	662	640
	33	543	924		33	656	651
	34	554	910		34	654	654
	35	565	905		35	651	656
	36	546	897		36	651	656
	37	535	899		37	651	656
	38	521	897		38	656	659
	39	521	888		39	659	659
	40	524	883		40	665	659
	1	546	1040		1	1277	1131
	2	543	1035		2	1269	1134
	3	557	1032		3	1264	1145
	4	560	1032		4	1255	1150
	5	557	1021		5	1250	1162
	6	546	1012		6	1247	1164
	7	518	1018		7	1244	1170
	8	510	1026		8	1242	1170
	9	507	1026		9	1236	1173
	10	488	1032		10	1233	1175
	11	485	1040		11	1228	1181
	12	488	1062		12	1228	1186
	13	496	1073		13	1219	1192
	14	507	1084		14	1217	1197
	15	516	1098		15	1214	1200
	16	513	1115		16	1208	1208
	17	496	1128		17	1203	1217
	18	485	1134		18	1203	1217
	19	466	1115		19	1203	1228
	20	471	1090		20	1200	1233
	21	463	1081		21	1197	1236
	22	441	1095		22	1197	1244
	23	449	1112		23	1200	1250
	24	460	1117		24	1200	1255
	25	488	1134		25	1200	1261
	26	491	1139		26	1197	1266
	27	480	1153		27	1195	1272
	28	458	1153		28	1195	1272
	29	449	1142		29	1195	1277
	30	455	1131		30	1195	1277
	31	460	1106		31	1189	1288
	32	463	1095		32	1189	1288
	33	460	1073		33	1189	1288
	34	438	1059		34	1192	1294
	35	427	1068		35	1197	1294
	36	419	1093		36	1206	1300
	37	430	1104		37	1206	1311
	38	425	1106		38	1208	1316
	39	411	1095		39	1208	1327
	40	397	1084		40	1208	1327
	1	1283	149		1	1446	932
	2	1275	160		2	1446	930
	3	1261	162		3	1446	921
	4	1228	165		4	1449	916
	5	1225	160		5	1454	910
	6	1211	182		6	1465	905
	7	1206	193		7	1468	899
	8	1192	201		8	1473	894
	9	1186	207		9	1476	891
	10	1186	218		10	1476	888
	11	1181	226		11	1476	883
	12	1178	231		12	1476	880
	13	1175	248		13	1482	877
	14	1159	253		14	1482	874
	15	1153	253		15	1490	866
	16	1126	267		16	1493	858
	17	1123	270		17	1495	855
	18	1109	278		18	1495	850
	19	1098	289		19	1495	847
	20	1087	289		20	1495	847
	21	1076	306		21	1495	841
	22	1079	320		22	1493	836
	23	1079	342		23	1493	833
	24	1070	361		24	1493	828
	25	1059	364		25	1493	822
	26	1046	367		26	1490	808
	27	1035	369		27	1487	797
	28	1024	375		28	1484	794
	29	1010	383		29	1484	789
	30	996	389		30	1487	781
	31	990	391		31	1482	775
	32	990	397		32	1484	772
	33	999	408		33	1482	764
	34	993	422		34	1482	761
	35	999	430		35	1479	756
	36	993	436		36	1479	756
	37	996	447		37	1479	756
	38	993	452		38	1476	756
	39	990	460		39	1468	753
	40	982	474		40	1457	747
	1	963	1495		1	908	637
	2	960	1495		2	894	629
	3	971	1507		3	891	623
	4	979	1518		4	888	621
	5	982	1531		5	888	621
	6	985	1540		6	877	615
	7	993	1548		7	877	615
	8	985	1559		8	872	615
	9	974	1581		9	869	615
	10	977	1592		10	858	615
	11	993	1595		11	852	615
	12	1001	1598		12	839	612
	13	1012	1595		13	825	612
	14	1021	1595		14	811	615
	15	1015	1614		15	803	615
	16	1018	1628		16	792	615
	17	1021	1642		17	783	615
	18	1024	1661		18	778	612
	19	1018	1672		19	772	609
	20	1018	1691		20	772	609
	21	1018	1705		21	772	609
	22	1032	1719		22	764	609
	23	1032	1727		23	753	598
	24	1029	1738		24	750	596
	25	1037	1747		25	747	587
	26	1037	1755		26	742	582
	27	1043	1763		27	747	565
	28	1040	1774		28	753	557
	29	1043	1780		29	756	546
	30	1046	1783		30	761	538
	31	1054	1783		31	761	538
	32	1026	1760		32	764	532
	33	1043	1766		33	761	524
	34	1037	1777		34	756	521
	35	1029	1785		35	747	516
	36	1040	1777		36	745	510
	37	1040	1777		37	745	510
	38	1046	1783		38	745	516
	39	1046	1783		39	745	527
	40	1037	1777		40	750	538
	1	1562	1015		1	874	1035
	2	1548	1010		2	874	1035
	3	1537	1007		3	869	1037
	4	1534	996		4	866	1040
	5	1537	990		5	866	1040
	6	1523	982		6	866	1040
	7	1515	979		7	866	1040
	8	1504	982		8	858	1054
	9	1490	985		9	855	1062
	10	1476	990		10	852	1065
	11	1473	996		11	852	1070
	12	1465	1001		12	852	1070
	13	1449	999		13	852	1076
	14	1438	990		14	850	1081
	15	1440	996		15	850	1081
	16	1424	999		16	841	1090
	17	1415	990		17	841	1093
	18	1404	990		18	841	1095
	19	1391	990		19	839	1104
	20	1382	990		20	836	1106
	21	1380	982		21	833	1109
	22	1369	977		22	833	1112
	23	1357	971		23	828	1115
	24	1349	960		24	822	1120
	25	1349	957		25	819	1123
	26	1338	957		26	816	1131
	27	1327	963		27	816	1131
	28	1319	968		28	816	1131
	29	1313	957		29	816	1139
	30	1316	938		30	803	1139
	31	1308	932		31	797	1145
	32	1305	927		32	797	1148
	33	1316	913		33	794	1150
	34	1324	902		34	786	1150
	35	1327	897		35	781	1150
	36	1333	888		36	775	1148
	37	1335	885		37	775	1148
	38	1344	880		38	772	1145
	39	1355	872		39	761	1145
	40	1355	872		40	759	1150
	1	952	1219		1	1460	1203
	2	1021	1222		2	1465	1200
	3	1043	1217		3	1468	1189
	4	1070	1203		4	1468	1181
	5	1076	1153		5	1465	1170
	6	1073	1126		6	1468	1162
	7	1081	1117		7	1473	1156
	8	1065	1109		8	1476	1156
	9	1054	1090		9	1482	1150
	10	1054	1073		10	1487	1142
	11	1048	1057		11	1487	1142
	12	1040	1048		12	1493	1139
	13	1029	1035		13	1501	1137
	14	996	1010		14	1509	1131
	15	963	999		15	1509	1128
	16	935	1001		16	1515	1120
	17	921	1018		17	1520	1115
	18	894	1024		18	1526	1109
	19	885	1043		19	1526	1109
	20	858	1079		20	1531	1106
	21	844	1106		21	1534	1106
	22	836	1112		22	1540	1106
	23	858	1120		23	1542	1106
	24	874	1153		24	1553	1106
	25	885	1170		25	1562	1106
	26	902	1178		26	1573	1106
	27	938	1170		27	1576	1106
	28	960	1153		28	1581	1106
	29	977	1145		29	1589	1106
	30	990	1137		30	1598	1106
	31	999	1134		31	1600	1106
	32	1007	1131		32	1609	1109
	33	1024	1126		33	1620	1112
	34	1043	1115		34	1625	1115
	35	1059	1109		35	1611	1106
	36	1070	1101		36	1620	1101
	37	1076	1087		37	1631	1101
	38	1051	1084		38	1639	1106
	39	1029	1054		39	1645	1112
	40	1021	1012		40	1653	1115
	1	1192	574		1	1777	463
	2	1195	576		2	1783	463
	3	1203	590		3	1791	463
	4	1195	590		4	1794	466
	5	1195	593		5	1802	469
	6	1192	604		6	1802	471
	7	1184	612		7	1807	477
	8	1184	623		8	1816	483
	9	1200	640		9	1821	488
	10	1200	651		10	1824	494
	11	1203	654		11	1824	499
	12	1206	659		12	1824	499
	13	1208	665		13	1824	499
	14	1214	673		14	1824	502
	15	1217	676		15	1827	505
	16	1219	678		16	1827	505
	17	1225	665		17	1829	505
	18	1228	654		18	1829	505
	19	1228	673		19	1832	513
	20	1225	676		20	1832	513
	21	1217	670		21	1832	513
	22	1217	667		22	1832	513
	23	1219	654		23	1835	513
	24	1222	640		24	1835	513
	25	1225	623		25	1838	513
	26	1222	609		26	1843	521
	27	1219	596		27	1854	540
	28	1211	579		28	1857	543
	29	1200	565		29	1863	552
	30	1195	554		30	1868	554
	31	1189	543		31	1876	563
	32	1184	529		32	1879	568
	33	1175	521		33	1887	576
	34	1170	505		34	1887	579
	35	1175	491		35	1893	579
	36	1197	483		36	1896	585
	37	1197	505		37	1898	587
	38	1178	516		38	1901	593
	39	1159	521		39	1901	593
	40	1139	507		40	1904	596
	1	1275	344		1	579	1242
	2	1275	344		2	579	1242
	3	1283	337		3	582	1231
	4	1296	337		4	579	1219
	5	1303	339		5	568	1197
	6	1298	342		6	571	1178
	7	1303	342		7	571	1170
	8	1308	342		8	571	1167
	9	1313	342		9	568	1156
	10	1323	344		10	568	1145
	11	1329	344		11	574	1137
	12	1329	344		12	574	1131
	13	1326	334		13	571	1120
	14	1316	329		14	565	1109
	15	1326	314		15	568	1098
	16	1334	304		16	568	1087
	17	1339	296		17	568	1070
	18	1344	286		18	565	1051
	19	1349	276		19	557	1048
	20	1356	263		20	546	1043
	21	1362	256		21	538	1032
	22	1369	238		22	527	1029
	23	1379	223		23	516	1029
	24	1392	210		24	507	1029
	25	1402	200		25	488	1037
	26	1422	192		26	483	1037
	27	1440	192		27	471	1048
	28	1450	192		28	455	1057
	29	1460	182		29	447	1062
	30	1471	162		30	447	1068
	31	1481	142		31	441	1073
	32	1501	134		32	427	1084
	33	1514	131		33	419	1090
	34	1468	152		34	414	1098
	35	1460	159		35	408	1112
	36	1486	180		36	402	1120
	37	1493	185		37	402	1126
	38	1509	202		38	402	1134
	39	1519	213		39	405	1148
	40	1516	235		40	402	1156
	1	977	1076		1	1507	1046
	2	1004	1068		2	1504	1048
	3	1010	1076		3	1509	1057
	4	1001	1081		4	1518	1059
	5	999	1081		5	1526	1068
	6	999	1081		6	1531	1073
	7	1004	1084		7	1542	1076
	8	1010	1095		8	1556	1087
	9	1015	1104		9	1564	1095
	10	1018	1106		10	1573	1101
	11	1018	1112		11	1578	1109
	12	1018	1115		12	1589	1117
	13	1024	1120		13	1595	1126
	14	1024	1123		14	1614	1128
	15	1024	1123		15	1625	1131
	16	1029	1128		16	1631	1134
	17	1032	1131		17	1636	1134
	18	1035	1134		18	1647	1134
	19	1037	1142		19	1650	1134
	20	1037	1142		20	1653	1134
	21	1037	1148		21	1656	1134
	22	1043	1156		22	1667	1134
	23	1040	1159		23	1678	1128
	24	1037	1162		24	1689	1128
	25	1037	1170		25	1694	1128
	26	1032	1178		26	1705	1126
	27	1032	1178		27	1714	1123
	28	1035	1186		28	1722	1123
	29	1054	1181		29	1730	1123
	30	1065	1181		30	1741	1123
	31	1073	1181		31	1758	1112
	32	1079	1181		32	1769	1104
	33	1090	1181		33	1774	1101
	34	1093	1181		34	1794	1098
	35	1059	1181		35	1799	1095
	36	1054	1181		36	1813	1095
	37	1046	1181		37	1827	1095
	38	1029	1189		38	1843	1087
	39	1029	1208		39	1860	1087
	40	1043	1228		40	1874	1087
	1	786	1893		1	999	847
	2	803	1887		2	1007	847
	3	803	1890		3	1026	844
	4	808	1904		4	1035	841
	5	819	1904		5	1048	839
	6	819	1904		6	1057	836
	7	830	1907		7	1076	830
	8	839	1907		8	1090	828
	9	844	1904		9	1098	825
	10	855	1904		10	1106	822
	11	866	1904		11	1117	814
	12	877	1901		12	1123	811
	13	880	1896		13	1128	803
	14	880	1896		14	1137	792
	15	891	1912		15	1145	786
	16	894	1918		16	1150	778
	17	883	1898		17	1150	770
	18	894	1904		18	1156	759
	19	897	1904		19	1164	745
	20	908	1904		20	1167	736
	21	910	1904		21	1167	736
	22	916	1904		22	1167	734
	23	927	1896		23	1167	734
	24	943	1887		24	1167	734
	25	946	1885		25	1167	734
	26	963	1871		26	1164	731
	27	966	1868		27	1164	731
	28	979	1871		28	1162	731
	29	988	1871		29	1156	728
	30	996	1876		30	1153	725
	31	999	1876		31	1148	720
	32	1015	1871		32	1148	717
	33	1018	1868		33	1145	712
	34	1024	1863		34	1142	709
	35	1037	1860		35	1142	703
	36	1046	1863		36	1139	703
	37	1040	1863		37	1137	703
	38	1048	1854		38	1123	701
	39	1057	1852		39	1120	701
	40	1057	1838		40	1112	698
	1	745	1233		1	1297	847
	2	756	1233		2	1316	839
	3	767	1228		3	1316	839
	4	756	1228		4	1324	839
	5	753	1233		5	1341	830
	6	753	1236		6	1346	819
	7	753	1244		7	1357	816
	8	745	1244		8	1366	808
	9	745	1247		9	1377	803
	10	753	1228		10	1396	797
	11	764	1208		11	1404	789
	12	792	1164		12	1424	800
	13	805	1137		13	1438	803
	14	811	1123		14	1449	811
	15	808	1120		15	1460	822
	16	808	1115		16	1465	841
	17	814	1115		17	1476	855
	18	814	1117		18	1465	872
	19	816	1120		19	1454	883
	20	816	1123		20	1440	897
	21	816	1123		21	1429	908
	22	819	1123		22	1424	908
	23	822	1131		23	1413	908
	24	828	1131		24	1399	902
	25	844	1134		25	1380	894
	26	869	1139		26	1369	885
	27	888	1148		27	1366	880
	28	897	1148		28	1363	869
	29	902	1148		29	1355	858
	30	910	1148		30	1352	836
	31	921	1142		31	1344	833
	32	927	1137		32	1344	822
	33	932	1123		33	1327	822
	34	932	1123		34	1313	822
	35	932	1137		35	1302	814
	36	935	1148		36	1297	819
	37	946	1167		37	1280	828
	38	954	1181		38	1255	830
	39	952	1192		39	1239	836
	40	952	1192		40	1225	833
	1	499	69		1	1015	1150
	2	502	71		2	990	1145
	3	513	71		3	977	1145
	4	524	71		4	963	1145
	5	538	80		5	935	1142
	6	552	88		6	916	1142
	7	554	96		7	908	1142
	8	552	102		8	897	1142
	9	552	104		9	885	1142
	10	560	107		10	877	1142
	11	574	110		11	861	1142
	12	593	99		12	850	1142
	13	590	96		13	841	1139
	14	579	96		14	839	1137
	15	574	102		15	828	1137
	16	563	104		16	816	1128
	17	574	113		17	803	1123
	18	568	121		18	789	1117
	19	560	126		19	778	1117
	20	554	129		20	764	1106
	21	554	132		21	759	1106
	22	560	138		22	759	1104
	23	568	140		23	756	1098
	24	574	143		24	753	1095
	25	582	146		25	750	1093
	26	590	149		26	750	1090
	27	587	157		27	739	1081
	28	579	168		28	736	1081
	29	576	168		29	731	1081
	30	571	176		30	725	1079
	31	571	179		31	725	1079
	32	576	190		32	720	1076
	33	582	198		33	712	1070
	34	587	204		34	703	1065
	35	590	218		35	692	1062
	36	579	229		36	690	1062
	37	579	234		37	687	1059
	38	579	234		38	687	1059
	39	576	245		39	676	1059
	40	571	253		40	670	1059
	1	154	264		1	615	386
	2	173	259		2	632	372
	3	184	259		3	621	367
	4	193	262		4	615	358
	5	207	267		5	609	350
	6	212	278		6	604	345
	7	229	284		7	596	336
	8	240	287		8	593	328
	9	253	292		9	593	322
	10	264	292		10	593	311
	11	287	300		11	587	298
	12	295	314		12	582	287
	13	300	317		13	576	281
	14	309	333		14	574	273
	15	309	356		15	571	267
	16	306	367		16	568	264
	17	300	378		17	563	256
	18	306	391		18	554	251
	19	309	408		19	552	242
	20	306	419		20	549	234
	21	320	419		21	532	231
	22	333	425		22	521	223
	23	342	430		23	518	220
	24	364	433		24	516	215
	25	380	449		25	505	207
	26	400	449		26	505	201
	27	419	449		27	496	190
	28	430	449		28	491	182
	29	444	447		29	477	176
	30	447	427		30	469	168
	31	452	419		31	469	162
	32	460	405		32	463	154
	33	463	394		33	455	143
	34	463	369		34	449	135
	35	463	356		35	447	129
	36	466	353		36	444	121
	37	463	333		37	438	110
	38	460	311		38	430	104
	39	455	306		39	422	93
	40	452	298		40	422	93
	1	568	690		1	789	1214
	2	565	681		2	800	1219
	3	565	676		3	800	1231
	4	557	665		4	803	1233
	5	557	654		5	803	1233
	6	560	648		6	816	1242
	7	552	640		7	816	1250
	8	557	634		8	828	1261
	9	568	621		9	828	1261
	10	579	618		10	828	1269
	11	579	609		11	830	1272
	12	585	598		12	830	1280
	13	593	593		13	836	1288
	14	593	593		14	836	1294
	15	609	593		15	836	1300
	16	629	590		16	836	1308
	17	643	593		17	839	1316
	18	656	596		18	836	1322
	19	665	596		19	836	1333
	20	681	604		20	836	1349
	21	692	615		21	836	1355
	22	695	618		22	836	1369
	23	703	629		23	836	1374
	24	714	643		24	839	1385
	25	725	656		25	844	1393
	26	731	665		26	847	1399
	27	736	667		27	847	1404
	28	745	684		28	847	1413
	29	753	692		29	847	1421
	30	761	703		30	847	1432
	31	775	717		31	850	1438
	32	778	728		32	841	1451
	33	778	728		33	836	1460
	34	783	736		34	833	1468
	35	783	742		35	830	1476
	36	786	742		36	825	1476
	37	783	736		37	811	1490
	38	764	728		38	805	1495
	39	753	703		39	792	1501
	40	745	690		40	781	1512
	1	1032	833		1	789	521
	2	1043	825		2	797	516
	3	1040	816		3	803	510
	4	1035	816		4	819	502
	5	1035	816		5	825	496
	6	1051	805		6	828	494
	7	1043	803		7	828	494
	8	1040	805		8	833	491
	9	1032	814		9	836	491
	10	1032	816		10	841	485
	11	1029	825		11	847	480
	12	1029	828		12	855	474
	13	1029	828		13	863	471
	14	1029	828		14	866	469
	15	1026	830		15	866	460
	16	1026	822		16	866	458
	17	1032	811		17	869	452
	18	1040	811		18	872	444
	19	1048	816		19	874	430
	20	1051	814		20	877	425
	21	1048	814		21	888	414
	22	1054	814		22	894	405
	23	1062	808		23	899	397
	24	1068	819		24	902	391
	25	1073	830		25	902	383
	26	1084	836		26	902	375
	27	1073	819		27	908	367
	28	1059	819		28	910	361
	29	1051	819		29	908	350
	30	1054	814		30	908	333
	31	1057	814		31	910	320
	32	1051	819		32	908	303
	33	1057	816		33	908	287
	34	1062	822		34	913	264
	35	1059	828		35	919	256
	36	1051	828		36	921	245
	37	1059	825		37	919	223
	38	1073	839		38	908	215
	39	1070	836		39	905	207
	40	1057	825		40	899	193
	1	342	574		1	69	847
	2	347	579		2	74	852
	3	350	598		3	69	863
	4	347	615		4	63	885
	5	331	637		5	63	888
	6	314	654		6	57	891
	7	314	654		7	57	894
	8	311	662		8	57	905
	9	317	681		9	57	910
	10	345	690		10	52	921
	11	358	701		11	49	938
	12	375	709		12	44	954
	13	380	717		13	44	963
	14	383	725		14	44	963
	15	397	734		15	44	971
	16	389	747		16	52	993
	17	386	761		17	55	1001
	18	386	778		18	55	1007
	19	391	789		19	55	1010
	20	389	794		20	55	1012
	21	375	808		21	55	1021
	22	364	822		22	52	1035
	23	364	828		23	52	1054
	24	361	841		24	49	1062
	25	350	858		25	46	1065
	26	345	861		26	46	1070
	27	325	869		27	49	1081
	28	309	869		28	49	1087
	29	295	869		29	49	1093
	30	278	863		30	49	1104
	31	276	863		31	46	1123
	32	273	863		32	46	1123
	33	264	863		33	46	1126
	34	248	872		34	46	1126
	35	256	891		35	46	1126
	36	240	897		36	46	1126
	37	242	913		37	44	1131
	38	240	924		38	46	1142
	39	240	910		39	46	1148
	40	245	891		40	46	1159
	41	256	869		1	971	55
	42	256	858		2	971	55
	43	256	844		3	982	63
	44	253	839		4	982	74
	45	256	822		5	985	74
	46	278	805		6	990	85
	47	298	803		7	996	85
	48	309	805		8	999	88
	49	322	816		9	1007	93
	50	331	828		10	1018	102
	1	1559	1048		11	1024	102
	2	1553	1059		12	1040	107
	3	1551	1070		13	1046	110
	4	1537	1081		14	1048	110
	5	1523	1081		15	1057	113
	6	1509	1081		16	1073	121
	7	1493	1081		17	1076	121
	8	1484	1076		18	1093	121
	9	1471	1076		19	1098	121
	10	1451	1081		20	1101	121
	11	1438	1093		21	1109	121
	12	1438	1104		22	1115	126
	13	1421	1109		23	1123	126
	14	1415	1117		24	1126	126
	15	1402	1126		25	1137	126
	16	1382	1137		26	1139	126
	17	1377	1148		27	1145	126
	18	1363	1162		28	1159	129
	19	1360	1167		29	1167	129
	20	1377	1186		30	1173	129
	21	1385	1192		31	1186	126
	22	1404	1200		32	1192	126
	23	1424	1208		33	1203	121
	24	1429	1217		34	1211	121
	25	1432	1233		35	1214	118
	26	1424	1239		36	1219	118
	27	1418	1255		37	1225	110
	28	1421	1269		38	1233	107
	29	1424	1280		39	1250	102
	30	1438	1294		40	1253	102
	31	1451	1302		1	930	839
	32	1471	1311		2	930	833
	33	1482	1319		3	941	816
	34	1484	1324		4	941	816
	35	1487	1335		5	941	816
	36	1490	1352		6	943	816
	37	1487	1366		7	943	816
	38	1473	1382		8	949	816
	39	1446	1388		9	949	816
	40	1440	1388		10	960	811
	1	427	1752		11	960	811
	2	433	1752		12	966	811
	3	455	1769		13	971	803
	4	483	1780		14	971	803
	5	496	1785		15	974	794
	6	507	1791		16	979	794
	7	532	1785		17	979	794
	8	552	1780		18	988	794
	9	571	1780		19	993	794
	10	579	1780		20	996	794
	11	601	1780		21	999	794
	12	609	1783		22	1001	794
	13	634	1774		23	1007	792
	14	656	1747		24	1012	789
	15	662	1741		25	1024	781
	16	676	1733		26	1032	775
	17	695	1725		27	1040	764
	18	703	1722		28	1046	759
	19	709	1719		29	1051	756
	20	720	1711		30	1051	753
	21	725	1711		31	1054	750
	22	756	1722		32	1057	739
	23	770	1725		33	1059	731
	24	775	1725		34	1062	720
	25	789	1727		35	1070	712
	26	803	1733		36	1073	701
	27	814	1738		37	1076	692
	28	816	1744		38	1081	684
	29	819	1755		39	1081	678
	30	825	1807		40	1084	676
	31	822	1827		1	1043	701
	32	808	1840		2	1046	690
	33	800	1852		3	1043	703
	34	789	1860		4	1032	706
	35	775	1865		5	1024	698
	36	770	1865		6	1012	703
	37	739	1879		7	1001	706
	38	720	1887		8	999	706
	39	709	1879		9	999	706
	40	698	1874		10	993	709
	1	256	960		11	988	714
	2	251	960		12	988	714
	3	242	952		13	988	714
	4	242	941		14	993	717
	5	231	935		15	990	725
	6	226	924		16	979	731
	7	215	919		17	979	734
	8	207	910		18	968	742
	9	201	908		19	963	750
	10	193	897		20	960	753
	11	190	894		21	957	764
	12	187	885		22	946	775
	13	173	880		23	938	783
	14	162	877		24	927	794
	15	160	874		25	927	797
	16	149	866		26	927	805
	17	140	861		27	924	816
	18	135	855		28	924	825
	19	132	841		29	921	833
	20	132	830		30	919	841
	21	126	819		31	913	850
	22	113	814		32	913	858
	23	113	808		33	916	866
	24	110	805		34	924	869
	25	110	797		35	935	880
	26	102	786		36	938	885
	27	99	775		37	938	885
	28	96	772		38	943	885
	29	91	761		39	954	888
	30	91	753		40	966	888
	31	85	739		1	816	943
	32	82	734		2	794	935
	33	77	731		3	789	935
	34	77	731		4	783	927
	35	77	731		5	781	924
	36	77	731		6	775	924
	37	63	728		7	775	924
	38	55	728		8	775	924
	39	49	723		9	770	924
	40	49	723		10	761	921
	1	1139	419		11	759	919
	2	1173	425		12	756	919
	3	1178	425		13	756	919
	4	1192	425		14	747	916
	5	1206	425		15	739	919
	6	1214	425		16	739	919
	7	1222	436		17	731	919
	8	1236	436		18	728	919
	9	1255	438		19	725	913
	10	1272	438		20	725	913
	11	1300	438		21	725	913
	12	1322	405		22	720	913
	13	1316	397		23	714	913
	14	1302	397		24	709	913
	15	1286	427		25	706	913
	16	1283	455		26	706	913
	17	1288	474		27	706	913
	18	1300	485		28	703	913
	19	1313	507		29	692	913
	20	1330	518		30	690	913
	21	1344	538		31	684	916
	22	1360	554		32	681	921
	23	1363	576		33	673	921
	24	1371	593		34	673	921
	25	1399	607		35	659	924
	26	1415	596		36	656	921
	27	1426	596		37	654	921
	28	1446	596		38	648	919
	29	1451	587		39	648	919
	30	1465	576		40	645	919
	31	1465	568		1	1159	1145
	32	1471	552		2	1162	1148
	33	1490	532		3	1164	1148
	34	1495	518		4	1175	1150
	35	1495	516		5	1175	1150
	36	1501	513		6	1175	1156
	37	1501	499		7	1178	1162
	38	1507	483		8	1181	1167
	39	1507	463		9	1181	1167
	40	1507	449		10	1184	1175
	1	1117	521		11	1184	1175
	2	1134	516		12	1184	1175
	3	1139	513		13	1189	1178
	4	1148	507		14	1192	1178
	5	1150	491		15	1197	1184
	6	1150	477		16	1203	1189
	7	1150	463		17	1203	1192
	8	1148	447		18	1203	1192
	9	1153	430		19	1208	1192
	10	1164	419		20	1208	1192
	11	1167	419		21	1211	1192
	12	1167	419		22	1211	1192
	13	1170	414		23	1214	1192
	14	1164	405		24	1217	1192
	15	1159	394		25	1222	1197
	16	1153	380		26	1228	1197
	17	1153	367		27	1228	1197
	18	1153	356		28	1239	1203
	19	1153	353		29	1247	1206
	20	1153	347		30	1250	1206
	21	1156	336		31	1253	1206
	22	1162	331		32	1255	1206
	23	1164	328		33	1264	1208
	24	1173	314		34	1269	1208
	25	1175	309		35	1272	1208
	26	1175	295		36	1277	1208
	27	1173	278		37	1283	1208
	28	1167	264		38	1291	1211
	29	1156	259		39	1294	1211
	30	1150	253		40	1297	1211
	31	1142	245		1	463	1112
	32	1139	234		2	433	1090
	33	1145	215		3	427	1084
	34	1145	215		4	416	1070
	35	1150	204		5	411	1068
	36	1150	198		6	400	1059
	37	1145	173		7	389	1051
	38	1150	162		8	380	1051
	39	1150	154		9	375	1051
	40	1156	149		10	375	1051
	1	667	240		11	364	1057
	2	667	240		12	347	1062
	3	656	240		13	342	1068
	4	643	240		14	339	1068
	5	623	245		15	328	1081
	6	601	256		16	322	1081
	7	593	264		17	314	1087
	8	574	267		18	300	1087
	9	554	267		19	289	1087
	10	546	264		20	284	1093
	11	538	264		21	273	1084
	12	521	264		22	273	1084
	13	505	267		23	264	1084
	14	488	267		24	248	1076
	15	477	267		25	245	1073
	16	471	267		26	242	1073
	17	455	267		27	234	1073
	18	447	262		28	231	1068
	19	436	253		29	229	1068
	20	427	245		30	264	1076
	21	416	237		31	292	1079
	22	394	231		32	306	1079
	23	383	226		33	325	1079
	24	369	223		34	339	1079
	25	358	223		35	364	1062
	26	345	226		36	378	1059
	27	336	229		37	397	1059
[truncated: 407 more rows]

## Sheet: Fig1b and Supp Fig1c
Figure 1b and Supp Fig 1c			Single cell migration analysis of MCF10A cells
	Parental				KO1				KO2
	FRAMES	X	Y		FRAMES	X	Y		FRAMES	X	Y
	1	1385	1173		1	540	1059		1	803	695
	2	1385	1173		2	540	1057		2	803	690
	3	1388	1173		3	529	1054		3	797	681
	4	1388	1178		4	524	1051		4	792	673
	5	1382	1181		5	516	1048		5	781	667
	6	1382	1184		6	510	1051		6	778	656
	7	1385	1192		7	499	1054		7	761	654
	8	1385	1195		8	496	1057		8	759	640
	9	1385	1203		9	496	1057		9	747	637
	10	1385	1208		10	485	1062		10	736	626
	11	1385	1214		11	469	1065		11	734	618
	12	1382	1231		12	463	1070		12	725	609
	13	1382	1231		13	460	1070		13	717	607
	14	1382	1231		14	449	1070		14	703	598
	15	1382	1231		15	438	1073		15	698	596
	16	1382	1236		16	436	1073		16	687	593
	17	1380	1236		17	427	1070		17	678	585
	18	1374	1244		18	416	1062		18	659	585
	19	1371	1244		19	414	1059		19	654	579
	20	1366	1244		20	405	1054		20	645	579
	21	1363	1244		21	391	1043		21	637	576
	22	1363	1250		22	389	1043		22	618	576
	23	1357	1250		23	372	1048		23	601	576
	24	1355	1250		24	367	1057		24	598	576
	25	1346	1250		25	356	1051		25	587	579
	26	1346	1250		26	347	1043		26	585	585
	27	1346	1253		27	342	1037		27	579	587
	28	1344	1253		28	328	1029		28	571	596
	29	1344	1255		29	322	1024		29	560	598
	30	1333	1258		30	322	1015		30	549	604
	31	1327	1261		31	314	993		31	543	607
	32	1327	1261		32	314	979		32	535	609
	33	1327	1261		33	300	968		33	524	621
	34	1327	1258		34	289	954		34	524	626
	35	1327	1258		35	281	952		35	518	634
	36	1324	1258		36	262	952		36	513	643
	37	1324	1253		37	259	952		37	507	645
	38	1327	1244		38	237	966		38	505	648
	39	1335	1236		39	207	977		39	499	651
	40	1338	1236		40	204	979		40	499	654
	1	168	963		1	723	1106		1	924	783
	2	157	999		2	723	1120		2	924	783
	3	149	1032		3	723	1123		3	924	783
	4	140	1054		4	723	1131		4	924	781
	5	151	1081		5	734	1134		5	921	778
	6	146	1093		6	742	1134		6	913	770
	7	151	1104		7	745	1150		7	908	761
	8	149	1115		8	750	1156		8	899	753
	9	149	1120		9	756	1167		9	888	747
	10	154	1134		10	756	1178		10	880	742
	11	184	1156		11	759	1186		11	877	739
	12	212	1175		12	761	1192		12	863	731
	13	226	1178		13	764	1203		13	858	725
	14	231	1178		14	764	1208		14	850	714
	15	253	1175		15	770	1217		15	836	712
	16	251	1173		16	772	1219		16	822	706
	17	251	1173		17	775	1231		17	811	706
	18	251	1173		18	772	1247		18	797	703
	19	248	1170		19	772	1255		19	789	703
	20	242	1170		20	770	1266		20	783	703
	21	231	1170		21	770	1269		21	775	703
	22	231	1173		22	770	1272		22	764	701
	23	231	1186		23	770	1286		23	756	695
	24	226	1197		24	770	1291		24	747	692
	25	220	1211		25	770	1305		25	739	684
	26	226	1225		26	770	1313		26	739	684
	27	226	1231		27	770	1327		27	725	681
	28	223	1242		28	772	1335		28	725	678
	29	220	1253		29	775	1344		29	720	670
	30	212	1261		30	781	1355		30	706	665
	31	207	1272		31	789	1369		31	703	662
	32	207	1283		32	789	1380		32	703	662
	33	204	1286		33	789	1385		33	703	659
	34	201	1294		34	789	1413		34	703	651
	35	201	1297		35	792	1421		35	695	643
	36	198	1305		36	781	1435		36	692	637
	37	184	1316		37	764	1440		37	684	634
	38	182	1322		38	750	1449		38	687	629
	39	179	1327		39	742	1462		39	687	626
	40	179	1324		40	742	1468		40	687	626
	1	1173	571		1	1413	634		1	1021	1059
	2	1162	565		2	1413	618		2	1032	1068
	3	1156	568		3	1413	618		3	1037	1070
	4	1153	574		4	1404	618		4	1040	1070
	5	1145	585		5	1396	612		5	1043	1073
	6	1131	590		6	1396	596		6	1046	1076
	7	1123	596		7	1393	587		7	1048	1084
	8	1115	609		8	1393	587		8	1048	1084
	9	1115	609		9	1391	582		9	1054	1093
	10	1109	612		10	1388	579		10	1065	1106
	11	1104	618		11	1393	576		11	1065	1106
	12	1104	618		12	1393	568		12	1068	1109
	13	1104	621		13	1393	560		13	1070	1117
	14	1101	623		14	1393	554		14	1079	1123
	15	1090	634		15	1393	552		15	1084	1128
	16	1084	643		16	1393	538		16	1087	1134
	17	1079	651		17	1396	527		17	1087	1137
	18	1073	656		18	1396	518		18	1093	1145
	19	1070	665		19	1393	507		19	1098	1150
	20	1068	667		20	1393	499		20	1109	1153
	21	1062	667		21	1393	494		21	1115	1156
	22	1054	676		22	1399	485		22	1117	1162
	23	1051	676		23	1399	485		23	1123	1167
	24	1048	678		24	1399	474		24	1123	1175
	25	1046	684		25	1410	458		25	1131	1181
	26	1037	690		26	1413	458		26	1139	1184
	27	1035	695		27	1418	449		27	1145	1189
	28	1026	703		28	1421	447		28	1148	1195
	29	1029	706		29	1424	438		29	1150	1197
	30	1021	725		30	1429	427		30	1159	1203
	31	1012	734		31	1438	416		31	1159	1200
	32	1010	739		32	1443	402		32	1156	1197
	33	999	742		33	1457	386		33	1153	1195
	34	996	747		34	1457	372		34	1148	1192
	35	990	756		35	1454	356		35	1137	1186
	36	990	770		36	1460	342		36	1120	1173
	37	988	781		37	1465	333		37	1115	1167
	38	999	794		38	1468	320		38	1126	1162
	39	985	805		39	1476	303		39	1104	1150
	40	985	816		40	1482	295		40	1087	1139
	1	1272	430		1	1564	921		1	877	1159
	2	1261	408		2	1567	930		2	874	1162
	3	1261	408		3	1578	941		3	866	1167
	4	1255	405		4	1595	943		4	855	1173
	5	1255	397		5	1606	957		5	850	1178
	6	1253	397		6	1622	963		6	844	1186
	7	1239	386		7	1625	968		7	839	1197
	8	1236	378		8	1631	977		8	836	1206
	9	1231	372		9	1642	990		9	830	1206
	10	1222	364		10	1647	1001		10	822	1208
	11	1203	358		11	1656	1021		11	816	1211
	12	1195	353		12	1656	1029		12	811	1219
	13	1192	353		13	1656	1040		13	808	1222
	14	1175	350		14	1656	1051		14	800	1228
	15	1167	353		15	1658	1059		15	800	1228
	16	1164	347		16	1656	1087		16	800	1228
	17	1145	347		17	1650	1095		17	805	1225
	18	1139	353		18	1656	1112		18	811	1219
	19	1145	353		19	1656	1117		19	814	1219
	20	1131	353		20	1647	1120		20	819	1217
	21	1117	358		21	1647	1120		21	811	1214
	22	1109	358		22	1650	1128		22	805	1217
	23	1095	364		23	1650	1131		23	792	1219
	24	1090	364		24	1653	1148		24	786	1219
	25	1084	372		25	1653	1162		25	770	1219
	26	1068	383		26	1642	1175		26	747	1225
	27	1057	394		27	1636	1186		27	736	1219
	28	1051	400		28	1628	1195		28	725	1219
	29	1048	411		29	1628	1197		29	717	1217
	30	1048	411		30	1628	1208		30	712	1214
	31	1037	416		31	1622	1219		31	695	1208
	32	1026	422		32	1625	1222		32	684	1200
	33	1015	422		33	1631	1239		33	670	1192
	34	1007	425		34	1631	1247		34	665	1189
	35	996	438		35	1631	1255		35	654	1184
	36	999	449		36	1622	1269		36	640	1178
	37	999	460		37	1622	1283		37	632	1175
	38	1001	471		38	1620	1297		38	621	1170
	39	1004	483		39	1622	1319		39	612	1170
	40	1004	496		40	1625	1333		40	607	1167
	1	1054	1874		1	941	1123		1	1109	866
	2	1057	1890		2	963	1126		2	1104	855
	3	1068	1901		3	966	1115		3	1093	866
	4	1081	1904		4	979	1112		4	1081	869
	5	1090	1912		5	985	1109		5	1068	883
	6	1104	1923		6	979	1126		6	1057	888
	7	1109	1934		7	974	1137		7	1051	899
	8	1109	1940		8	977	1120		8	1040	899
	9	1084	1932		9	968	1120		9	1040	905
	10	1070	1921		10	941	1137		10	1037	910
	11	1059	1909		11	935	1128		11	1029	910
	12	1054	1904		12	952	1112		12	1026	910
	13	1040	1890		13	966	1098		13	1018	910
	14	1037	1882		14	982	1093		14	1012	908
	15	1029	1871		15	993	1098		15	1010	905
	16	1018	1860		16	990	1098		16	999	902
	17	1018	1849		17	996	1106		17	999	899
	18	1018	1835		18	1001	1120		18	999	899
	19	1021	1827		19	1007	1120		19	996	899
	20	1024	1816		20	1010	1115		20	982	899
	21	1018	1799		21	1012	1109		21	982	899
	22	1021	1791		22	1021	1095		22	985	899
	23	1024	1780		23	1029	1087		23	988	899
	24	1021	1771		24	1035	1073		24	985	910
	25	1021	1763		25	1032	1076		25	982	916
	26	1010	1755		26	1032	1079		26	982	921
	27	1012	1744		27	1024	1109		27	982	927
	28	1010	1733		28	1032	1117		28	977	932
	29	1004	1725		29	1040	1109		29	974	935
	30	1001	1716		30	1051	1109		30	971	946
	31	996	1705		31	1029	1134		31	974	952
	32	982	1700		32	1037	1120		32	977	952
	33	977	1694		33	1054	1120		33	977	954
	34	971	1683		34	1054	1137		34	977	954
	35	966	1672		35	1054	1145		35	999	963
	36	960	1653		36	1059	1148		36	1004	966
	37	941	1642		37	1062	1148		37	1007	966
	38	938	1633		38	1065	1153		38	1015	977
	39	943	1620		39	1070	1145		39	1018	977
	40	938	1603		40	1081	1145		40	1024	977
	1	427	1832		1	1090	1145		1	1128	1333
	2	436	1838		2	1084	1139		2	1126	1322
	3	452	1835		3	1081	1139		3	1128	1319
	4	460	1829		4	1076	1131		4	1134	1319
	5	463	1827		5	1076	1131		5	1145	1319
	6	477	1827		6	1068	1128		6	1159	1313
	7	491	1824		7	1059	1109		7	1167	1308
	8	505	1821		8	1059	1109		8	1178	1305
	9	521	1816		9	1051	1109		9	1186	1300
	10	535	1805		10	1048	1106		10	1192	1300
	11	540	1785		11	1037	1104		11	1195	1300
	12	552	1763		12	1029	1101		12	1206	1300
	13	560	1755		13	1029	1101		13	1214	1300
	14	549	1736		14	1024	1101		14	1222	1300
	15	529	1727		15	1018	1101		15	1231	1305
	16	499	1727		16	1010	1101		16	1233	1300
	17	496	1730		17	1010	1101		17	1242	1300
	18	469	1730		18	1010	1101		18	1253	1300
	19	455	1730		19	1004	1101		19	1264	1300
	20	436	1741		20	996	1101		20	1269	1297
	21	438	1763		21	996	1101		21	1280	1294
	22	441	1783		22	988	1101		22	1286	1291
	23	460	1796		23	985	1104		23	1283	1277
	24	488	1810		24	985	1106		24	1294	1258
	25	502	1816		25	977	1106		25	1305	1250
	26	521	1799		26	977	1106		26	1311	1247
	27	510	1771		27	968	1101		27	1319	1242
	28	510	1749		28	963	1101		28	1324	1242
	29	518	1736		29	960	1095		29	1341	1236
	30	499	1758		30	957	1093		30	1352	1236
	31	499	1780		31	952	1093		31	1344	1228
	32	499	1791		32	952	1093		32	1335	1231
	33	510	1807		33	943	1093		33	1308	1236
	34	510	1827		34	943	1090		34	1294	1239
	35	513	1843		35	938	1090		35	1275	1242
	36	502	1854		36	938	1090		36	1264	1253
	37	480	1854		37	930	1090		37	1244	1261
	38	480	1852		38	930	1090		38	1217	1272
	39	460	1849		39	919	1090		39	1203	1280
	40	441	1854		40	910	1090		40	1197	1286
	1	1435	1404		1	673	938		1	1087	932
	2	1438	1404		2	665	935		2	1087	935
	3	1449	1404		3	665	935		3	1098	935
	4	1460	1399		4	670	941		4	1109	927
	5	1471	1393		5	676	946		5	1120	924
	6	1471	1393		6	678	954		6	1126	919
	7	1479	1391		7	678	963		7	1128	913
	8	1482	1391		8	681	974		8	1128	905
	9	1490	1385		9	687	979		9	1131	897
	10	1493	1382		10	687	988		10	1134	897
	11	1501	1374		11	690	1001		11	1134	883
	12	1504	1369		12	692	1012		12	1137	877
	13	1512	1363		13	695	1015		13	1137	872
	14	1523	1360		14	695	1026		14	1142	863
	15	1531	1355		15	695	1026		15	1142	861
	16	1540	1349		16	684	1018		16	1145	847
	17	1551	1341		17	684	1007		17	1145	841
	18	1559	1335		18	684	996		18	1145	836
	19	1564	1327		19	684	982		19	1142	833
	20	1576	1319		20	684	979		20	1145	822
	21	1584	1316		21	684	971		21	1145	819
	22	1595	1308		22	676	954		22	1148	805
	23	1606	1300		23	659	910		23	1150	794
	24	1614	1288		24	648	891		24	1150	794
	25	1625	1277		25	634	872		25	1150	794
	26	1636	1266		26	615	839		26	1150	794
	27	1650	1261		27	598	830		27	1150	794
	28	1658	1239		28	593	825		28	1148	792
	29	1669	1231		29	576	816		29	1153	789
	30	1675	1222		30	568	805		30	1164	789
	31	1683	1214		31	557	797		31	1170	786
	32	1686	1200		32	552	792		32	1175	783
	33	1694	1189		33	546	783		33	1175	781
	34	1700	1175		34	538	775		34	1181	778
	35	1702	1162		35	518	767		35	1184	778
	36	1702	1156		36	499	759		36	1200	772
	37	1708	1145		37	469	750		37	1206	772
	38	1702	1128		38	463	742		38	1214	772
	39	1705	1117		39	444	734		39	1228	772
	40	1714	1106		40	433	725		40	1236	772
	1	1233	1479		1	1313	601		1	678	1048
	2	1236	1482		2	1302	598		2	678	1054
	3	1233	1487		3	1294	596		3	670	1062
	4	1231	1498		4	1286	596		4	670	1068
	5	1222	1507		5	1283	596		5	667	1068
	6	1222	1518		6	1280	593		6	659	1076
	7	1217	1520		7	1269	587		7	654	1081
	8	1217	1534		8	1269	587		8	654	1087
	9	1211	1542		9	1264	582		9	645	1093
	10	1211	1553		10	1264	579		10	645	1093
	11	1211	1567		11	1261	574		11	643	1098
	12	1208	1581		12	1253	568		12	643	1098
	13	1206	1587		13	1250	565		13	640	1104
	14	1206	1606		14	1247	563		14	637	1109
	15	1203	1611		15	1242	557		15	632	1115
	16	1206	1628		16	1236	554		16	629	1120
	17	1214	1636		17	1233	552		17	623	1126
	18	1217	1645		18	1228	549		18	623	1131
	19	1217	1653		19	1222	538		19	621	1145
	20	1217	1658		20	1217	535		20	618	1148
	21	1217	1667		21	1217	535		21	609	1153
	22	1214	1680		22	1211	532		22	598	1153
	23	1208	1694		23	1200	527		23	590	1153
	24	1211	1708		24	1200	516		24	582	1156
	25	1211	1730		25	1195	516		25	571	1156
	26	1214	1736		26	1189	510		26	571	1156
	27	1225	1738		27	1181	507		27	568	1159
	28	1233	1741		28	1175	505		28	565	1162
	29	1239	1741		29	1164	499		29	565	1162
	30	1247	1741		30	1159	494		30	568	1162
	31	1250	1747		31	1156	488		31	568	1162
	32	1250	1755		32	1156	488		32	557	1167
	33	1250	1766		33	1156	488		33	557	1167
	34	1244	1785		34	1156	488		34	557	1167
	35	1244	1796		35	1156	488		35	557	1167
	36	1239	1807		36	1156	488		36	557	1167
	37	1233	1813		37	1156	488		37	563	1170
	38	1222	1824		38	1156	488		38	560	1170
	39	1214	1824		39	1159	491		39	540	1173
	40	1208	1835		40	1167	494		40	535	1173
	1	916	331		1	1515	811		1	1037	1244
	2	905	331		2	1515	811		2	1057	1244
	3	891	336		3	1515	811		3	1062	1231
	4	885	336		4	1515	811		4	1068	1228
	5	872	336		5	1515	811		5	1073	1219
	6	858	342		6	1518	811		6	1081	1217
	7	847	347		7	1523	814		7	1093	1211
	8	839	350		8	1537	822		8	1098	1208
	9	839	350		9	1542	825		9	1109	1206
	10	836	364		10	1548	828		10	1115	1200
	11	833	369		11	1556	830		11	1117	1200
	12	822	378		12	1564	836		12	1117	1200
	13	822	383		13	1564	836		13	1120	1200
	14	825	386		14	1570	841		14	1126	1200
	15	811	394		15	1576	847		15	1131	1206
	16	808	405		16	1581	847		16	1131	1211
	17	789	408		17	1587	852		17	1137	1214
	18	775	411		18	1589	855		18	1142	1214
	19	775	408		19	1589	855		19	1150	1219
	20	759	402		20	1584	855		20	1156	1219
	21	750	394		21	1559	844		21	1164	1222
	22	742	386		22	1540	830		22	1175	1225
	23	739	369		23	1531	822		23	1186	1228
	24	736	356		24	1523	814		24	1192	1228
	25	734	347		25	1509	811		25	1195	1228
	26	725	342		26	1498	803		26	1203	1228
	27	739	322		27	1490	792		27	1206	1228
	28	764	322		28	1495	789		28	1214	1228
	29	781	325		29	1501	789		29	1219	1231
	30	797	328		30	1495	786		30	1228	1231
	31	808	356		31	1484	781		31	1233	1231
	32	822	347		32	1471	767		32	1239	1225
	33	844	350		33	1465	753		33	1247	1228
	34	858	356		34	1462	742		34	1258	1228
	35	872	361		35	1462	720		35	1275	1231
	36	863	378		36	1454	706		36	1269	1233
	37	861	389		37	1454	701		37	1264	1233
	38	863	397		38	1457	692		38	1264	1233
	39	872	416		39	1468	681		39	1264	1233
	40	888	422		40	1468	670		40	1258	1239
	1	1164	358		1	1145	1722		1	1507	753
	2	1173	361		2	1156	1722		2	1507	747
	3	1178	356		3	1164	1722		3	1512	747
	4	1189	347		4	1178	1725		4	1512	747
	5	1197	347		5	1181	1725		5	1504	747
	6	1211	342		6	1192	1725		6	1504	747
	7	1228	339		7	1208	1727		7	1512	747
	8	1242	336		8	1214	1730		8	1531	745
	9	1253	331		9	1214	1730		9	1531	745
	10	1269	317		10	1222	1730		10	1529	745
	11	1280	306		11	1231	1730		11	1529	745
	12	1280	284		12	1244	1730		12	1529	745
	13	1286	270		13	1253	1730		13	1531	745
	14	1286	259		14	1255	1730		14	1534	745
	15	1261	251		15	1258	1730		15	1542	745
	16	1247	251		16	1286	1730		16	1553	745
	17	1228	251		17	1288	1730		17	1567	739
	18	1206	248		18	1294	1730		18	1584	736
	19	1186	248		19	1297	1730		19	1587	736
	20	1175	256		20	1302	1730		20	1595	734
	21	1170	289		21	1302	1730		21	1598	734
	22	1178	298		22	1311	1730		22	1614	731
	23	1189	309		23	1316	1730		23	1622	731
	24	1208	317		24	1322	1730		24	1631	734
	25	1231	320		25	1333	1730		25	1647	747
	26	1233	306		26	1344	1733		26	1656	753
	27	1231	287		27	1357	1744		27	1664	759
	28	1228	284		28	1360	1755		28	1680	775
	29	1228	276		29	1366	1763		29	1691	783
	30	1228	276		30	1369	1771		30	1702	789
	31	1228	295		31	1382	1780		31	1705	797
	32	1233	311		32	1385	1783		32	1714	805
	33	1233	328		33	1391	1791		33	1716	814
	34	1231	342		34	1399	1799		34	1711	816
	35	1239	361		35	1407	1805		35	1714	816
	36	1247	369		36	1415	1805		36	1722	816
	37	1225	372		37	1432	1807		37	1725	819
	38	1219	369		38	1446	1810		38	1725	830
	39	1203	369		39	1446	1810		39	1727	839
	40	1192	369		40	1465	1810		40	1733	841
	1	309	1426		1	695	905		1	1374	866
	2	309	1426		2	695	910		2	1369	872
	3	309	1426		3	695	921		3	1360	877
	4	295	1421		4	695	921		4	1355	877
	5	284	1421		5	695	921		5	1346	880
	6	300	1415		6	695	921		6	1341	880
	7	311	1421		7	690	927		7	1335	883
	8	331	1429		8	684	932		8	1333	883
	9	350	1435		9	662	960		9	1327	885
	10	367	1435		10	654	979		10	1316	888
	11	378	1446		11	651	990		11	1311	888
	12	389	1449		12	645	999		12	1311	888
	13	397	1449		13	637	1007		13	1308	891
	14	405	1454		14	637	1007		14	1305	891
	15	414	1454		15	637	1007		15	1300	899
	16	416	1454		16	637	1007		16	1297	902
	17	427	1454		17	637	1007		17	1297	902
	18	433	1454		18	637	1007		18	1291	910
	19	433	1454		19	623	1029		19	1291	910
	20	438	1454		20	612	1051		20	1286	916
	21	449	1454		21	607	1065		21	1280	924
	22	466	1454		22	593	1098		22	1275	924
	23	471	1454		23	590	1109		23	1272	930
	24	494	1454		24	585	1117		24	1269	932
	25	507	1454		25	582	1126		25	1264	935
	26	513	1454		26	574	1131		26	1258	941
	27	516	1454		27	571	1134		27	1253	954
	28	521	1454		28	571	1134		28	1250	963
	29	471	1454		29	579	1106		29	1250	963
	30	447	1454		30	596	1081		30	1247	971
	31	427	1457		31	604	1051		31	1244	971
	32	397	1457		32	615	1024		32	1244	977
	33	375	1457		33	621	1010		33	1244	979
	34	367	1454		34	623	1001		34	1236	985
	35	356	1446		35	621	1004		35	1225	993
	36	339	1435		36	604	1037		36	1219	1001
	37	325	1426		37	598	1057		37	1214	1007
	38	303	1415		38	593	1068		38	1214	1007
	39	287	1407		39	593	1068		39	1203	1024
	40	278	1407		40	601	1059		40	1200	1029
	1	1440	529		1	803	1231		1	2009	1645
	2	1460	516		2	797	1231		2	2006	1636
	3	1476	516		3	786	1236		3	1998	1633
	4	1504	521		4	778	1242		4	1992	1631
	5	1529	535		5	775	1242		5	1992	1622
	6	1537	546		6	770	1244		6	1987	1622
	7	1548	557		7	761	1244		7	1973	1620
	8	1545	568		8	756	1247		8	1970	1606
	9	1540	585		9	750	1247		9	1970	1598
	10	1540	598		10	745	1253		10	1965	1581
	11	1542	607		11	736	1255		11	1962	1578
	12	1537	621		12	734	1255		12	1948	1570
	13	1526	626		13	728	1258		13	1943	1559
	14	1520	637		14	723	1264		14	1943	1553
	15	1523	648		15	717	1266		15	1940	1542
	16	1537	662		16	714	1266		16	1937	1540
	17	1540	667		17	706	1272		17	1929	1534
	18	1548	673		18	701	1277		18	1923	1523
	19	1570	684		19	698	1280		19	1918	1515
	20	1578	684		20	698	1288		20	1915	1509
	21	1589	678		21	690	1297		21	1912	1504
	22	1598	676		22	690	1300		22	1909	1501
	23	1609	659		23	684	1308		23	1907	1498
	24	1622	654		24	676	1319		24	1904	1493
	25	1636	659		25	670	1330		25	1898	1487
	26	1645	673		26	665	1335		26	1896	1482
	27	1653	692		27	665	1346		27	1896	1476
	28	1658	698		28	662	1357		28	1896	1476
	29	1650	706		29	662	1360		29	1890	1460
	30	1639	720		30	656	1371		30	1890	1449
	31	1631	725		31	656	1371		31	1882	1446
	32	1625	731		32	654	1382		32	1876	1443
	33	1606	725		33	648	1393		33	1868	1438
	34	1592	717		34	640	1415		34	1863	1438
	35	1584	709		35	643	1421		35	1860	1435
	36	1573	690		36	643	1429		36	1857	1435
	37	1564	678		37	640	1435		37	1852	1429
	38	1559	678		38	640	1454		38	1843	1426
	39	1531	678		39	640	1465		39	1843	1421
	40	1507	690		40	637	1476		40	1838	1415
	1	681	1473		1	1051	582		1	1849	1890
	2	690	1473		2	1043	587		2	1843	1887
	3	701	1471		3	1059	587		3	1838	1887
	4	701	1465		4	1068	587		4	1838	1887
	5	703	1462		5	1068	587		5	1838	1887
	6	678	1471		6	1076	587		6	1838	1887
	7	684	1479		7	1079	587		7	1829	1885
	8	684	1484		8	1093	587		8	1818	1876
	9	681	1493		9	1101	587		9	1813	1874
	10	684	1493		10	1109	587		10	1807	1874
	11	687	1493		11	1115	587		11	1796	1871
	12	687	1493		12	1126	587		12	1794	1871
	13	692	1490		13	1137	587		13	1785	1868
	14	698	1487		14	1142	582		14	1774	1865
	15	703	1487		15	1148	582		15	1774	1865
	16	703	1487		16	1150	582		16	1766	1863
	17	709	1487		17	1162	582		17	1760	1863
	18	714	1479		18	1162	582		18	1749	1863
	19	695	1476		19	1167	582		19	1738	1865
	20	681	1479		20	1173	582		20	1719	1874
	21	678	1462		21	1192	579		21	1716	1874
	22	681	1462		22	1195	579		22	1705	1879
	23	667	1462		23	1206	582		23	1691	1887
	24	654	1468		24	1219	585		24	1678	1901
	25	637	1471		25	1225	585		25	1664	1907
	26	618	1476		26	1236	585		26	1647	1909
	27	601	1490		27	1242	585		27	1642	1909
	28	585	1495		28	1242	585		28	1631	1918
	29	576	1504		29	1239	579		29	1620	1929
	30	560	1520		30	1244	571		30	1650	1909
	31	549	1540		31	1253	557		31	1658	1909
	32	532	1553		32	1266	560		32	1664	1909
	33	535	1556		33	1277	560		33	1672	1904
	34	529	1576		34	1286	554		34	1678	1901
	35	532	1589		35	1294	538		35	1672	1901
	36	516	1600		36	1305	524		36	1667	1907
	37	507	1611		37	1305	521		37	1669	1907
	38	502	1620		38	1311	513		38	1678	1907
	39	496	1633		39	1316	491		39	1680	1907
	40	494	1647		40	1322	485		40	1680	1907
	1	1093	946		1	899	607		1	425	1286
	2	1095	921		2	894	607		2	422	1286
	3	1106	921		3	891	607		3	414	1288
	4	1126	910		4	888	607		4	414	1288
	5	1167	910		5	885	607		5	419	1291
	6	1184	921		6	877	607		6	430	1302
	7	1197	946		7	863	612		7	430	1302
	8	1206	957		8	852	615		8	433	1302
	9	1222	963		9	841	615		9	438	1302
	10	1239	963		10	830	621		10	441	1302
	11	1264	960		11	816	623		11	444	1302
	12	1288	941		12	805	626		12	449	1308
	13	1288	908		13	805	626		13	452	1308
	14	1286	891		14	794	626		14	458	1308
	15	1269	877		15	783	629		15	460	1308
	16	1247	863		16	770	632		16	466	1308
	17	1219	863		17	770	632		17	477	1305
	18	1200	872		18	761	632		18	483	1302
	19	1186	877		19	756	632		19	491	1300
	20	1173	883		20	756	632		20	499	1300
	21	1150	869		21	756	632		21	499	1297
	22	1139	855		22	753	632		22	507	1297
	23	1123	836		23	753	632		23	507	1297
	24	1123	828		24	753	632		24	513	1294
	25	1148	797		25	745	640		25	513	1294
	26	1159	783		26	734	643		26	518	1291
	27	1164	772		27	712	654		27	524	1286
	28	1162	764		28	709	659		28	529	1283
	29	1167	756		29	701	662		29	535	1277
	30	1170	756		30	695	667		30	535	1277
	31	1208	775		31	692	667		31	543	1277
	32	1255	781		32	690	670		32	552	1275
	33	1266	781		33	695	676		33	554	1275
	34	1288	814		34	703	676		34	554	1275
	35	1286	844		35	706	670		35	574	1269
	36	1283	863		36	703	670		36	596	1269
	37	1250	874		37	706	670		37	601	1269
	38	1233	888		38	714	667		38	609	1269
	39	1206	905		39	747	654		39	629	1264
	40	1200	905		40	747	654		40	640	1264
	1	598	673		1	563	253		1	1518	1680
	2	598	667		2	557	251		2	1518	1680
	3	596	654		3	557	259		3	1520	1669
	4	582	643		4	557	270		4	1520	1661
	5	582	629		5	560	284		5	1520	1656
	6	576	621		6	565	298		6	1520	1653
	7	571	609		7	568	311		7	1512	1645
	8	571	601		8	574	322		8	1512	1645
	9	560	590		9	576	339		9	1509	1642
	10	560	590		10	579	350		10	1509	1642
	11	549	585		11	579	369		11	1507	1631
	12	535	576		12	585	389		12	1507	1622
	13	518	571		13	585	400		13	1507	1617
	14	510	565		14	585	408		14	1507	1614
	15	499	554		15	596	433		15	1504	1606
	16	474	546		16	601	441		16	1507	1603
	17	469	540		17	615	463		17	1507	1598
	18	463	535		18	618	477		18	1509	1592
	19	463	535		19	621	483		19	1512	1592
	20	480	546		20	612	496		20	1512	1589
	21	502	565		21	601	513		21	1518	1587
	22	521	576		22	596	532		22	1523	1587
	23	538	582		23	585	538		23	1529	1587
	24	554	587		24	576	543		24	1531	1603
	25	565	590		25	565	552		25	1534	1606
	26	574	596		26	549	557		26	1540	1609
	27	560	593		27	535	563		27	1545	1620
	28	535	582		28	521	568		28	1551	1622
	29	513	574		29	494	560		29	1556	1622
	30	502	568		30	488	538		30	1570	1625
	31	491	560		31	483	529		31	1573	1628
	32	477	552		32	471	521		32	1578	1628
	33	471	552		33	452	507		33	1592	1639
	34	458	540		34	427	518		34	1603	1639
	35	452	529		35	419	527		35	1603	1647
	36	444	518		36	414	540		36	1611	1653
	37	438	516		37	402	554		37	1625	1656
	38	433	507		38	386	563		38	1633	1656
	39	430	477		39	358	568		39	1647	1658
	40	427	460		40	356	574		40	1653	1664
	1	1589	1043		1	471	1115		1	1319	1923
	2	1564	1001		2	458	1109		2	1327	1923
	3	1587	979		3	455	1109		3	1330	1923
	4	1587	966		4	444	1112		4	1341	1923
	5	1581	935		5	438	1115		5	1346	1918
	6	1589	913		6	430	1117		6	1360	1912
	7	1600	899		7	422	1123		7	1369	1912
	8	1611	885		8	411	1123		8	1369	1912
	9	1633	888		9	408	1123		9	1369	1912
	10	1650	883		10	397	1123		10	1369	1912
	11	1664	891		11	397	1123		11	1380	1907
	12	1683	888		12	397	1126		12	1396	1921
	13	1711	885		13	394	1128		13	1396	1923
	14	1727	874		14	391	1139		14	1402	1940
	15	1722	847		15	389	1150		15	1413	1940
	16	1727	811		16	383	1162		16	1426	1945
	17	1733	800		17	378	1175		17	1435	1945
	18	1719	778		18	378	1178		18	1435	1945
	19	1705	759		19	372	1189		19	1438	1948
	20	1700	742		20	372	1195		20	1446	1948
	21	1661	742		21	372	1195		21	1446	1948
	22	1645	747		22	367	1200		22	1462	1948
	23	1636	745		23	369	1203		23	1471	1948
	24	1620	756		24	369	1203		24	1479	1948
	25	1606	775		25	372	1211		25	1487	1945
	26	1595	781		26	367	1225		26	1490	1945
	27	1578	792		27	367	1231		27	1501	1943
	28	1573	794		28	361	1239		28	1509	1943
	29	1570	805		29	358	1247		29	1515	1943
	30	1562	819		30	358	1255		30	1523	1943
	31	1556	830		31	358	1255		31	1531	1943
	32	1551	850		32	358	1261		32	1537	1943
	33	1551	874		33	353	1266		33	1542	1943
	34	1562	885		34	350	1269		34	1551	1943
	35	1573	899		35	350	1272		35	1570	1943
	36	1589	910		36	350	1280		36	1581	1940
	37	1598	913		37	356	1283		37	1581	1940
	38	1617	924		38	353	1288		38	1589	1937
	39	1636	932		39	350	1294		39	1595	1934
	40	1647	938		40	350	1297		40	1598	1934
	1	1366	1178		1	1661	772		1	717	1159
	2	1363	1181		2	1656	759		2	698	1173
	3	1349	1186		3	1656	756		3	698	1167
	4	1335	1200		4	1656	756		4	701	1167
	5	1333	1203		5	1653	747		5	701	1167
	6	1324	1211		6	1656	745		6	703	1164
	7	1311	1217		7	1658	739		7	701	1164
	8	1297	1217		8	1658	736		8	701	1164
	9	1286	1206		9	1653	725		9	701	1164
	10	1280	1197		10	1653	714		10	698	1159
	11	1277	1192		11	1656	701		11	690	1153
	12	1269	1178		12	1653	681		12	690	1153
	13	1264	1175		13	1650	676		13	692	1153
	14	1258	1167		14	1647	667		14	692	1153
	15	1250	1162		15	1645	656		15	692	1153
	16	1244	1153		16	1645	656		16	692	1153
	17	1233	1145		17	1639	645		17	690	1153
	18	1222	1137		18	1633	637		18	690	1153
	19	1214	1134		19	1633	629		19	684	1148
	20	1208	1131		20	1628	623		20	684	1145
	21	1189	1126		21	1628	615		21	692	1134
	22	1186	1123		22	1620	601		22	695	1131
	23	1189	1117		23	1617	590		23	695	1131
	24	1186	1104		24	1614	576		24	695	1131
	25	1178	1081		25	1614	565		25	701	1128
	26	1175	1076		26	1614	546		26	706	1126
	27	1170	1059		27	1614	535		27	706	1126
	28	1162	1051		28	1609	518		28	712	1126
	29	1156	1046		29	1614	499		29	712	1126
	30	1148	1040		30	1617	483		30	709	1126
	31	1134	1029		31	1625	469		31	701	1126
	32	1128	1026		32	1631	460		32	701	1126
	33	1106	1018		33	1647	452		33	701	1126
	34	1104	1018		34	1664	444		34	695	1123
	35	1095	1021		35	1672	441		35	695	1123
	36	1093	1026		36	1686	441		36	692	1128
	37	1081	1021		37	1697	441		37	692	1128
	38	1081	1015		38	1700	436		38	692	1139
	39	1081	1001		39	1711	433		39	681	1134
	40	1081	990		40	1719	427		40	687	1134
	1	1192	1062		1	303	1537		1	811	1076
	2	1189	1059		2	300	1531		2	811	1093
	3	1175	1059		3	300	1515		3	803	1081
	4	1162	1062		4	295	1504		4	803	1081
	5	1148	1068		5	295	1493		5	797	1079
	6	1139	1073		6	292	1484		6	797	1079
	7	1131	1073		7	284	1479		7	797	1073
	8	1120	1079		8	281	1468		8	797	1073
	9	1109	1081		9	270	1462		9	797	1065
	10	1090	1101		10	264	1454		10	797	1065
	11	1087	1104		11	262	1443		11	794	1059
	12	1076	1112		12	259	1432		12	792	1057
	13	1057	1120		13	256	1413		13	792	1057
	14	1048	1128		14	251	1391		14	786	1057
	15	1035	1139		15	251	1385		15	786	1062
	16	1024	1153		16	248	1377		16	786	1062
	17	1010	1178		17	248	1369		17	778	1062
	18	1001	1200		18	251	1355		18	770	1062
	19	993	1211		19	256	1346		19	767	1062
	20	979	1217		20	270	1346		20	770	1059
	21	971	1225		21	281	1338		21	767	1057
	22	954	1233		22	292	1338		22	767	1057
	23	941	1239		23	300	1324		23	764	1054
	24	935	1239		24	306	1322		24	764	1054
	25	930	1244		25	311	1316		25	764	1054
	26	927	1247		26	317	1308		26	761	1051
	27	910	1239		27	317	1308		27	761	1051
	28	883	1217		28	317	1302		28	761	1048
	29	866	1214		29	303	1308		29	764	1048
	30	839	1200		30	292	1308		30	764	1048
	31	828	1189		31	276	1311		31	764	1040
	32	819	1189		32	264	1316		32	764	1040
	33	797	1178		33	262	1316		33	767	1040
	34	789	1167		34	253	1316		34	770	1040
	35	789	1167		35	242	1316		35	770	1040
	36	789	1167		36	234	1311		36	783	1040
	37	794	1145		37	229	1311		37	786	1040
	38	803	1112		38	226	1311		38	789	1040
	39	789	1095		39	218	1313		39	797	1040
	40	789	1062		40	215	1316		40	811	1040
	1	1661	1294		1	645	736		1	877	1197
	2	1658	1286		2	637	742		2	880	1197
	3	1661	1277		3	640	756		3	885	1192
	4	1664	1258		4	640	770		4	885	1192
	5	1678	1247		5	637	781		5	891	1195
	6	1669	1231		6	637	783		6	894	1200
	7	1669	1225		7	637	794		7	899	1200
	8	1669	1208		8	637	803		8	899	1206
	9	1664	1192		9	637	811		9	905	1208
	10	1653	1184		10	640	822		10	905	1208
	11	1650	1175		11	640	833		11	910	1208
	12	1653	1167		12	643	850		12	910	1208
	13	1650	1156		13	643	852		13	916	1214
	14	1645	1145		14	648	861		14	919	1214
	15	1628	1115		15	654	872		15	924	1214
	16	1628	1104		16	656	872		16	927	1214
	17	1620	1087		17	662	877		17	932	1214
	18	1617	1073		18	665	880		18	938	1214
	19	1595	1059		19	670	891		19	938	1214
	20	1589	1054		20	673	899		20	938	1214
	21	1584	1037		21	678	910		21	943	1214
	22	1576	1015		22	681	927		22	949	1217
	23	1570	1001		23	681	938		23	952	1217
	24	1567	988		24	690	952		24	952	1217
	25	1559	974		25	692	954		25	957	1217
	26	1540	963		26	698	966		26	960	1217
	27	1534	960		27	703	974		27	963	1217
	28	1515	952		28	714	979		28	966	1217
	29	1504	952		29	712	990		29	966	1217
	30	1487	946		30	714	993		30	968	1219
	31	1465	932		31	723	1001		31	968	1219
	32	1468	924		32	745	1007		32	971	1222
	33	1468	908		33	753	1004		33	971	1222
	34	1468	891		34	770	1004		34	977	1222
	35	1462	877		35	783	1001		35	979	1222
	36	1454	861		36	828	990		36	982	1222
	37	1449	852		37	833	990		37	985	1222
	38	1454	844		38	839	982		38	982	1222
	39	1451	836		39	841	968		39	982	1222
	40	1443	833		40	852	957		40	982	1219
	1	1084	789		1	88	1355		1	1460	626
	2	1070	789		2	121	1363		2	1468	596
	3	1081	781		3	138	1366		3	1476	593
	4	1093	770		4	157	1369		4	1476	587
	5	1106	761		5	176	1388		5	1484	585
	6	1117	756		6	165	1424		6	1484	579
	7	1126	756		7	157	1460		7	1484	579
	8	1134	747		8	149	1498		8	1490	576
	9	1139	734		9	146	1529		9	1501	574
	10	1142	734		10	140	1562		10	1504	574
	11	1150	734		11	157	1570		11	1509	568
	12	1159	734		12	171	1576		12	1512	565
	13	1175	734		13	195	1581		13	1518	557
	14	1192	734		14	237	1576		14	1523	554
	15	1197	731		15	231	1529		15	1529	546
	16	1203	731		16	212	1493		16	1534	538
	17	1225	731		17	201	1487		17	1534	532
	18	1244	731		18	173	1493		18	1529	524
	19	1261	742		19	165	1548		19	1529	516
	20	1264	753		20	162	1578		20	1520	513
	21	1280	739		21	179	1592		21	1515	513
	22	1313	745		22	201	1620		22	1507	505
	23	1322	753		23	220	1622		23	1504	507
	24	1338	753		24	234	1589		24	1498	507
	25	1349	753		25	231	1556		25	1487	507
	26	1360	753		26	220	1537		26	1471	507
	27	1382	753		27	204	1531		27	1462	510
	28	1410	750		28	195	1529		28	1454	516
	29	1418	742		29	179	1518		29	1440	516
	30	1426	739		30	160	1534		30	1421	516
	31	1446	734		31	149	1570		31	1407	516
	32	1462	731		32	135	1595		32	1396	510
	33	1471	725		33	151	1595		33	1388	510
	34	1490	734		34	162	1600		34	1377	510
	35	1495	739		35	168	1600		35	1366	521
	36	1534	739		36	187	1606		36	1360	527
	37	1542	736		37	209	1606		37	1355	538
	38	1559	747		38	223	1614		38	1344	549
	39	1567	747		39	231	1625		39	1335	557
	40	1584	742		40	231	1639		40	1330	571
	1	960	885		1	988	1112		1	1479	822
	2	957	891		2	977	1117		2	1473	833
	3	952	891		3	971	1131		3	1473	839
	4	946	885		4	971	1142		4	1471	847
	5	963	869		5	960	1139		5	1468	852
	6	968	855		6	960	1139		6	1457	858
	7	982	850		7	960	1139		7	1446	863
	8	1015	844		8	952	1142		8	1440	869
	9	1029	836		9	952	1142		9	1440	869
	10	1029	833		10	957	1145		10	1440	872
	11	1035	822		11	957	1145		11	1440	883
	12	1032	811		12	960	1145		12	1440	891
	13	1024	803		13	963	1137		13	1443	899
	14	1012	792		14	954	1126		14	1451	908
	15	1012	772		15	938	1115		15	1454	910
	16	1024	759		16	927	1109		16	1460	919
	17	1024	759		17	919	1104		17	1465	924
	18	1026	747		18	910	1095		18	1465	927
	19	1026	731		19	908	1095		19	1468	932
	20	1032	723		20	905	1098		20	1468	932
	21	1032	717		21	899	1101		21	1471	932
	22	1032	701		22	899	1104		22	1479	932
	23	1032	690		23	899	1104		23	1495	938
	24	1048	681		24	897	1106		24	1504	943
	25	1065	670		25	897	1106		25	1515	943
	26	1070	667		26	894	1104		26	1523	946
	27	1081	659		27	894	1101		27	1529	949
	28	1079	651		28	897	1093		28	1540	952
	29	1090	643		29	897	1090		29	1545	954
	30	1098	632		30	899	1090		30	1553	954
	31	1106	626		31	897	1098		31	1562	954
	32	1112	618		32	897	1109		32	1567	954
	33	1115	609		33	897	1109		33	1576	963
	34	1137	593		34	899	1109		34	1578	966
	35	1128	598		35	908	1104		35	1581	968
	36	1123	598		36	905	1087		36	1592	968
	37	1148	601		37	905	1073		37	1592	963
	38	1167	607		38	913	1051		38	1592	949
	39	1181	612		39	916	1037		39	1603	941
	40	1197	612		40	919	1029		40	1603	924
	1	897	1231		1	1059	1280		1	1355	990
	2	888	1247		2	1070	1286		2	1352	996
	3	891	1261		3	1073	1288		3	1352	1007
	4	877	1264		4	1081	1300		4	1355	1018
	5	869	1266		5	1087	1308		5	1363	1029
	6	858	1283		6	1087	1308		6	1366	1035
	7	858	1297		7	1090	1316		7	1371	1040
	8	844	1308		8	1098	1324		8	1377	1040
	9	836	1319		9	1106	1324		9	1382	1040
	10	833	1327		10	1120	1324		10	1385	1040
	11	822	1335		11	1126	1324		11	1393	1040
	12	822	1349		12	1134	1324		12	1396	1040
	13	816	1360		13	1142	1324		13	1402	1040
	14	808	1377		14	1159	1324		14	1407	1040
	15	811	1385		15	1173	1324		15	1410	1040
	16	825	1396		16	1181	1324		16	1421	1037
	17	830	1396		17	1189	1322		17	1426	1037
	18	839	1410		18	1200	1311		18	1432	1037
	19	852	1415		19	1206	1308		19	1443	1035
	20	866	1415		20	1211	1302		20	1449	1035
	21	883	1415		21	1217	1294		21	1451	1035
	22	899	1421		22	1225	1286		22	1460	1032
	23	913	1424		23	1244	1280		23	1465	1029
	24	927	1424		24	1258	1272		24	1476	1024
	25	930	1421		25	1264	1269		25	1487	1015
	26	938	1421		26	1269	1269		26	1493	1012
	27	957	1413		27	1277	1269		27	1498	1007
	28	974	1415		28	1286	1272		28	1509	1001
	29	977	1418		29	1288	1275		29	1515	1001
	30	982	1421		30	1291	1280		30	1526	996
	31	988	1410		31	1283	1277		31	1531	985
	32	960	1388		32	1283	1277		32	1531	971
	33	952	1377		33	1291	1280		33	1545	968
	34	938	1369		34	1308	1291		34	1556	960
	35	957	1355		35	1322	1297		35	1562	954
	36	960	1344		36	1330	1300		36	1570	949
	37	968	1335		37	1341	1305		37	1576	941
	38	974	1319		38	1346	1324		38	1573	932
	39	960	1302		39	1346	1330		39	1576	927
	40	932	1305		40	1346	1338		40	1573	913
	1	1093	1322		1	1995	259		1	1192	874
	2	1098	1322		2	1990	267		2	1197	880
	3	1106	1330		3	1978	278		3	1206	883
	4	1109	1338		4	1967	295		4	1217	883
	5	1098	1349		5	1956	298		5	1231	883
	6	1106	1357		6	1948	311		6	1250	883
	7	1112	1360		7	1940	328		7	1261	883
	8	1109	1366		8	1923	342		8	1277	883
	9	1106	1374		9	1912	345		9	1283	894
	10	1109	1385		10	1907	356		10	1294	899
	11	1117	1393		11	1907	361		11	1302	905
	12	1120	1404		12	1896	375		12	1302	910
	13	1120	1413		13	1887	380		13	1316	919
	14	1120	1421		14	1876	389		14	1330	919
	15	1117	1429		15	1863	389		15	1344	919
	16	1117	1438		16	1854	386		16	1360	919
	17	1117	1446		17	1849	389		17	1371	919
	18	1117	1451		18	1835	391		18	1388	921
	19	1131	1454		19	1816	405		19	1399	921
	20	1142	1462		20	1802	411		20	1404	921
	21	1148	1479		21	1802	411		21	1415	921
	22	1150	1487		22	1799	416		22	1426	924
	23	1150	1498		23	1794	425		23	1435	927
	24	1159	1509		24	1785	433		24	1449	927
	25	1159	1518		25	1777	447		25	1460	932
	26	1153	1531		26	1769	458		26	1473	935
	27	1148	1534		27	1760	466		27	1482	938
	28	1139	1542		28	1755	469		28	1495	943
	29	1131	1553		29	1749	474		29	1504	946
	30	1123	1562		30	1738	485		30	1512	952
	31	1115	1573		31	1727	494		31	1512	957
	32	1112	1576		32	1722	502		32	1523	960
	33	1109	1578		33	1716	510		33	1526	977
	34	1104	1578		34	1711	521		34	1534	982
	35	1095	1581		35	1708	527		35	1542	996
	36	1084	1584		36	1697	535		36	1542	1007
	37	1073	1589		37	1683	543		37	1540	1015
	38	1076	1598		38	1672	552		38	1551	1029
	39	1070	1611		39	1672	560		39	1553	1037
	40	1057	1622		40	1667	568		40	1551	1048
	1	1288	772		1	1418	706		1	966	397
	2	1333	759		2	1410	695		2	974	394
	3	1346	756		3	1415	676		3	988	394
	4	1360	745		4	1421	665		4	1001	394
	5	1402	742		5	1424	654		5	1010	394
	6	1418	759		6	1413	643		6	1012	394
	7	1443	770		7	1410	632		7	1026	394
	8	1468	767		8	1402	615		8	1040	397
	9	1490	778		9	1396	607		9	1057	400
	10	1507	783		10	1393	601		10	1068	400
	11	1529	775		11	1385	590		11	1073	405
	12	1542	756		12	1371	571		12	1046	405
	13	1584	736		13	1360	565		13	1032	400
	14	1611	747		14	1352	552		14	1015	391
	15	1622	736		15	1341	540		15	1001	386
	16	1647	725		16	1327	532		16	988	386
	17	1667	706		17	1322	527		17	979	386
	18	1702	692		18	1311	524		18	985	389
	19	1733	703		19	1294	524		19	999	394
	20	1763	725		20	1275	516		20	1024	397
	21	1763	750		21	1266	513		21	1037	397
	22	1758	778		22	1258	502		22	1051	397
	23	1780	789		23	1250	499		23	1065	397
	24	1769	816		24	1233	494		24	1084	402
	25	1758	858		25	1228	496		25	1095	402
	26	1725	858		26	1219	499		26	1115	414
	27	1691	847		27	1195	496		27	1104	414
	28	1664	839		28	1186	496		28	1087	408
	29	1633	841		29	1178	491		29	1065	397
	30	1622	855		30	1167	480		30	1026	391
	31	1600	855		31	1153	469		31	1015	391
	32	1559	847		32	1150	460		32	1004	400
	33	1545	805		33	1148	458		33	993	400
	34	1553	778		34	1128	469		34	985	394
	35	1537	761		35	1117	483		35	971	391
	36	1542	728		36	1106	491		36	963	391
	37	1548	695		37	1098	491		37	941	391
	38	1540	676		38	1090	499		38	902	386
	39	1529	662		39	1076	505		39	894	386
	40	1534	637		40	1076	518		40	872	389
	1	223	1162		1	1076	990		1	808	1349
	2	223	1162		2	1068	993		2	814	1355
	3	215	1159		3	1057	996		3	830	1391
	4	204	1150		4	1046	1001		4	847	1404
	5	198	1142		5	1035	1001		5	885	1407
	6	193	1142		6	1026	1004		6	916	1399
	7	190	1142		7	1024	1010		7	935	1374
	8	184	1142		8	1015	1024		8	905	1330
	9	187	1134		9	1012	1037		9	883	1313
	10	190	1126		10	1001	1048		10	858	1311
	11	193	1120		11	996	1068		11	828	1319
	12	182	1115		12	993	1079		12	828	1346
	13	187	1106		13	999	1112		13	850	1374
	14	190	1101		14	996	1117		14	866	1385
	15	184	1101		15	996	1137		15	888	1388
	16	179	1101		16	993	1148		16	913	1366
	17	173	1104		17	990	1164		17	921	1346
	18	165	1104		18	988	1186		18	930	1311
	19	162	1104		19	985	1197		19	897	1283
	20	151	1106		20	974	1208		20	877	1255
	21	143	1112		21	963	1217		21	863	1228
	22	140	1112		22	963	1233		22	841	1231
	23	138	1112		23	963	1242		23	808	1253
	24	135	1112		24	963	1258		24	775	1291
	25	129	1112		25	968	1277		25	731	1277
	26	118	1112		26	971	1294		26	714	1261
	27	110	1109		27	990	1311		27	687	1236
	28	113	1098		28	1012	1322		28	720	1197
	29	107	1093		29	1024	1327		29	723	1186
	30	104	1093		30	1026	1341		30	750	1184
	31	102	1098		31	1024	1366		31	767	1189
	32	96	1104		32	1018	1382		32	800	1195
	33	99	1106		33	1015	1410		33	822	1178
	34	102	1106		34	1012	1426		34	844	1181
	35	99	1104		35	990	1454		35	847	1170
	36	96	1090		36	968	1457		36	839	1159
	37	99	1084		37	952	1457		37	828	1142
	38	102	1093		38	938	1457		38	828	1134
	39	110	1098		39	910	1462		39	830	1123
	40	96	1093		40	894	1473		40	825	1084
	1	1319	1344		1	844	502		1	775	1716
	2	1324	1330		2	850	524		2	764	1725
	3	1327	1316		3	855	538		3	753	1736
	4	1335	1291		4	855	560		4	736	1747
	5	1352	1291		5	866	579		5	723	1758
	6	1369	1297		6	885	598		6	695	1769
	7	1385	1297		7	894	609		7	676	1783
	8	1404	1288		8	888	626		8	656	1799
	9	1415	1286		9	885	640		9	645	1802
	10	1432	1300		10	897	654		10	648	1794
	11	1426	1316		11	902	667		11	648	1791
	12	1418	1327		12	908	678		12	645	1791
	13	1432	1341		13	910	695		13	632	1780
	14	1457	1352		14	919	714		14	618	1771
	15	1462	1352		15	935	714		15	607	1760
	16	1482	1341		16	949	714		16	607	1747
	17	1487	1330		17	968	720		17	593	1749
	18	1484	1311		18	982	720		18	576	1733
	19	1490	1302		19	990	731		19	571	1730
	20	1493	1288		20	1001	745		20	560	1736
	21	1507	1283		21	1007	750		21	546	1736
	22	1520	1294		22	1018	761		22	535	1736
	23	1526	1313		23	1015	775		23	524	1736
	24	1531	1333		24	1004	797		24	516	1741
	25	1529	1355		25	985	811		25	507	1747
	26	1509	1377		26	977	822		26	485	1744
	27	1498	1371		27	974	836		27	458	1741
	28	1490	1357		28	966	841		28	441	1747
	29	1495	1344		29	960	850		29	430	1758
	30	1509	1346		30	946	855		30	408	1771
	31	1512	1371		31	932	855		31	402	1774
	32	1515	1388		32	916	850		32	394	1777
	33	1507	1402		33	897	855		33	380	1780
	34	1504	1380		34	883	852		34	372	1783
	35	1529	1366		35	880	852		35	367	1783
	36	1540	1363		36	861	852		36	356	1791
	37	1542	1363		37	847	839		37	353	1807
	38	1545	1366		38	841	828		38	322	1796
	39	1562	1371		39	830	816		39	306	1794
	40	1567	1371		40	825	808		40	289	1783
	1	1052	502		1	1656	1719		1	1890	637
	2	1067	494		2	1658	1716		2	1898	651
	3	1083	489		3	1658	1708		3	1898	654
	4	1095	489		4	1656	1705		4	1904	662
	5	1100	489		5	1653	1689		5	1909	665
	6	1113	489		6	1642	1669		6	1909	667
	7	1123	497		7	1636	1650		7	1909	673
	8	1108	476		8	1622	1639		8	1909	676
	9	1126	459		9	1603	1631		9	1915	681
	10	1136	438		10	1592	1625		10	1915	687
	11	1146	438		11	1573	1625		11	1918	698
	12	1138	410		12	1564	1611		12	1918	709
	13	1151	403		13	1562	1609		13	1921	714
	14	1164	385		14	1542	1606		14	1921	720
	15	1154	365		15	1523	1606		15	1921	728
	16	1156	347		16	1512	1611		16	1923	734
	17	1179	339		17	1495	1617		17	1932	734
	18	1209	352		18	1479	1620		18	1934	739
	19	1225	372		19	1473	1628		19	1943	747
	20	1235	362		20	1465	1645		20	1954	753
	21	1245	342		21	1451	1650		21	1965	753
	22	1230	311		22	1443	1664		22	1973	753
	23	1222	317		23	1432	1669		23	1981	759
	24	1189	352		24	1410	1680		24	1987	767
	25	1166	357		25	1402	1678		25	1981	792
	26	1169	344		26	1388	1678		26	1984	803
	27	1174	344		27	1366	1694		27	1990	811
	28	1174	344		28	1352	1722		28	1990	825
	29	1176	355		29	1346	1738		29	1978	841
	30	1176	355		30	1335	1755		30	1987	861
	31	1189	365		31	1344	1771		31	1995	872
	32	1197	372		32	1352	1788		32	2001	883
	33	1184	362		33	1371	1805		33	2009	891
	34	1189	362		34	1399	1824		34	2014	902
	35	1194	375		35	1407	1824		35	2014	913
	36	1209	393		36	1415	1840		36	2023	932
	37	1217	400		37	1407	1863		37	2025	935
	38	1247	428		38	1402	1887		38	2023	960
	39	1255	441		39	1391	1901		39	2023	977
	40	1258	443		40	1369	1915		40	2028	985
	1	593	1235		1	811	629		1	1186	1258
	2	598	1247		2	803	626		2	1195	1264
	3	621	1263		3	797	634		3	1195	1264
	4	629	1278		4	778	634		4	1197	1266
	5	651	1291		5	770	626		5	1206	1272
	6	651	1298		6	756	612		6	1219	1277
	7	661	1298		7	753	607		7	1228	1283
	8	672	1311		8	753	590		8	1242	1291
	9	697	1334		9	750	585		9	1247	1294
	10	705	1346		10	734	579		10	1261	1302
	11	707	1354		11	728	574		11	1269	1316
	12	727	1362		12	723	565		12	1283	1324
	13	740	1364		13	714	563		13	1297	1327
	14	760	1372		14	709	557		14	1319	1341
	15	763	1377		15	692	549		15	1333	1352
	16	758	1384		16	676	549		16	1344	1360
	17	758	1402		17	662	554		17	1355	1366
	18	753	1420		18	648	554		18	1363	1366
	19	758	1435		19	626	563		19	1374	1366
	20	758	1443		20	621	563		20	1402	1346
	21	760	1460		21	612	563		21	1415	1327
	22	765	1486		22	607	563		22	1426	1305
	23	768	1483		23	596	557		23	1435	1283
	24	776	1506		24	590	557		24	1440	1283
	25	760	1509		25	587	565		25	1479	1308
	26	760	1521		26	579	571		26	1493	1319
	27	773	1529		27	604	585		27	1515	1341
	28	781	1542		28	604	587		28	1526	1357
	29	791	1547		29	590	596		29	1493	1388
	30	801	1542		30	593	607		30	1484	1399
	31	821	1549		31	593	618		31	1479	1399
	32	826	1557		32	593	629		32	1465	1391
	33	847	1552		33	587	651		33	1457	1388
	34	847	1564		34	593	667		34	1438	1377
	35	831	1572		35	598	681		35	1418	1363
	36	829	1587		36	604	695		36	1404	1357
	37	829	1602		37	604	709		37	1404	1357
	38	831	1625		38	609	725		38	1418	1366
	39	831	1638		39	593	728		39	1432	1374
	40	819	1641		40	579	723		40	1551	1432
	1	844	1667		1	723	1783		1	485	126
	2	839	1661		2	725	1783		2	485	157
	3	770	1587		3	728	1783		3	494	165
	4	745	1576		4	728	1783		4	499	190
	5	734	1556		5	728	1783		5	516	201
	6	703	1570		6	731	1780		6	532	209
	7	701	1564		7	731	1771		7	543	223
	8	687	1540		8	734	1769		8	543	226
	9	667	1523		9	739	1760		9	543	237
	10	659	1520		10	745	1755		10	513	292
	11	648	1529		11	753	1752		11	507	306
	12	626	1529		12	764	1744		12	488	322
	13	609	1529		13	772	1741		13	477	339
	14	593	1523		14	775	1730		14	480	356
	15	571	1518		15	781	1725		15	483	383
	16	568	1518		16	781	1725		16	474	405
	17	587	1490		17	783	1708		17	466	419
	18	598	1457		18	789	1702		18	455	419
	19	623	1426		19	797	1694		19	436	425
	20	640	1435		20	805	1689		20	416	430
	21	678	1454		21	814	1683		21	400	430
	22	687	1484		22	822	1675		22	391	444
	23	676	1487		23	825	1667		23	389	460
	24	687	1501		24	833	1664		24	386	469
	25	659	1512		25	841	1656		25	369	483
	26	626	1476		26	847	1653		26	364	496
	27	582	1460		27	855	1650		27	361	516
	28	568	1440		28	861	1645		28	347	521
	29	549	1429		29	863	1645		29	342	527
	30	518	1454		30	869	1642		30	333	535
	31	516	1465		31	874	1642		31	328	546
	32	505	1482		32	883	1639		32	314	576
	33	524	1515		33	891	1636		33	303	590
	34	491	1515		34	905	1642		34	295	601
	35	491	1526		35	913	1645		35	284	621
	36	540	1523		36	924	1645		36	284	637
	37	557	1512		37	935	1653		37	287	637
	38	535	1531		38	943	1650		38	276	654
	39	563	1526		39	954	1653		39	267	665
	40	565	1515		40	963	1656		40	262	670
	1	447	596		1	1589	1595		1	1081	913
	2	469	618		2	1598	1600		2	1057	921
	3	483	618		3	1617	1606		3	1040	930
	4	524	601		4	1625	1606		4	1007	919
	5	543	571		5	1639	1606		5	979	938
	6	483	563		6	1647	1606		6	949	941
	7	471	557		7	1656	1606		7	932	941
	8	474	535		8	1664	1614		8	899	952
	9	513	518		9	1672	1614		9	880	971
	10	518	557		10	1680	1611		10	861	1001
	11	474	538		11	1694	1603		11	836	1024
	12	483	502		12	1705	1600		12	825	1024
	13	485	480		13	1722	1592		13	786	1032
	14	485	474		14	1730	1587		14	767	1043
	15	527	483		15	1741	1578		15	742	1090
	16	516	518		16	1744	1578		16	725	1106
	17	480	494		17	1755	1570		17	712	1123
	18	480	483		18	1760	1570		18	678	1123
	19	507	466		19	1771	1570		19	659	1123
	20	535	458		20	1777	1570		20	632	1120
	21	563	499		21	1785	1570		21	609	1142
	22	571	494		22	1794	1570		22	601	1181
	23	582	477		23	1802	1570		23	593	1189
	24	615	496		24	1807	1567		24	579	1219
	25	640	518		25	1821	1553		25	590	1242
	26	629	494		26	1832	1542		26	607	1261
	27	632	485		27	1840	1537		27	626	1275
	28	654	513		28	1852	1529		28	626	1305
	29	678	527		29	1857	1526		29	590	1335
	30	690	505		30	1852	1509		30	593	1360
	31	712	499		31	1857	1495		31	609	1385
	32	734	527		32	1860	1487		32	634	1399
	33	759	546		33	1871	1479		33	651	1402
	34	781	549		34	1871	1468		34	673	1396
	35	816	563		35	1879	1465		35	695	1410
	36	833	563		36	1885	1454		36	712	1421
	37	844	552		37	1901	1449		37	734	1410
	38	877	571		38	1909	1449		38	761	1369
	39	894	582		39	1923	1446		39	781	1344
	40	866	612		40	1929	1443		40	775	1302
	1	1915	1040		1	1316	797		1	1277	471
	2	1918	1032		2	1322	783		2	1280	455
	3	1904	1026		3	1335	772		3	1297	447
	4	1901	1024		4	1349	759		4	1291	430
	5	1909	1012		5	1363	750		5	1283	422
	6	1896	1007		6	1374	734		6	1275	400
	7	1893	996		7	1385	723		7	1269	380
	8	1901	985		8	1399	723		8	1288	364
	9	1896	974		9	1407	723		9	1305	350
	10	1890	966		10	1418	717		10	1324	345
	11	1898	941		11	1438	712		11	1338	339
	12	1904	932		12	1457	703		12	1352	339
	13	1901	927		13	1471	698		13	1374	339
	14	1901	924		14	1484	687		14	1402	353
	15	1901	919		15	1493	678		15	1410	380
	16	1879	924		16	1498	667		16	1407	400
	17	1874	919		17	1509	662		17	1393	422
	18	1863	905		18	1504	637		18	1377	441
	19	1871	891		19	1501	629		19	1369	463
	20	1857	880		20	1504	618		20	1374	488
	21	1843	905		21	1507	607		21	1385	516
	22	1843	921		22	1509	593		22	1418	529
	23	1838	919		23	1515	576		23	1440	546
	24	1824	902		24	1534	557		24	1462	546
	25	1818	905		25	1551	552		25	1476	538
	26	1813	910		26	1556	549		26	1493	505
	27	1829	919		27	1570	543		27	1501	485
	28	1852	919		28	1587	543		28	1487	455
	29	1854	941		29	1595	543		29	1482	422
	30	1860	954		30	1609	543		30	1460	416
	31	1843	966		31	1617	543		31	1435	408
	32	1835	968		32	1625	543		32	1426	430
	33	1827	968		33	1639	549		33	1421	458
	34	1827	968		34	1650	557		34	1413	485
	35	1807	968		35	1658	565		35	1421	516
	36	1799	952		36	1664	568		36	1429	538
	37	1791	963		37	1672	587		37	1451	549
	38	1783	971		38	1675	598		38	1473	565
	39	1774	971		39	1667	618		39	1498	568
	40	1788	979		40	1636	623		40	1526	560
	1	510	248		1	960	750		1	888	1200
	2	510	262		2	954	736		2	883	1214
	3	507	278		3	949	723		3	880	1228
	4	529	295		4	957	709		4	872	1228
	5	524	303		5	954	706		5	863	1231
	6	529	322		6	949	698		6	855	1242
	7	538	333		7	954	690		7	852	1247
	8	546	333		8	963	684		8	847	1253
	9	554	339		9	966	676		9	841	1258
	10	574	350		10	971	670		10	839	1264
	11	582	364		11	974	667		11	830	1272
	12	587	378		12	979	659		12	825	1277
	13	601	378		13	982	654		13	819	1286
	14	607	378		14	993	643		14	814	1294
	15	621	389		15	993	632		15	805	1294
	16	623	394		16	993	621		16	794	1300
	17	629	400		17	996	598		17	786	1305
	18	634	411		18	1001	590		18	783	1305
	19	645	419		19	1004	585		19	772	1311
	20	632	433		20	1004	568		20	767	1324
	21	645	444		21	1007	560		21	764	1330
	22	659	449		22	1010	546		22	761	1341
	23	673	455		23	1010	535		23	759	1352
	24	690	460		24	1015	527		24	759	1355
	25	698	469		25	1018	521		25	747	1363
	26	706	477		26	1018	510		26	745	1374
	27	714	480		27	1018	496		27	736	1382
	28	714	496		28	1018	488		28	728	1388
	29	695	516		29	1012	469		29	725	1393
	30	692	532		30	1012	455		30	723	1402
	31	690	546		31	1010	452		31	723	1410
	32	684	560		32	1004	444		32	720	1421
	33	678	568		33	1004	444		33	717	1435
	34	678	571		34	1007	447		34	717	1435
	35	684	585		35	1007	441		35	714	1440
	36	678	593		36	1001	427		36	712	1449
	37	667	604		37	999	427		37	706	1454
	38	648	607		38	988	419		38	706	1465
	39	643	612		39	974	414		39	701	1471
	40	637	604		40	960	411		40	701	1473
	1	974	1932		1	1079	1576		1	1173	885
	2	982	1923		2	1079	1587		2	1192	905
	3	974	1909		3	1087	1595		3	1197	899
	4	971	1909		4	1087	1598		4	1208	905
	5	966	1898		5	1093	1600		5	1214	913
	6	952	1901		6	1095	1606		6	1222	932
	7	946	1904		7	1095	1611		7	1244	954
	8	943	1915		8	1101	1617		8	1244	966
	9	932	1918		9	1101	1625		9	1239	966
	10	919	1909		10	1106	1639		10	1233	938
	11	924	1901		11	1112	1642		11	1228	905
	12	913	1893		12	1117	1647		12	1228	888
	13	897	1887		13	1117	1650		13	1192	861
	14	888	1887		14	1123	1658		14	1170	874
	15	877	1887		15	1123	1658		15	1148	899
	16	869	1887		16	1123	1664		16	1098	908
	17	858	1885		17	1128	1672		17	1098	883
	18	839	1882		18	1137	1680		18	1115	861
	19	830	1882		19	1145	1691		19	1109	833
	20	825	1882		20	1145	1697		20	1098	847
	21	825	1879		21	1148	1702		21	1101	847
	22	833	1876		22	1150	1714		22	1106	825
	23	814	1871		23	1142	1722		23	1084	841
	24	805	1868		24	1134	1725		24	1104	852
	25	800	1857		25	1134	1733		25	1106	833
	26	786	1857		26	1128	1733		26	1095	855
	27	781	1874		27	1126	1738		27	1109	850
	28	783	1885		28	1123	1749		28	1126	839
	29	803	1896		29	1112	1766		29	1153	814
	30	819	1901		30	1112	1777		30	1164	783
	31	833	1898		31	1115	1788		31	1137	775
	32	852	1896		32	1120	1791		32	1153	781
	33	863	1893		33	1126	1802		33	1148	753
	34	874	1893		34	1128	1807		34	1123	756
	35	880	1893		35	1142	1810		35	1162	759
	36	839	1876		36	1145	1813		36	1150	725
	37	814	1865		37	1159	1813		37	1123	720
	38	797	1852		38	1170	1816		38	1148	747
	39	803	1840		39	1181	1813		39	1164	734
	40	772	1829		40	1189	1805		40	1148	703
	1	212	1208		1	607	1233		1	1909	259
	2	229	1222		2	601	1258		2	1912	226
	3	248	1247		3	598	1264		3	1901	204
	4	267	1319		4	582	1272		4	1893	182
	5	281	1335		5	560	1277		5	1871	160
	6	309	1324		6	549	1305		6	1860	160
	7	347	1311		7	532	1319		7	1852	162
	8	367	1286		8	516	1324		8	1849	162
	9	369	1244		9	505	1319		9	1829	160
	10	328	1208		10	491	1311		10	1827	157
	11	320	1200		11	480	1297		11	1827	157
	12	295	1217		12	471	1280		12	1818	160
	13	295	1219		13	469	1272		13	1807	173
	14	295	1239		14	447	1255		14	1802	182
	15	262	1255		15	441	1247		15	1794	212
	16	251	1272		16	414	1231		16	1791	237
	17	253	1300		17	400	1219		17	1769	262
	18	298	1316		18	386	1203		18	1747	284
	19	309	1330		19	386	1184		19	1738	278
	20	331	1322		20	380	1170		20	1738	278
	21	347	1311		21	378	1150		21	1741	278
	22	372	1311		22	380	1139		22	1730	281
	23	391	1311		23	386	1123		23	1719	273
	24	386	1294		24	391	1109		24	1716	262
	25	394	1286		25	400	1095		25	1716	253
	26	402	1294		26	419	1084		26	1683	223
	27	397	1277		27	430	1084		27	1669	209
	28	391	1272		28	447	1081		28	1656	198
	29	383	1197		29	460	1081		29	1639	179
	30	386	1181		30	474	1081		30	1611	176
	31	378	1170		31	494	1084		31	1595	190
	32	375	1167		32	510	1093		32	1564	201
	33	372	1167		33	532	1104		33	1531	209
	34	331	1159		34	538	1120		34	1501	226
	35	300	1203		35	552	1131		35	1482	256
	36	295	1219		36	574	1142		36	1479	264
	37	295	1244		37	593	1150		37	1465	270
	38	289	1258		38	604	1150		38	1443	273
	39	278	1255		39	618	1164		39	1435	273
	40	278	1266		40	623	1164		40	1407	281
	1	662	367		1	957	1037		1	750	160
	2	678	375		2	968	1021		2	759	135
	3	687	375		3	968	1010		3	770	135
	4	695	375		4	974	979		4	778	135
	5	703	367		5	974	966		5	783	135
	6	714	361		6	977	960		6	783	135
	7	723	356		7	968	938		7	789	135
	8	723	356		8	954	919		8	797	135
	9	739	356		9	941	899		9	800	135
	10	747	350		10	938	891		10	808	135
	11	759	347		11	935	872		11	805	135
	12	767	342		12	938	858		12	797	135
	13	775	336		13	952	833		13	786	135
	14	783	336		14	966	822		14	786	135
	15	789	339		15	988	794		15	786	135
	16	792	345		16	1004	781		16	786	135
	17	797	347		17	1015	767		17	778	146
	18	805	339		18	1035	759		18	770	149
	19	814	336		19	1057	728		19	772	149
	20	819	336		20	1076	712		20	783	149
	21	828	333		21	1104	703		21	781	149
	22	852	333		22	1123	698		22	767	149
	23	858	336		23	1139	712		23	761	149
	24	855	356		24	1159	723		24	772	146
	25	863	364		25	1170	723		25	781	146
	26	863	367		26	1184	731		26	767	143
	27	869	383		27	1189	731		27	756	143
	28	869	389		28	1192	731		28	775	143
	29	869	400		29	1208	731		29	783	143
	30	872	408		30	1228	734		30	786	143
	31	880	419		31	1236	736		31	781	143
	32	883	433		32	1247	736		32	775	143
	33	880	438		33	1261	736		33	775	143
	34	880	449		34	1286	742		34	786	140
	35	885	455		35	1308	742		35	792	140
	36	891	463		36	1322	745		36	797	135
	37	897	480		37	1341	750		37	808	135
	38	908	496		38	1355	761		38	822	129
	39	913	510		39	1366	772		39	828	129
	40	919	521		40	1374	794		40	841	126
	1	1741	135		1	1043	913		1	1901	1228
	2	1741	135		2	1059	935		2	1887	1231
	3	1736	149		3	1081	935		3	1868	1239
	4	1719	160		4	1095	938		4	1835	1239
	5	1705	154		5	1109	954		5	1821	1244
	6	1691	160		6	1126	963		6	1816	1261
	7	1675	149		7	1137	968		7	1810	1275
	8	1656	168		8	1139	999		8	1802	1283
	9	1636	173		9	1145	1015		9	1791	1291
	10	1633	193		10	1148	1021		10	1780	1302
	11	1622	204		11	1153	1032		11	1771	1311
	12	1628	218		12	1145	1062		12	1749	1324
	13	1631	229		13	1148	1081		13	1741	1324
	14	1631	240		14	1126	1104		14	1725	1330
	15	1614	253		15	1126	1117		15	1700	1327
	16	1600	256		16	1123	1128		16	1678	1324
	17	1609	237		17	1115	1139		17	1658	1322
	18	1617	229		18	1117	1156		18	1647	1322
	19	1606	240		19	1139	1173		19	1631	1335
	20	1595	229		20	1148	1178		20	1620	1341
	21	1581	226		21	1148	1217		21	1606	1352
	22	1576	226		22	1148	1231		22	1614	1371
	23	1540	234		23	1150	1250		23	1614	1374
	24	1542	242		24	1148	1272		24	1625	1407
	25	1520	240		25	1142	1286		25	1625	1421
	26	1523	256		26	1139	1294		26	1628	1435
	27	1523	256		27	1148	1327		27	1628	1446
	28	1504	253		28	1162	1341		28	1595	1462
	29	1518	259		29	1162	1360		29	1592	1476
	30	1495	262		30	1167	1380		30	1592	1487
	31	1482	259		31	1167	1393		31	1584	1498
	32	1490	256		32	1173	1407		32	1576	1504
	33	1454	253		33	1181	1429		33	1564	1512
	34	1462	262		34	1189	1446		34	1551	1507
	35	1465	264		35	1206	1451		35	1515	1509
	36	1490	253		36	1219	1457		36	1495	1518
	37	1468	253		37	1242	1468		37	1487	1520
	38	1473	262		38	1269	1457		38	1471	1518
	39	1479	262		39	1286	1443		39	1462	1507
	40	1476	264		40	1308	1435		40	1451	1507
	1	571	734		1	717	913		1	855	1046
	2	554	723		2	709	916		2	839	1037
	3	540	695		3	701	916		3	833	1037
	4	529	687		4	695	916		4	825	1046
	5	521	670		5	681	919		5	814	1062
	6	552	656		6	676	919		6	808	1073
	7	546	632		7	667	919		7	800	1093
	8	549	615		8	662	924		8	792	1109
	9	563	598		9	656	930		9	789	1115
	10	568	582		10	643	932		10	775	1120
	11	554	565		11	634	932		11	759	1131
	12	552	554		12	626	932		12	750	1145
	13	543	532		13	615	932		13	734	1156
	14	538	510		14	607	932		14	723	1162
	15	532	491		15	596	932		15	712	1159
	16	532	477		16	585	935		16	701	1162
	17	549	463		17	579	935		17	695	1164
	18	560	441		18	571	935		18	678	1178
	19	568	433		19	563	935		19	673	1195
	20	582	416		20	549	941		20	670	1203
	21	604	400		21	543	941		21	662	1228
	22	618	389		22	532	946		22	667	1247
	23	629	372		23	516	952		23	676	1255
	24	643	372		24	510	954		24	687	1269
	25	662	372		25	499	966		25	703	1275
	26	676	372		26	496	977		26	723	1280
	27	690	369		27	483	985		27	747	1291
	28	701	367		28	463	996		28	764	1297
	29	717	375		29	458	999		29	764	1313
	30	728	380		30	449	1010		30	756	1327
	31	736	383		31	433	1018		31	750	1341
	32	764	397		32	425	1021		32	739	1352
	33	786	397		33	419	1032		33	725	1357
	34	800	402		34	408	1046		34	690	1396
	35	803	405		35	400	1051		35	695	1426
	36	792	397		36	389	1062		36	695	1438
	37	816	375		37	375	1065		37	695	1451
	38	836	358		38	369	1070		38	712	1462
	39	855	358		39	350	1079		39	736	1468
	40	863	364		40	339	1087		40	753	1460
	1	681	938		1	930	921		1	1280	1175
	2	692	954		2	943	927		2	1269	1173
	3	709	993		3	952	927		3	1255	1162
	4	717	1001		4	963	927		4	1253	1142
	5	728	1018		5	977	927		5	1244	1134
	6	725	1048		6	993	927		6	1231	1126
	7	725	1062		7	1012	910		7	1217	1117
	8	728	1070		8	1026	910		8	1195	1126
	9	734	1093		9	1040	905		9	1173	1134
	10	734	1109		10	1057	897		10	1167	1150
	11	712	1128		11	1070	897		11	1153	1159
	12	698	1142		12	1081	894		12	1137	1164
	13	681	1159		13	1090	894		13	1115	1175
	14	654	1164		14	1104	894		14	1093	1195
	15	643	1181		15	1120	897		15	1079	1222
	16	621	1184		16	1126	902		16	1084	1236
	17	593	1178		17	1142	902		17	1079	1250
	18	576	1184		18	1156	908		18	1084	1264
	19	563	1175		19	1162	913		19	1095	1294
	20	596	1181		20	1167	921		20	1106	1319
	21	612	1184		21	1173	927		21	1101	1335
	22	645	1178		22	1178	938		22	1117	1352
	23	673	1173		23	1181	949		23	1137	1371
	24	692	1164		24	1181	966		24	1148	1382
	25	712	1170		25	1189	974		25	1162	1399
	26	725	1164		26	1195	982		26	1178	1410
	27	742	1164		27	1197	993		27	1195	1421
	28	753	1162		28	1203	1010		28	1211	1438
	29	764	1162		29	1206	1037		29	1217	1465
	30	728	1148		30	1211	1051		30	1217	1487
	31	712	1150		31	1222	1051		31	1233	1512
	32	695	1164		32	1225	1070		32	1225	1529
	33	673	1145		33	1219	1093		33	1225	1542
	34	645	1139		34	1219	1106		34	1222	1562
	35	626	1104		35	1211	1123		35	1206	1576
	36	609	1123		36	1208	1137		36	1195	1595
	37	590	1137		37	1206	1156		37	1197	1617
	38	574	1137		38	1197	1170		38	1197	1645
	39	565	1128		39	1206	1192		39	1192	1658
	40	543	1139		40	1217	1203		40	1181	1678
	1	587	902		1	927	601		1	808	935
	2	582	897		2	919	579		2	786	943
	3	563	888		3	919	574		3	781	968
	4	557	866		4	919	565		4	772	982
	5	552	847		5	902	554		5	756	993
	6	565	830		6	905	546		6	750	1004
	7	568	811		7	905	535		7	734	1010
	8	563	800		8	894	513		8	723	1015
	9	560	778		9	880	505		9	709	1026
	10	554	756		10	872	494		10	690	1043
	11	538	750		11	844	480		11	676	1057
	12	521	739		12	830	474		12	670	1073
	13	513	723		13	808	485		13	678	1104
	14	502	703		14	789	480		14	701	1128
	15	474	706		15	770	471		15	714	1139
	16	455	712		16	767	458		16	731	1150
	17	441	690		17	753	447		17	745	1162
	18	438	670		18	747	433		18	759	1170
	19	463	648		19	734	414		19	761	1184
	20	483	648		20	723	402		20	783	1208
	21	491	632		21	714	391		21	803	1222
	22	471	612		22	712	375		22	811	1244
	23	458	601		23	701	353		23	836	1258
	24	477	574		24	695	342		24	847	1269
	25	494	549		25	692	339		25	847	1283
	26	477	535		26	687	317		26	847	1297
	27	452	532		27	684	298		27	863	1313
	28	422	540		28	692	281		28	866	1322
	29	416	543		29	692	273		29	858	1330
	30	383	527		30	684	262		30	855	1338
	31	367	510		31	681	242		31	841	1352
	32	350	507		32	690	215		32	819	1374
	33	336	521		33	695	204		33	816	1391
	34	317	543		34	695	190		34	822	1399
	35	339	574		35	709	168		35	833	1357
	36	358	590		36	723	149		36	866	1346
	37	364	604		37	742	129		37	883	1369
	38	342	621		38	761	118		38	894	1382
	39	331	621		39	797	121		39	930	1377
	40	328	623		40	825	129		40	949	1346
	1	507	968		1	1203	1313		1	648	938
	2	488	966		2	1206	1338		2	621	941
	3	466	957		3	1214	1355		3	629	954
	4	463	966		4	1228	1363		4	615	963
	5	466	949		5	1236	1377		5	607	966
	6	466	946		6	1236	1393		6	601	968
	7	455	941		7	1236	1413		7	593	968
	8	458	946		8	1239	1429		8	587	982
	9	463	946		9	1244	1440		9	587	993
	10	474	949		10	1250	1460		10	587	996
	11	474	946		11	1250	1490		11	590	1007
	12	474	943		12	1250	1504		12	590	1018
	13	474	946		13	1255	1520		13	590	1026
	14	483	949		14	1261	1529		14	590	1029
	15	460	941		15	1264	1545		15	587	1043
	16	463	946		16	1277	1556		16	587	1054
	17	471	952		17	1294	1562		17	593	1068
	18	488	954		18	1311	1567		18	601	1076
	19	463	963		19	1311	1584		19	615	1081
	20	460	966		20	1311	1603		20	626	1090
	21	463	938		21	1313	1622		21	634	1095
	22	483	943		22	1324	1628		22	645	1101
	23	466	954		23	1346	1628		23	651	1106
	24	444	949		24	1363	1622		24	654	1109
	25	444	941		25	1357	1600		25	673	1109
	26	447	924		26	1369	1589		26	681	1104
	27	430	910		27	1393	1592		27	681	1104
	28	416	908		28	1421	1589		28	681	1104
	29	408	916		29	1421	1564		29	681	1104
	30	408	932		30	1413	1534		30	678	1098
	31	414	952		31	1388	1529		31	684	1081
	32	389	949		32	1380	1529		32	684	1068
	33	383	930		33	1366	1542		33	690	1054
	34	414	913		34	1349	1534		34	692	1051
	35	411	913		35	1341	1498		35	701	1046
	36	408	902		36	1333	1484		36	709	1043
	37	389	905		37	1327	1449		37	706	1037
	38	386	888		38	1360	1454		38	712	1037
	39	358	877		39	1363	1451		39	714	1035
	40	342	885		40	1374	1435		40	723	1024
	1	1236	899		1	328	212		1	1153	1440
	2	1239	897		2	317	226		2	1153	1440
	3	1253	888		3	314	229		3	1156	1451
	4	1255	899		4	314	237		4	1162	1471
	5	1255	910		5	311	240		5	1162	1471
	6	1261	919		6	311	240		6	1162	1471
	7	1269	924		7	306	242		7	1164	1473
	8	1275	927		8	306	248		8	1175	1473
	9	1288	935		9	303	262		9	1181	1473
	10	1294	930		10	303	262		10	1203	1471
	11	1294	921		11	303	264		11	1225	1462
	12	1302	919		12	303	270		12	1244	1462
	13	1308	930		13	300	276		13	1255	1462
	14	1311	941		14	300	281		14	1266	1462
	15	1322	946		15	300	281		15	1277	1460
	16	1333	952		16	295	287		16	1291	1457
	17	1335	954		17	295	289		17	1302	1454
	18	1341	957		18	292	289		18	1313	1454
	19	1344	957		19	289	292		19	1324	1454
	20	1355	960		20	287	298		20	1330	1451
	21	1360	963		21	284	303		21	1349	1451
	22	1363	968		22	284	309		22	1374	1451
	23	1369	977		23	284	314		23	1391	1449
	24	1374	985		24	281	317		24	1404	1440
	25	1374	996		25	281	317		25	1407	1440
	26	1388	1012		26	278	320		26	1424	1438
	27	1393	1021		27	278	320		27	1440	1438
	28	1415	1026		28	278	320		28	1460	1435
	29	1426	1029		29	278	325		29	1465	1435
	30	1432	1035		30	281	325		30	1473	1435
	31	1438	1040		31	287	314		31	1487	1429
	32	1443	1040		32	292	306		32	1498	1429
	33	1454	1043		33	295	298		33	1507	1429
	34	1460	1051		34	295	287		34	1515	1432
	35	1468	1059		35	295	281		35	1520	1449
	36	1473	1068		36	300	273		36	1523	1460
	37	1482	1076		37	303	270		37	1531	1471
	38	1495	1087		38	306	259		38	1531	1471
	39	1498	1087		39	314	245		39	1537	1476
	40	1504	1087		40	320	240		40	1542	1484
	1	1407	1062		1	1807	1658		1	1393	458
	2	1426	1070		2	1794	1669		2	1382	452
	3	1415	1070		3	1785	1669		3	1382	449
	4	1396	1062		4	1780	1669		4	1380	449
	5	1391	1043		5	1771	1675		5	1377	447
	6	1388	1040		6	1763	1680		6	1374	444
	7	1402	1048		7	1752	1689		7	1369	430
	8	1410	1051		8	1744	1689		8	1360	414
	9	1404	1051		9	1741	1691		9	1360	414
	10	1396	1048		10	1736	1694		10	1357	402
	11	1393	1032		11	1733	1700		11	1357	402
	12	1402	1037		12	1727	1702		12	1357	402
	13	1410	1051		13	1722	1705		13	1357	402
	14	1413	1057		14	1716	1711		14	1355	400
	15	1396	1048		15	1705	1714		15	1355	397
	16	1396	1037		16	1697	1714		16	1355	389
	17	1391	1032		17	1689	1719		17	1349	383
	18	1385	1026		18	1683	1719		18	1341	372
	19	1385	1021		19	1683	1719		19	1338	369
	20	1382	1021		20	1680	1722		20	1330	364
	21	1388	1018		21	1678	1725		21	1327	361
	22	1399	1029		22	1678	1727		22	1327	358
	23	1407	1032		23	1672	1736		23	1327	358
	24	1424	1048		24	1672	1736		24	1324	353
	25	1426	1051		25	1664	1741		25	1319	350
	26	1429	1051		26	1658	1744		26	1311	342
	27	1421	1051		27	1653	1744		27	1302	333
	28	1432	1051		28	1647	1747		28	1297	328
	29	1443	1057		29	1645	1749		29	1288	320
	30	1449	1068		30	1647	1760		30	1288	320
	31	1462	1070		31	1645	1766		31	1280	317
	32	1471	1076		32	1650	1777		32	1280	317
	33	1473	1084		33	1642	1785		33	1280	311
	34	1462	1081		34	1631	1785		34	1280	303
	35	1457	1076		35	1617	1785		35	1280	306
	36	1454	1076		36	1622	1785		36	1277	306
	37	1449	1084		37	1631	1774		37	1269	303
	38	1451	1084		38	1625	1769		38	1264	300
	39	1454	1081		39	1620	1771		39	1261	295
	40	1446	1081		40	1617	1771		40	1253	292
	1	662	861		1	698	1523		1	88	640
	2	665	858		2	695	1523		2	113	643
	3	670	858		3	687	1523		3	129	665
	4	662	863		4	678	1523		4	140	678
	5	656	877		5	678	1523		5	160	681
	6	654	888		6	678	1515		6	171	670
	7	651	891		7	678	1515		7	176	667
	8	651	899		8	678	1515		8	173	656
	9	645	905		9	681	1515		9	187	643
	10	643	910		10	684	1512		10	195	634
	11	651	913		11	681	1509		11	209	632
	12	637	930		12	678	1504		12	218	634
	13	634	938		13	678	1504		13	234	648
	14	643	935		14	670	1501		14	253	656
	15	651	924		15	665	1498		15	264	667
	16	662	908		16	665	1498		16	273	670
	17	673	888		17	656	1493		17	278	670
	18	681	883		18	651	1493		18	295	676
	19	684	872		19	648	1484		19	298	676
	20	684	858		20	645	1482		20	309	676
	21	684	847		21	634	1473		21	320	654
	22	684	847		22	626	1465		22	328	640
	23	690	839		23	623	1462		23	336	626
	24	692	830		24	618	1454		24	342	618
	25	692	825		25	615	1451		25	339	607
	26	684	819		26	609	1451		26	331	598
	27	678	814		27	601	1449		27	331	587
	28	681	805		28	601	1443		28	320	565
	29	687	808		29	596	1443		29	317	560
	30	690	789		30	598	1443		30	314	554
	31	687	789		31	596	1440		31	306	549
	32	681	775		32	596	1440		32	295	546
	33	681	783		33	593	1440		33	273	538
	34	676	767		34	587	1435		34	264	538
	35	684	753		35	582	1429		35	256	546
	36	681	745		36	579	1424		36	253	554
	37	684	739		37	571	1421		37	242	596
	38	690	736		38	568	1418		38	242	607
	39	684	736		39	563	1413		39	248	623
	40	676	736		40	560	1407		40	251	637
	1	681	1283		1	1675	458		1	1366	1369
	2	695	1291		2	1694	452		2	1382	1360
	3	703	1294		3	1697	455		3	1391	1357
	4	720	1291		4	1702	452		4	1391	1355
	5	728	1283		5	1714	438		5	1388	1341
	6	739	1283		6	1719	436		6	1391	1330
	7	750	1283		7	1727	430		7	1404	1319
	8	772	1275		8	1730	430		8	1410	1305
	9	794	1275		9	1733	425		9	1424	1297
	10	805	1288		10	1733	414		10	1438	1294
	11	816	1302		11	1736	402		11	1451	1291
	12	814	1324		12	1741	394		12	1460	1275
	13	808	1355		13	1741	389		13	1473	1275
	14	808	1374		14	1738	369		14	1476	1266
	15	808	1382		15	1736	361		15	1484	1261
	16	803	1393		16	1741	353		16	1490	1255
	17	811	1413		17	1738	350		17	1495	1255
	18	822	1426		18	1727	347		18	1501	1255
	19	830	1432		19	1716	339		19	1509	1261
	20	839	1432		20	1705	331		20	1537	1280
	21	847	1432		21	1694	320		21	1548	1286
	22	866	1418		22	1680	309		22	1553	1288
	23	874	1415		23	1702	314		23	1562	1300
	24	894	1413		24	1705	317		24	1570	1308
	25	899	1415		25	1702	314		25	1573	1316
	26	902	1440		26	1708	314		26	1576	1330
	27	916	1460		27	1708	314		27	1584	1355
	28	921	1468		28	1711	317		28	1584	1366
	29	932	1473		29	1711	311		29	1589	1382
	30	943	1473		30	1711	300		30	1589	1396
	31	957	1473		31	1714	292		31	1592	1413
	32	966	1473		32	1716	276		32	1592	1435
	33	974	1479		33	1719	276		33	1589	1449
	34	977	1473		34	1727	270		34	1589	1465
	35	982	1451		35	1736	267		35	1581	1476
	36	1001	1449		36	1741	264		36	1581	1487
	37	1010	1449		37	1747	256		37	1578	1512
	38	1015	1449		38	1749	251		38	1564	1537
	39	1021	1438		39	1752	245		39	1553	1551
	40	1021	1424		40	1752	234		40	1545	1559
	1	963	1101		1	941	1004		1	1460	1984
	2	949	1093		2	943	1004		2	1484	1970
	3	943	1079		3	943	1004		3	1495	1965
	4	941	1065		4	943	1004		4	1507	1948
	5	930	1057		5	943	1004		5	1509	1937
	6	927	1040		6	943	1004		6	1518	1912
	7	927	1026		7	941	1007		7	1526	1898
	8	916	1007		8	935	1012		8	1537	1887
	9	916	1001		9	921	1021		9	1542	1871
	10	908	993		10	921	1021		10	1576	1874
	11	894	988		11	921	1021		11	1598	1887
	12	888	985		12	913	1024		12	1611	1890
	13	874	979		13	910	1024		13	1633	1885
	14	852	974		14	899	1032		14	1645	1890
	15	839	974		15	899	1035		15	1658	1879
	16	825	979		16	897	1043		16	1658	1857
	17	816	979		17	897	1043		17	1661	1840
	18	844	1010		18	894	1051		18	1664	1821
	19	847	1021		19	888	1057		19	1650	1794
	20	844	1032		20	885	1059		20	1653	1777
	21	852	1046		21	877	1065		21	1656	1766
	22	861	1051		22	874	1068		22	1645	1755
	23	869	1065		23	869	1070		23	1631	1747
	24	874	1068		24	858	1070		24	1609	1766
	25	888	1073		25	850	1070		25	1567	1794
	26	905	1068		26	839	1070		26	1551	1807
	27	910	1043		27	822	1073		27	1540	1807
	28	908	1035		28	814	1076		28	1529	1813
	29	910	1032		29	803	1079		29	1540	1832
	30	891	1032		30	794	1081		30	1540	1849
	31	883	1046		31	792	1084		31	1540	1879
	32	869	1062		32	781	1084		32	1529	1898
	33	866	1070		33	767	1087		33	1523	1912
	34	861	1065		34	761	1090		34	1523	1923
	35	861	1054		35	761	1090		35	1526	1943
	36	863	1032		36	759	1090		36	1545	1965
	37	874	1021		37	753	1093		37	1553	1970
	38	880	1010		38	753	1093		38	1562	1981
	39	888	999		39	747	1095		39	1567	1981
	40	897	990		40	745	1095		40	1584	1981
	1	659	747		1	1015	1156		1	1145	819
	2	662	736		2	1029	1159		2	1145	805
	3	665	725		3	1037	1156		3	1128	778
	4	662	725		4	1043	1159		4	1123	770
	5	654	714		5	1046	1159		5	1117	767
	6	643	698		6	1054	1162		6	1109	767
	7	643	690		7	1059	1164		7	1095	753
	8	637	681		8	1065	1164		8	1087	753
	9	632	681		9	1073	1164		9	1081	753
	10	632	670		10	1081	1167		10	1079	756
	11	632	659		11	1084	1170		11	1076	759
	12	626	654		12	1093	1170		12	1068	759
	13	626	654		13	1098	1173		13	1057	753
	14	626	648		14	1104	1173		14	1048	747
	15	648	678		15	1106	1173		15	1046	745
	16	659	698		16	1112	1173		16	1043	736
	17	667	712		17	1123	1173		17	1035	736
	18	662	723		18	1128	1173		18	1024	731
	19	662	739		19	1137	1175		19	1015	728
	20	678	753		20	1139	1175		20	1012	728
	21	687	772		21	1145	1178		21	1004	725
	22	701	789		22	1156	1181		22	999	725
	23	712	792		23	1162	1186		23	999	725
	24	731	792		24	1167	1192		24	996	725
	25	742	797		25	1167	1203		25	996	717
	26	747	805		26	1167	1211		26	996	712
	27	747	803		27	1170	1214		27	993	706
	28	753	797		28	1175	1222		28	996	695
	29	761	819		29	1178	1222		29	996	687
	30	764	825		30	1184	1228		30	990	678
	31	781	819		31	1189	1233		31	985	673
	32	789	819		32	1195	1244		32	974	670
	33	800	819		33	1197	1247		33	971	670
	34	814	825		34	1203	1255		34	966	667
	35	822	828		35	1203	1255		35	963	665
	36	833	828		36	1203	1258		36	971	648
	37	814	822		37	1208	1264		37	971	637
	38	830	814		38	1208	1264		38	971	637
	39	833	822		39	1206	1269		39	971	637
	40	830	814		40	1208	1277		40	974	637
	1	1316	1620		1	1010	1818		1	1109	640
	2	1313	1617		2	1001	1821		2	1109	640
	3	1316	1598		3	990	1827		3	1115	637
	4	1308	1592		4	979	1832		4	1117	632
	5	1305	1584		5	974	1838		5	1123	629
	6	1294	1573		6	966	1838		6	1120	621
	7	1288	1562		7	966	1832		7	1120	618
	8	1286	1551		8	963	1832		8	1120	609
	9	1277	1540		9	957	1829		9	1120	607
	10	1269	1534		10	954	1827		10	1120	598
	11	1269	1523		11	946	1827		11	1123	590
	12	1264	1512		12	946	1827		12	1123	587
	13	1272	1504		13	938	1821		13	1126	582
	14	1266	1498		14	927	1813		14	1126	582
	15	1258	1490		15	921	1810		15	1131	579
	16	1258	1479		16	910	1807		16	1137	579
	17	1250	1465		17	899	1802		17	1142	579
	18	1244	1457		18	891	1802		18	1153	576
	19	1242	1449		19	880	1802		19	1156	576
	20	1236	1449		20	872	1802		20	1164	576
	21	1214	1460		21	874	1805		21	1170	576
	22	1222	1462		22	877	1810		22	1175	576
	23	1233	1476		23	872	1810		23	1189	576
	24	1236	1482		24	861	1810		24	1200	576
	25	1239	1482		25	858	1813		25	1200	576
	26	1233	1471		26	861	1813		26	1217	582
	27	1231	1454		27	855	1818		27	1225	585
	28	1228	1451		28	850	1821		28	1231	585
	29	1222	1443		29	850	1821		29	1233	585
	30	1211	1443		30	852	1827		30	1244	587
	31	1208	1443		31	861	1829		31	1253	593
	32	1197	1443		32	858	1835		32	1264	596
	33	1192	1443		33	852	1835		33	1269	598
	34	1192	1443		34	858	1835		34	1280	607
	35	1206	1440		35	863	1835		35	1288	615
	36	1208	1440		36	863	1835		36	1291	621
	37	1189	1460		37	858	1835		37	1300	621
	38	1181	1471		38	855	1840		38	1308	626
	39	1189	1468		39	847	1846		39	1291	621
	40	1192	1479		40	844	1854		40	1280	612
	1	510	767		1	1244	1617		1	949	49
	2	527	775		2	1250	1617		2	943	60
	3	529	789		3	1258	1614		3	935	69
	4	510	778		4	1264	1606		4	943	74
	5	507	772		5	1272	1598		5	943	82
	6	516	797		6	1275	1598		6	946	88
	7	502	794		7	1277	1589		7	946	99
	8	477	778		8	1288	1578		8	949	104
	9	483	789		9	1294	1573		9	954	107
	10	505	805		10	1300	1573		10	957	110
	11	510	797		11	1302	1573		11	968	121
	12	502	794		12	1308	1564		12	977	121
	13	494	797		13	1313	1564		13	982	126
	14	496	805		14	1316	1562		14	988	135
	15	494	816		15	1324	1562		15	996	138
	16	505	825		16	1338	1562		16	996	138
	17	505	839		17	1341	1562		17	1004	146
	18	507	841		18	1355	1564		18	1015	149
	19	513	863		19	1380	1576		19	1018	157
	20	516	874		20	1399	1584		20	1018	160
	21	516	858		21	1404	1584		21	1018	171
	22	516	839		22	1413	1589		22	1024	179
	23	513	819		23	1424	1595		23	1026	190
	24	532	805		24	1432	1600		24	1029	201
	25	540	781		25	1443	1606		25	1032	212
	26	557	764		26	1454	1609		26	1037	218
	27	560	761		27	1460	1609		27	1032	231
	28	549	797		28	1465	1606		28	1032	231
	29	535	803		29	1471	1606		29	1024	231
	30	540	825		30	1476	1603		30	1021	231
	31	560	828		31	1487	1609		31	1018	231
	32	574	830		32	1501	1611		32	1015	237
	33	585	830		33	1512	1611		33	1018	248
	34	571	816		34	1523	1611		34	1021	259
	35	565	814		35	1529	1611		35	1021	264
	36	574	828		36	1531	1611		36	1026	278
	37	563	836		37	1542	1611		37	1029	284
	38	560	855		38	1553	1609		38	1032	292
	39	554	844		39	1559	1609		39	1037	300
	40	579	836		40	1573	1617		40	1043	306
	1	1813	1402		1	513	1120		1	1639	1788
	2	1821	1369		2	521	1120		2	1639	1788
	3	1816	1346		3	538	1120		3	1642	1788
	4	1816	1327		4	546	1120		4	1647	1794
	5	1824	1311		5	571	1126		5	1647	1796
	6	1824	1302		6	590	1131		6	1647	1796
	7	1802	1291		7	604	1131		7	1647	1805
	8	1799	1272		8	615	1131		8	1650	1807
	9	1816	1269		9	632	1139		9	1650	1807
	10	1799	1253		10	645	1142		10	1653	1810
	11	1785	1244		11	656	1150		11	1653	1810
	12	1799	1214		12	656	1173		12	1656	1813
	13	1816	1208		13	643	1178		13	1656	1816
	14	1821	1203		14	654	1189		14	1658	1821
	15	1838	1203		15	654	1197		15	1664	1832
	16	1852	1186		16	654	1222		16	1667	1835
	17	1854	1175		17	643	1242		17	1667	1840
	18	1832	1162		18	640	1250		18	1667	1843
	19	1829	1150		19	643	1255		19	1667	1852
	20	1827	1137		20	651	1258		20	1672	1857
	21	1813	1131		21	665	1266		21	1678	1863
	22	1807	1112		22	667	1280		22	1680	1865
	23	1807	1095		23	678	1288		23	1680	1865
	24	1799	1079		24	667	1286		24	1686	1868
	25	1818	1106		25	656	1275		25	1689	1871
	26	1832	1115		26	648	1266		26	1694	1871
	27	1843	1117		27	648	1266		27	1700	1879
	28	1860	1117		28	656	1286		28	1700	1882
	29	1843	1084		29	665	1291		29	1702	1882
	30	1843	1068		30	673	1297		30	1708	1885
	31	1852	1059		31	678	1297		31	1716	1887
	32	1860	1054		32	690	1300		32	1722	1887
	33	1868	1046		33	701	1300		33	1727	1887
	34	1854	1035		34	701	1300		34	1738	1890
	35	1832	1026		35	695	1311		35	1741	1893
	36	1818	1018		36	706	1313		36	1744	1893
	37	1824	993		37	712	1313		37	1749	1893
	38	1835	985		38	720	1316		38	1755	1893
	39	1860	977		39	728	1322		39	1755	1887
	40	1882	966		40	736	1324		40	1763	1882
	1	1402	182		1	1896	1214		1	919	1628
	2	1407	201		2	1882	1206		2	924	1628
	3	1415	215		3	1876	1200		3	935	1625
	4	1415	215		4	1863	1200		4	943	1622
	5	1421	226		5	1846	1200		5	946	1620
	6	1421	229		6	1835	1200		6	954	1620
	7	1418	237		7	1827	1197		7	966	1614
	8	1404	229		8	1818	1197		8	974	1611
	9	1407	237		9	1802	1197		9	979	1606
	10	1407	245		10	1791	1197		10	982	1606
	11	1413	253		11	1785	1197		11	990	1598
	12	1418	253		12	1777	1197		12	1004	1587
	13	1421	264		13	1771	1197		13	1010	1584
	14	1421	264		14	1763	1197		14	1015	1570
	15	1424	270		15	1747	1197		15	1021	1564
	16	1426	273		16	1736	1197		16	1024	1559
	17	1418	267		17	1733	1197		17	1029	1553
	18	1418	264		18	1730	1197		18	1035	1551
	19	1407	256		19	1719	1200		19	1040	1548
	20	1407	273		20	1714	1203		20	1048	1542
	21	1407	278		21	1708	1211		21	1054	1537
	22	1413	289		22	1702	1211		22	1059	1531
	23	1418	295		23	1694	1211		23	1068	1529
	24	1418	300		24	1683	1211		24	1076	1518
	25	1418	303		25	1678	1211		25	1087	1507
	26	1421	303		26	1672	1211		26	1090	1498
	27	1421	320		27	1658	1217		27	1095	1493
	28	1418	328		28	1656	1217		28	1101	1484
	29	1421	331		29	1650	1217		29	1104	1482
	30	1421	339		30	1645	1217		30	1106	1479
	31	1413	345		31	1645	1217		31	1117	1471
	32	1410	347		32	1642	1217		32	1117	1460
	33	1410	347		33	1642	1217		33	1126	1451
	34	1407	333		34	1642	1217		34	1131	1443
	35	1407	314		35	1645	1214		35	1139	1432
	36	1407	298		36	1647	1214		36	1150	1424
	37	1413	273		37	1647	1208		37	1156	1421
[truncated: 443 more rows]

## Sheet: Fig1c and Supp Fig1d
Figure 1c and Supp Fig 1d			Single cell migration analysis of hTERT-HME1 cells
	siCTRL				siNHSL3
	FRAMES	X	Y		FRAMES	X	Y
	1	525	1247		1	814	220
	2	537	1235		2	816	212
	3	521	1227		3	827	210
	4	505	1225		4	837	210
	5	502	1221		5	842	210
	6	500	1207		6	846	212
	7	485	1199		7	849	216
	8	484	1191		8	859	219
	9	490	1185		9	859	220
	10	498	1167		10	858	227
	11	513	1155		11	858	232
	12	517	1133		12	857	236
	13	518	1129		13	861	238
	14	521	1127		14	863	240
	15	521	1127		15	867	252
	16	534	1117		16	869	261
	17	541	1117		17	866	265
	18	544	1115		18	871	273
	19	553	1114		19	874	275
	20	560	1106		20	877	277
	21	558	1101		21	889	277
	22	562	1095		22	898	267
	23	570	1089		23	902	267
	24	568	1083		24	892	260
	25	553	1078		25	889	256
	26	541	1070		26	888	249
	27	541	1065		27	872	227
	28	540	1074		28	867	221
	29	541	1074		29	861	213
	30	541	1074		30	859	205
	31	549	1083		31	853	189
	32	560	1082		32	855	179
	33	568	1078		33	853	176
	34	564	1079		34	851	172
	35	564	1078		35	847	169
	36	557	1082		36	843	168
	37	552	1085		37	834	170
	38	558	1083		38	826	170
	39	562	1082		39	815	170
	40	564	1081		40	807	170
	41	564	1075		41	802	169
	42	564	1073		42	796	167
	43	565	1070		43	788	160
	44	565	1070		44	783	147
	45	569	1069		45	786	137
	46	570	1074		46	785	135
	47	570	1071		47	774	134
	48	564	1074		48	773	128
	49	566	1079		49	777	118
	50	566	1081		50	778	113
	1	276	721		1	851	657
	2	276	725		2	847	654
	3	273	733		3	846	649
	4	269	738		4	846	647
	5	268	741		5	845	642
	6	260	745		6	844	638
	7	258	746		7	842	632
	8	258	746		8	839	628
	9	257	747		9	837	620
	10	257	747		10	835	614
	11	253	751		11	835	612
	12	254	751		12	834	610
	13	256	758		13	829	602
	14	262	761		14	831	600
	15	254	771		15	831	598
	16	248	781		16	831	596
	17	244	781		17	831	594
	18	241	777		18	831	592
	19	240	773		19	830	589
	20	240	773		20	828	586
	21	237	775		21	825	583
	22	246	777		22	825	581
	23	253	779		23	824	580
	24	254	783		24	826	584
	25	253	781		25	826	584
	26	248	778		26	826	584
	27	244	778		27	827	585
	28	241	775		28	827	585
	29	236	770		29	827	585
	30	233	769		30	828	585
	31	233	762		31	830	586
	32	228	755		32	832	586
	33	220	755		33	833	586
	34	218	753		34	833	586
	35	224	755		35	833	588
	36	218	751		36	835	588
	37	218	753		37	835	588
	38	221	759		38	833	584
	39	216	761		39	833	584
	40	212	759		40	834	585
	41	208	755		41	837	588
	42	209	750		42	839	590
	43	209	745		43	841	592
	44	212	742		44	843	597
	45	208	735		45	850	606
	46	209	737		46	851	611
	47	212	739		47	855	615
	48	200	731		48	855	616
	49	205	717		49	858	616
	50	214	713		50	861	618
	1	649	1466		1	486	689
	2	655	1463		2	481	695
	3	679	1456		3	464	705
	4	691	1458		4	446	698
	5	709	1458		5	433	695
	6	731	1454		6	426	690
	7	754	1459		7	421	682
	8	772	1465		8	413	661
	9	775	1465		9	409	658
	10	776	1469		10	406	653
	11	778	1479		11	401	645
	12	783	1493		12	373	623
	13	816	1511		13	360	614
	14	837	1508		14	357	607
	15	846	1502		15	356	607
	16	846	1510		16	353	607
	17	847	1528		17	340	603
	18	838	1543		18	332	602
	19	838	1550		19	330	601
	20	835	1566		20	329	615
	21	839	1571		21	329	617
	22	852	1571		22	326	617
	23	880	1568		23	324	615
	24	885	1568		24	322	614
	25	886	1571		25	322	614
	26	893	1578		26	320	614
	27	894	1601		27	314	614
	28	877	1625		28	305	617
	29	860	1637		29	290	618
	30	841	1639		30	286	618
	31	832	1644		31	272	618
	32	819	1646		32	272	618
	33	804	1647		33	272	615
	34	797	1648		34	272	615
	35	784	1648		35	272	615
	36	775	1646		36	276	613
	37	765	1648		37	276	610
	38	752	1649		38	278	605
	39	739	1651		39	280	599
	40	725	1652		40	280	593
	41	710	1654		41	281	585
	42	698	1655		42	298	585
	43	687	1659		43	298	586
	44	674	1659		44	298	586
	45	667	1655		45	298	586
	46	666	1650		46	301	586
	47	658	1645		47	302	587
	48	654	1635		48	314	587
	49	650	1624		49	321	585
	50	651	1620		50	329	578
	1	685	1710		1	448	1467
	2	680	1717		2	439	1462
	3	675	1725		3	433	1462
	4	676	1730		4	430	1461
	5	682	1741		5	424	1458
	6	698	1743		6	418	1452
	7	702	1747		7	414	1445
	8	705	1756		8	410	1441
	9	709	1767		9	401	1435
	10	724	1767		10	393	1426
	11	720	1775		11	394	1420
	12	718	1778		12	394	1413
	13	716	1782		13	396	1408
	14	715	1784		14	392	1392
	15	717	1787		15	392	1388
	16	714	1789		16	391	1383
	17	712	1789		17	391	1378
	18	715	1794		18	391	1373
	19	722	1794		19	389	1367
	20	729	1793		20	381	1362
	21	738	1793		21	380	1361
	22	736	1790		22	380	1360
	23	742	1789		23	381	1355
	24	737	1791		24	382	1348
	25	742	1792		25	385	1341
	26	744	1787		26	389	1335
	27	744	1785		27	395	1331
	28	746	1785		28	396	1330
	29	746	1787		29	403	1330
	30	745	1788		30	410	1330
	31	743	1788		31	418	1330
	32	748	1789		32	421	1330
	33	753	1794		33	426	1330
	34	750	1790		34	427	1330
	35	747	1792		35	432	1335
	36	756	1786		36	438	1343
	37	748	1789		37	454	1352
	38	748	1791		38	460	1354
	39	749	1791		39	463	1357
	40	749	1792		40	468	1361
	41	748	1793		41	468	1365
	42	745	1794		42	468	1367
	43	745	1794		43	470	1371
	44	743	1795		44	470	1374
	45	739	1796		45	470	1377
	46	729	1796		46	470	1383
	47	725	1796		47	468	1387
	48	724	1797		48	466	1393
	49	722	1796		49	465	1399
	50	729	1800		50	464	1403
	1	1205	518		1	1493	1136
	2	1201	522		2	1494	1129
	3	1191	530		3	1499	1123
	4	1175	543		4	1503	1111
	5	1169	548		5	1503	1097
	6	1160	550		6	1501	1089
	7	1147	554		7	1499	1083
	8	1133	561		8	1470	1067
	9	1126	577		9	1451	1062
	10	1124	590		10	1439	1061
	11	1125	602		11	1433	1061
	12	1126	609		12	1433	1059
	13	1130	616		13	1429	1055
	14	1124	620		14	1429	1052
	15	1112	618		15	1429	1047
	16	1103	617		16	1422	1042
	17	1071	615		17	1415	1041
	18	1060	613		18	1409	1038
	19	1042	610		19	1404	1038
	20	1042	605		20	1401	1035
	21	1038	601		21	1400	1033
	22	1038	600		22	1395	1031
	23	1038	598		23	1391	1024
	24	1038	598		24	1388	1019
	25	1040	587		25	1387	1013
	26	1038	575		26	1384	1007
	27	1038	568		27	1382	1005
	28	1043	560		28	1374	989
	29	1056	552		29	1371	993
	30	1060	549		30	1360	989
	31	1058	539		31	1356	985
	32	1063	520		32	1356	985
	33	1064	508		33	1353	985
	34	1073	502		34	1351	988
	35	1071	503		35	1349	990
	36	1070	502		36	1345	995
	37	1069	500		37	1337	1000
	38	1068	495		38	1336	1004
	39	1053	493		39	1336	1004
	40	1045	491		40	1335	1005
	41	1044	490		41	1330	1006
	42	1033	490		42	1328	1006
	43	1027	491		43	1324	1004
	44	1010	494		44	1320	999
	45	995	494		45	1314	986
	46	979	492		46	1311	981
	47	972	490		47	1308	975
	48	966	501		48	1306	970
	49	969	504		49	1304	965
	50	958	509		50	1307	965
	1	1285	936		1	591	1318
	2	1285	926		2	607	1314
	3	1282	911		3	614	1314
	4	1284	899		4	621	1314
	5	1282	886		5	630	1314
	6	1287	867		6	649	1314
	7	1298	861		7	653	1319
	8	1304	856		8	649	1322
	9	1299	854		9	647	1317
	10	1290	853		10	647	1315
	11	1286	846		11	647	1314
	12	1291	849		12	641	1305
	13	1290	847		13	635	1298
	14	1279	846		14	630	1290
	15	1278	843		15	623	1281
	16	1296	837		16	627	1277
	17	1302	831		17	627	1277
	18	1291	831		18	627	1275
	19	1285	829		19	626	1271
	20	1292	824		20	626	1270
	21	1290	822		21	626	1267
	22	1295	818		22	627	1261
	23	1280	814		23	627	1261
	24	1292	810		24	627	1257
	25	1298	814		25	631	1250
	26	1292	816		26	635	1247
	27	1298	813		27	641	1243
	28	1296	807		28	642	1239
	29	1300	797		29	643	1238
	30	1299	793		30	646	1241
	31	1301	788		31	649	1245
	32	1306	791		32	661	1247
	33	1317	795		33	674	1249
	34	1321	800		34	679	1249
	35	1325	804		35	682	1234
	36	1328	805		36	670	1223
	37	1328	799		37	663	1218
	38	1339	796		38	658	1218
	39	1348	796		39	650	1217
	40	1349	800		40	647	1217
	41	1351	802		41	645	1223
	42	1351	808		42	638	1223
	43	1350	817		43	634	1229
	44	1349	816		44	634	1235
	45	1351	818		45	634	1239
	46	1357	820		46	633	1243
	47	1356	827		47	643	1249
	48	1354	831		48	650	1253
	49	1357	846		49	655	1255
	50	1366	850		50	662	1259
	1	419	1505		1	1044	1492
	2	408	1498		2	1048	1478
	3	410	1498		3	1041	1472
	4	407	1502		4	1039	1467
	5	410	1494		5	1037	1467
	6	409	1501		6	1037	1458
	7	413	1506		7	1041	1452
	8	412	1513		8	1043	1448
	9	412	1510		9	1048	1446
	10	408	1510		10	1057	1442
	11	404	1502		11	1068	1432
	12	400	1498		12	1075	1428
	13	406	1502		13	1077	1426
	14	408	1497		14	1083	1423
	15	408	1489		15	1084	1419
	16	418	1485		16	1085	1416
	17	419	1488		17	1097	1412
	18	418	1496		18	1103	1408
	19	415	1500		19	1104	1408
	20	416	1500		20	1109	1404
	21	414	1505		21	1112	1402
	22	416	1506		22	1121	1400
	23	413	1505		23	1129	1400
	24	416	1497		24	1139	1400
	25	422	1495		25	1151	1399
	26	424	1497		26	1152	1399
	27	419	1502		27	1156	1403
	28	413	1498		28	1161	1404
	29	413	1502		29	1173	1415
	30	414	1505		30	1175	1416
	31	420	1503		31	1180	1426
	32	414	1508		32	1183	1432
	33	420	1513		33	1188	1444
	34	430	1511		34	1191	1447
	35	424	1506		35	1188	1458
	36	427	1503		36	1189	1466
	37	441	1502		37	1192	1471
	38	442	1502		38	1195	1483
	39	428	1502		39	1195	1492
	40	431	1506		40	1197	1498
	41	436	1508		41	1197	1504
	42	431	1503		42	1204	1508
	43	419	1503		43	1203	1515
	44	417	1504		44	1203	1520
	45	426	1509		45	1200	1527
	46	432	1509		46	1201	1535
	47	435	1515		47	1201	1540
	48	441	1515		48	1196	1543
	49	441	1512		49	1193	1544
	50	431	1526		50	1192	1546
	1	1264	464		1	1320	1560
	2	1267	449		2	1323	1558
	3	1260	429		3	1323	1558
	4	1255	410		4	1324	1555
	5	1252	404		5	1329	1550
	6	1252	389		6	1333	1548
	7	1247	377		7	1340	1543
	8	1240	365		8	1345	1539
	9	1237	361		9	1347	1538
	10	1236	360		10	1353	1536
	11	1236	364		11	1360	1534
	12	1233	366		12	1369	1534
	13	1225	362		13	1376	1532
	14	1224	360		14	1379	1532
	15	1225	354		15	1385	1532
	16	1231	348		16	1388	1532
	17	1211	305		17	1391	1536
	18	1208	298		18	1391	1538
	19	1207	289		19	1389	1547
	20	1200	289		20	1391	1556
	21	1193	296		21	1393	1564
	22	1187	304		22	1396	1571
	23	1180	302		23	1393	1578
	24	1172	308		24	1392	1584
	25	1161	312		25	1393	1588
	26	1153	306		26	1392	1592
	27	1149	324		27	1389	1600
	28	1144	338		28	1389	1602
	29	1143	344		29	1395	1611
	30	1143	346		30	1392	1627
	31	1144	352		31	1393	1630
	32	1147	361		32	1396	1636
	33	1135	365		33	1396	1643
	34	1125	365		34	1396	1647
	35	1121	369		35	1395	1652
	36	1109	377		36	1389	1656
	37	1108	382		37	1388	1663
	38	1101	386		38	1387	1671
	39	1097	392		39	1383	1676
	40	1093	400		40	1380	1680
	41	1091	402		41	1376	1690
	42	1081	412		42	1369	1696
	43	1071	422		43	1368	1699
	44	1059	428		44	1363	1699
	45	1059	428		45	1345	1703
	46	1049	430		46	1340	1703
	47	1033	425		47	1331	1703
	48	1027	418		48	1327	1703
	49	1020	410		49	1319	1704
	50	1016	406		50	1311	1710
	1	369	1880		1	1686	574
	2	364	1876		2	1686	576
	3	364	1871		3	1691	581
	4	370	1868		4	1694	581
	5	377	1868		5	1698	583
	6	381	1867		6	1702	583
	7	373	1860		7	1702	583
	8	364	1848		8	1702	584
	9	358	1843		9	1702	586
	10	352	1828		10	1699	588
	11	349	1818		11	1699	589
	12	345	1806		12	1700	589
	13	340	1799		13	1702	590
	14	336	1796		14	1704	593
	15	332	1787		15	1704	594
	16	332	1786		16	1705	598
	17	322	1774		17	1706	600
	18	322	1764		18	1706	602
	19	324	1760		19	1702	607
	20	318	1754		20	1691	613
	21	318	1744		21	1674	621
	22	324	1734		22	1664	625
	23	313	1731		23	1656	631
	24	324	1723		24	1653	633
	25	334	1716		25	1653	633
	26	338	1714		26	1653	633
	27	349	1707		27	1649	641
	28	348	1694		28	1649	647
	29	361	1688		29	1649	650
	30	362	1678		30	1649	652
	31	360	1674		31	1651	657
	32	369	1670		32	1651	659
	33	361	1664		33	1655	665
	34	358	1656		34	1656	667
	35	370	1652		35	1656	671
	36	374	1646		36	1659	672
	37	368	1642		37	1663	674
	38	382	1640		38	1663	674
	39	388	1640		39	1666	674
	40	381	1632		40	1671	674
	41	380	1623		41	1678	676
	42	381	1620		42	1686	679
	43	374	1611		43	1689	681
	44	374	1607		44	1695	684
	45	362	1603		45	1700	685
	46	358	1600		46	1706	691
	47	365	1599		47	1711	696
	48	377	1595		48	1715	708
	49	388	1592		49	1720	710
	50	397	1590		50	1725	709
	1	1697	1240		1	162	1595
	2	1721	1254		2	170	1589
	3	1726	1254		3	176	1587
	4	1721	1238		4	185	1576
	5	1716	1220		5	192	1568
	6	1711	1211		6	198	1563
	7	1709	1202		7	205	1556
	8	1695	1194		8	212	1548
	9	1688	1186		9	226	1537
	10	1685	1177		10	249	1532
	11	1688	1160		11	261	1531
	12	1690	1148		12	268	1531
	13	1694	1139		13	276	1531
	14	1701	1127		14	289	1540
	15	1710	1129		15	304	1540
	16	1713	1130		16	309	1539
	17	1703	1125		17	321	1529
	18	1706	1121		18	328	1527
	19	1709	1115		19	333	1516
	20	1716	1116		20	338	1507
	21	1721	1116		21	341	1503
	22	1726	1116		22	348	1497
	23	1730	1116		23	358	1491
	24	1731	1118		24	373	1481
	25	1733	1112		25	377	1477
	26	1728	1109		26	382	1469
	27	1723	1108		27	392	1465
	28	1723	1116		28	416	1465
	29	1721	1123		29	433	1453
	30	1723	1131		30	437	1451
	31	1721	1136		31	441	1447
	32	1723	1141		32	446	1440
	33	1722	1150		33	456	1429
	34	1721	1152		34	460	1423
	35	1717	1156		35	469	1416
	36	1718	1162		36	474	1408
	37	1713	1162		37	476	1396
	38	1710	1160		38	480	1389
	39	1712	1165		39	482	1385
	40	1717	1168		40	484	1377
	41	1715	1168		41	486	1373
	42	1709	1164		42	486	1367
	43	1701	1161		43	494	1351
	44	1695	1158		44	497	1349
	45	1687	1156		45	504	1344
	46	1683	1156		46	509	1337
	47	1676	1156		47	516	1335
	48	1679	1157		48	526	1328
	49	1682	1159		49	537	1324
	50	1684	1163		50	545	1327
	1	1610	1364		1	1565	1989
	2	1597	1366		2	1573	1989
	3	1578	1368		3	1573	1989
	4	1575	1370		4	1579	1989
	5	1567	1377		5	1583	1987
	6	1568	1385		6	1587	1987
	7	1557	1385		7	1596	1975
	8	1546	1381		8	1606	1965
	9	1535	1387		9	1607	1954
	10	1531	1391		10	1615	1948
	11	1538	1396		11	1627	1945
	12	1545	1404		12	1641	1946
	13	1549	1411		13	1653	1947
	14	1546	1416		14	1662	1942
	15	1547	1420		15	1665	1932
	16	1553	1427		16	1673	1923
	17	1560	1429		17	1677	1920
	18	1566	1429		18	1687	1917
	19	1569	1428		19	1691	1917
	20	1567	1435		20	1697	1917
	21	1561	1441		21	1707	1920
	22	1558	1435		22	1715	1920
	23	1563	1434		23	1721	1921
	24	1568	1437		24	1728	1922
	25	1560	1436		25	1733	1919
	26	1564	1438		26	1732	1911
	27	1565	1430		27	1738	1900
	28	1571	1428		28	1741	1895
	29	1571	1428		29	1745	1891
	30	1574	1420		30	1745	1886
	31	1578	1424		31	1745	1881
	32	1581	1428		32	1747	1872
	33	1586	1425		33	1747	1870
	34	1583	1420		34	1751	1866
	35	1580	1427		35	1755	1867
	36	1582	1432		36	1755	1867
	37	1590	1433		37	1760	1857
	38	1589	1432		38	1772	1852
	39	1595	1434		39	1777	1845
	40	1597	1434		40	1785	1844
	41	1605	1439		41	1789	1844
	42	1611	1430		42	1798	1844
	43	1616	1425		43	1805	1845
	44	1616	1423		44	1811	1850
	45	1616	1422		45	1820	1858
	46	1619	1427		46	1822	1876
	47	1624	1430		47	1822	1891
	48	1629	1433		48	1823	1893
	49	1636	1432		49	1822	1899
	50	1634	1436		50	1817	1908
	1	898	347		1	384	40
	2	898	346		2	385	54
	3	892	346		3	386	58
	4	895	350		4	394	61
	5	899	354		5	417	60
	6	904	363		6	422	58
	7	911	378		7	438	49
	8	917	381		8	438	48
	9	923	388		9	445	54
	10	930	388		10	450	81
	11	933	384		11	446	92
	12	935	374		12	446	100
	13	932	366		13	448	102
	14	932	362		14	433	112
	15	939	358		15	425	114
	16	942	356		16	426	117
	17	941	349		17	425	117
	18	941	346		18	421	124
	19	934	356		19	421	124
	20	923	364		20	424	124
	21	923	368		21	428	124
	22	922	372		22	433	124
	23	916	370		23	434	125
	24	908	364		24	433	126
	25	906	356		25	429	129
	26	906	351		26	422	133
	27	897	360		27	413	133
	28	893	369		28	409	133
	29	893	369		29	398	136
	30	899	369		30	389	138
	31	901	365		31	378	142
	32	902	365		32	374	148
	33	902	362		33	376	150
	34	904	362		34	376	157
	35	906	362		35	376	166
	36	912	368		36	376	170
	37	913	370		37	377	176
	38	920	372		38	377	177
	39	918	374		39	370	184
	40	911	371		40	357	190
	41	912	371		41	348	196
	42	904	366		42	352	209
	43	898	362		43	352	213
	44	892	361		44	357	225
	45	890	359		45	369	228
	46	887	357		46	381	240
	47	888	363		47	392	246
	48	887	358		48	396	248
	49	885	355		49	409	250
	50	888	359		50	416	248
	1	139	1468		1	1275	970
	2	130	1478		2	1274	963
	3	126	1484		3	1277	955
	4	118	1497		4	1277	951
	5	110	1498		5	1274	947
	6	112	1502		6	1269	945
	7	108	1504		7	1262	942
	8	104	1508		8	1257	938
	9	98	1507		9	1255	931
	10	92	1504		10	1253	929
	11	83	1494		11	1250	925
	12	84	1484		12	1246	921
	13	80	1476		13	1243	918
	14	76	1467		14	1238	918
	15	75	1460		15	1230	922
	16	71	1453		16	1215	929
	17	69	1451		17	1210	930
	18	77	1443		18	1205	931
	19	84	1432		19	1206	929
	20	88	1423		20	1210	927
	21	100	1424		21	1210	923
	22	106	1429		22	1209	915
	23	107	1440		23	1206	906
	24	109	1447		24	1203	902
	25	105	1450		25	1199	895
	26	96	1447		26	1190	891
	27	96	1442		27	1185	890
	28	96	1440		28	1181	890
	29	98	1437		29	1177	890
	30	102	1434		30	1165	890
	31	111	1430		31	1161	891
	32	117	1427		32	1155	893
	33	122	1425		33	1146	893
	34	128	1418		34	1142	893
	35	133	1419		35	1135	887
	36	133	1420		36	1126	879
	37	138	1422		37	1130	869
	38	146	1424		38	1133	862
	39	152	1423		39	1134	854
	40	152	1426		40	1134	847
	41	152	1426		41	1137	838
	42	154	1430		42	1154	823
	43	154	1433		43	1163	817
	44	156	1442		44	1178	817
	45	159	1442		45	1187	833
	46	164	1447		46	1197	842
	47	162	1454		47	1211	851
	48	158	1470		48	1213	853
	49	156	1477		49	1217	857
	50	157	1476		50	1218	859
	1	1531	1032		1	1205	1050
	2	1526	1028		2	1197	1054
	3	1530	1038		3	1191	1059
	4	1530	1048		4	1187	1063
	5	1527	1034		5	1185	1066
	6	1527	1034		6	1181	1071
	7	1533	1043		7	1178	1074
	8	1543	1042		8	1171	1081
	9	1545	1032		9	1171	1086
	10	1543	1024		10	1171	1089
	11	1551	1014		11	1175	1097
	12	1559	1003		12	1183	1102
	13	1565	998		13	1191	1107
	14	1569	980		14	1193	1107
	15	1559	972		15	1193	1107
	16	1545	972		16	1197	1103
	17	1538	972		17	1198	1102
	18	1537	972		18	1206	1101
	19	1530	974		19	1213	1095
	20	1527	974		20	1218	1093
	21	1523	976		21	1226	1091
	22	1519	979		22	1231	1090
	23	1519	986		23	1235	1089
	24	1519	991		24	1241	1089
	25	1519	991		25	1245	1086
	26	1511	992		26	1247	1083
	27	1511	996		27	1249	1081
	28	1506	996		28	1258	1081
	29	1491	988		29	1261	1081
	30	1483	988		30	1266	1081
	31	1481	983		31	1269	1081
	32	1475	986		32	1275	1077
	33	1474	992		33	1282	1075
	34	1475	1000		34	1289	1074
	35	1471	1000		35	1295	1074
	36	1461	1000		36	1295	1074
	37	1459	1000		37	1310	1066
	38	1454	1000		38	1317	1063
	39	1449	1003		39	1319	1059
	40	1442	999		40	1317	1053
	41	1433	994		41	1314	1046
	42	1433	984		42	1305	1029
	43	1437	978		43	1295	1018
	44	1442	975		44	1289	1014
	45	1443	975		45	1286	1011
	46	1449	972		46	1274	1015
	47	1450	972		47	1273	1023
	48	1446	975		48	1277	1039
	49	1446	975		49	1277	1043
	50	1447	980		50	1281	1054
	1	753	1167		1	1002	1689
	2	740	1169		2	1002	1688
	3	728	1184		3	1003	1685
	4	746	1196		4	1003	1681
	5	764	1204		5	999	1680
	6	761	1213		6	999	1677
	7	748	1224		7	997	1673
	8	748	1233		8	995	1669
	9	750	1244		9	994	1666
	10	752	1245		10	989	1665
	11	752	1248		11	984	1667
	12	749	1257		12	982	1671
	13	737	1269		13	980	1676
	14	714	1269		14	979	1677
	15	710	1269		15	975	1677
	16	702	1271		16	975	1677
	17	698	1275		17	975	1677
	18	689	1273		18	973	1677
	19	678	1257		19	970	1676
	20	674	1253		20	968	1673
	21	650	1245		21	968	1673
	22	648	1244		22	968	1673
	23	648	1244		23	967	1672
	24	641	1244		24	967	1670
	25	640	1244		25	961	1666
	26	640	1243		26	955	1660
	27	636	1248		27	952	1654
	28	630	1255		28	950	1649
	29	636	1245		29	945	1642
	30	641	1239		30	945	1636
	31	644	1235		31	945	1633
	32	644	1235		32	953	1629
	33	634	1235		33	954	1627
	34	629	1232		34	956	1623
	35	622	1221		35	955	1622
	36	617	1215		36	955	1618
	37	608	1200		37	954	1613
	38	608	1197		38	953	1610
	39	600	1192		39	952	1608
	40	594	1196		40	948	1605
	41	586	1197		41	945	1603
	42	596	1189		42	934	1604
	43	585	1196		43	932	1608
	44	600	1173		44	931	1611
	45	604	1171		45	931	1612
	46	608	1163		46	932	1614
	47	608	1160		47	932	1615
	48	608	1148		48	930	1612
	49	608	1132		49	929	1610
	50	610	1127		50	927	1606
	1	922	1185		1	691	978
	2	923	1168		2	697	974
	3	923	1161		3	699	972
	4	927	1149		4	703	954
	5	929	1145		5	715	942
	6	930	1145		6	759	944
	7	929	1149		7	765	944
	8	929	1149		8	771	940
	9	923	1149		9	777	938
	10	930	1145		10	781	928
	11	927	1140		11	781	916
	12	927	1140		12	785	906
	13	927	1144		13	791	900
	14	935	1143		14	795	892
	15	929	1151		15	797	882
	16	923	1149		16	805	870
	17	931	1133		17	805	864
	18	930	1139		18	805	860
	19	922	1143		19	803	852
	20	926	1139		20	803	852
	21	926	1133		21	803	848
	22	925	1128		22	805	844
	23	925	1133		23	805	842
	24	925	1144		24	805	838
	25	927	1135		25	809	832
	26	926	1132		26	809	832
	27	927	1125		27	813	828
	28	929	1125		28	821	822
	29	926	1125		29	821	822
	30	921	1124		30	821	820
	31	926	1123		31	825	814
	32	925	1120		32	827	812
	33	925	1115		33	829	806
	34	925	1112		34	829	806
	35	925	1112		35	829	804
	36	921	1120		36	829	804
	37	925	1121		37	829	804
	38	925	1124		38	829	804
	39	926	1120		39	825	810
	40	930	1117		40	825	810
	41	925	1121		41	825	808
	42	929	1116		42	825	802
	43	934	1108		43	825	802
	44	938	1104		44	827	796
	45	933	1111		45	829	790
	46	929	1112		46	829	788
	47	925	1109		47	831	784
	48	927	1105		48	833	782
	49	929	1103		49	833	778
	50	929	1103		50	835	774
	1	955	913		1	605	1128
	2	956	916		2	603	1130
	3	957	908		3	605	1136
	4	965	904		4	611	1142
	5	976	915		5	615	1148
	6	1002	934		6	615	1152
	7	1011	938		7	621	1162
	8	1000	946		8	623	1164
	9	995	947		9	619	1168
	10	992	946		10	611	1170
	11	989	941		11	611	1170
	12	988	965		12	603	1176
	13	986	977		13	601	1176
	14	979	988		14	599	1178
	15	971	987		15	591	1182
	16	966	972		16	585	1188
	17	964	961		17	581	1194
	18	959	950		18	571	1202
	19	957	946		19	561	1202
	20	953	945		20	551	1202
	21	947	943		21	543	1202
	22	946	940		22	537	1206
	23	946	930		23	527	1210
	24	952	912		24	523	1210
	25	966	907		25	513	1214
	26	983	907		26	507	1208
	27	1002	914		27	505	1200
	28	1006	926		28	505	1198
	29	997	936		29	507	1192
	30	991	942		30	513	1182
	31	983	945		31	517	1180
	32	977	951		32	527	1172
	33	964	984		33	529	1172
	34	958	991		34	531	1170
	35	944	994		35	535	1166
	36	935	983		36	537	1164
	37	927	970		37	537	1164
	38	924	965		38	547	1164
	39	927	960		39	553	1164
	40	931	953		40	561	1162
	41	947	946		41	563	1162
	42	958	940		42	569	1166
	43	960	933		43	571	1166
	44	965	927		44	571	1168
	45	972	929		45	577	1176
	46	980	940		46	577	1180
	47	981	933		47	579	1182
	48	971	929		48	579	1182
	49	958	925		49	589	1188
	50	956	917		50	589	1188
	1	1919	656		1	193	1152
	2	1903	667		2	197	1127
	3	1904	677		3	202	1117
	4	1899	685		4	204	1114
	5	1888	685		5	206	1110
	6	1886	689		6	213	1101
	7	1888	696		7	213	1094
	8	1880	705		8	214	1085
	9	1872	715		9	225	1073
	10	1872	719		10	226	1067
	11	1868	727		11	228	1060
	12	1864	736		12	234	1049
	13	1860	744		13	240	1039
	14	1856	756		14	247	1034
	15	1851	761		15	253	1027
	16	1860	765		16	258	1019
	17	1855	777		17	261	1014
	18	1847	781		18	268	1013
	19	1842	783		19	273	1006
	20	1848	793		20	279	1001
	21	1851	800		21	285	997
	22	1855	808		22	292	993
	23	1855	808		23	296	988
	24	1858	808		24	299	980
	25	1863	817		25	303	973
	26	1872	825		26	298	970
	27	1886	848		27	297	966
	28	1882	843		28	301	962
	29	1890	843		29	310	964
	30	1892	840		30	316	959
	31	1892	840		31	324	952
	32	1899	840		32	331	951
	33	1899	840		33	338	951
	34	1904	841		34	347	954
	35	1910	849		35	352	955
	36	1911	849		36	355	954
	37	1919	845		37	362	954
	38	1926	841		38	372	954
	39	1918	857		39	373	953
	40	1915	857		40	370	952
	41	1908	864		41	371	952
	42	1908	864		42	373	953
	43	1903	865		43	367	960
	44	1902	863		44	367	961
	45	1900	861		45	364	960
	46	1892	871		46	359	963
	47	1886	875		47	359	966
	48	1876	883		48	357	974
	49	1876	885		49	359	989
	50	1875	891		50	359	994
	1	1214	1289		1	268	1233
	2	1215	1269		2	280	1251
	3	1214	1266		3	288	1256
	4	1204	1269		4	301	1258
	5	1197	1271		5	320	1265
	6	1188	1275		6	340	1264
	7	1181	1276		7	357	1273
	8	1175	1273		8	363	1273
	9	1172	1261		9	374	1272
	10	1172	1252		10	386	1268
	11	1169	1248		11	398	1262
	12	1148	1250		12	405	1258
	13	1131	1250		13	415	1263
	14	1109	1243		14	422	1274
	15	1091	1232		15	431	1285
	16	1088	1222		16	445	1296
	17	1093	1222		17	451	1302
	18	1085	1228		18	456	1309
	19	1082	1221		19	461	1313
	20	1075	1222		20	460	1312
	21	1074	1225		21	465	1315
	22	1064	1227		22	468	1321
	23	1063	1218		23	469	1332
	24	1060	1214		24	471	1339
	25	1066	1217		25	474	1354
	26	1069	1216		26	472	1359
	27	1073	1210		27	471	1362
	28	1074	1208		28	474	1368
	29	1059	1207		29	480	1367
	30	1058	1205		30	485	1367
	31	1056	1211		31	488	1365
	32	1057	1215		32	491	1360
	33	1068	1214		33	492	1358
	34	1074	1214		34	496	1358
	35	1078	1214		35	504	1361
	36	1087	1211		36	508	1368
	37	1087	1205		37	509	1371
	38	1089	1199		38	513	1375
	39	1085	1196		39	513	1378
	40	1085	1193		40	517	1378
	41	1082	1192		41	519	1378
	42	1091	1188		42	514	1379
	43	1094	1186		43	512	1381
	44	1096	1183		44	495	1388
	45	1099	1182		45	485	1388
	46	1104	1181		46	483	1384
	47	1106	1176		47	483	1387
	48	1108	1173		48	480	1386
	49	1103	1176		49	480	1386
	50	1100	1178		50	479	1383
	1	1305	1076		1	1744	1204
	2	1304	1073		2	1744	1201
	3	1302	1070		3	1745	1195
	4	1296	1058		4	1750	1173
	5	1300	1047		5	1750	1165
	6	1300	1040		6	1750	1157
	7	1302	1034		7	1747	1154
	8	1306	1025		8	1724	1138
	9	1307	1017		9	1722	1133
	10	1307	1010		10	1725	1129
	11	1309	998		11	1731	1122
	12	1307	991		12	1749	1119
	13	1307	980		13	1756	1116
	14	1308	969		14	1768	1131
	15	1307	965		15	1766	1140
	16	1306	952		16	1757	1140
	17	1305	948		17	1750	1140
	18	1305	944		18	1749	1130
	19	1302	939		19	1750	1125
	20	1294	935		20	1753	1120
	21	1290	933		21	1753	1119
	22	1287	932		22	1752	1117
	23	1292	931		23	1745	1115
	24	1296	926		24	1741	1116
	25	1306	926		25	1737	1117
	26	1312	929		26	1734	1118
	27	1315	929		27	1731	1123
	28	1313	929		28	1731	1125
	29	1312	933		29	1731	1131
	30	1311	936		30	1728	1137
	31	1317	945		31	1728	1139
	32	1312	949		32	1728	1139
	33	1305	947		33	1728	1139
	34	1304	949		34	1733	1136
	35	1304	950		35	1736	1134
	36	1304	950		36	1741	1132
	37	1301	947		37	1743	1134
	38	1297	948		38	1746	1137
	39	1285	951		39	1748	1138
	40	1258	953		40	1751	1141
	41	1232	956		41	1752	1143
	42	1222	961		42	1752	1144
	43	1212	957		43	1751	1144
	44	1217	953		44	1751	1144
	45	1219	962		45	1748	1146
	46	1223	966		46	1748	1146
	47	1232	962		47	1748	1151
	48	1235	955		48	1747	1154
	49	1241	949		49	1747	1154
	50	1248	937		50	1744	1152
	1	473	1368		1	412	689
	2	456	1375		2	402	695
	3	453	1375		3	394	699
	4	460	1373		4	386	706
	5	466	1376		5	384	706
	6	470	1377		6	382	709
	7	474	1379		7	377	718
	8	478	1379		8	368	723
	9	480	1380		9	364	729
	10	480	1380		10	354	729
	11	474	1380		11	345	727
	12	474	1383		12	337	727
	13	477	1384		13	329	717
	14	482	1383		14	322	719
	15	486	1383		15	317	721
	16	489	1381		16	312	721
	17	490	1377		17	306	725
	18	494	1377		18	305	733
	19	497	1377		19	302	734
	20	500	1383		20	301	735
	21	498	1385		21	294	735
	22	496	1383		22	289	731
	23	492	1385		23	282	729
	24	488	1388		24	276	726
	25	486	1388		25	265	729
	26	484	1389		26	266	733
	27	484	1391		27	266	734
	28	481	1392		28	264	739
	29	482	1392		29	257	742
	30	484	1391		30	257	742
	31	481	1388		31	253	742
	32	480	1388		32	248	745
	33	477	1388		33	242	742
	34	481	1391		34	241	738
	35	481	1392		35	236	733
	36	476	1392		36	232	725
	37	476	1392		37	222	718
	38	476	1392		38	218	717
	39	477	1395		39	218	717
	40	478	1397		40	208	710
	41	477	1400		41	202	702
	42	473	1399		42	204	698
	43	469	1396		43	205	694
	44	470	1395		44	205	682
	45	473	1399		45	201	675
	46	473	1399		46	197	670
	47	473	1401		47	194	666
	48	474	1397		48	189	662
	49	474	1397		49	188	659
	50	476	1396		50	185	654
	1	874	1672		1	456	558
	2	876	1665		2	464	557
	3	876	1660		3	466	557
	4	865	1659		4	480	559
	5	854	1656		5	486	562
	6	850	1656		6	493	563
	7	857	1653		7	496	566
	8	866	1647		8	500	571
	9	866	1643		9	502	573
	10	866	1640		10	509	577
	11	866	1639		11	514	586
	12	870	1644		12	517	594
	13	870	1644		13	520	611
	14	866	1643		14	520	615
	15	862	1643		15	526	633
	16	858	1643		16	530	643
	17	844	1657		17	534	651
	18	842	1663		18	534	659
	19	837	1668		19	534	666
	20	836	1661		20	536	673
	21	838	1657		21	534	677
	22	838	1652		22	533	677
	23	841	1640		23	530	679
	24	844	1619		24	522	686
	25	844	1603		25	513	694
	26	844	1591		26	500	698
	27	844	1580		27	493	701
	28	838	1571		28	486	705
	29	838	1556		29	485	706
	30	846	1539		30	482	707
	31	848	1524		31	481	707
	32	849	1513		32	472	710
	33	848	1507		33	466	710
	34	848	1497		34	466	710
	35	854	1481		35	468	713
	36	860	1476		36	472	713
	37	864	1468		37	478	727
	38	862	1461		38	474	738
	39	856	1455		39	472	742
	40	853	1448		40	468	751
	41	854	1432		41	468	763
	42	866	1424		42	466	769
	43	877	1415		43	468	775
	44	884	1405		44	462	782
	45	888	1399		45	458	791
	46	889	1391		46	454	794
	47	892	1380		47	448	803
	48	886	1375		48	442	807
	49	882	1367		49	433	813
	50	894	1361		50	428	817
	1	269	982		1	935	592
	2	269	974		2	930	590
	3	273	967		3	918	584
	4	278	967		4	914	584
	5	282	966		5	905	581
	6	288	962		6	893	578
	7	285	953		7	883	573
	8	284	943		8	869	570
	9	281	934		9	857	572
	10	284	919		10	845	573
	11	293	906		11	843	570
	12	305	887		12	833	568
	13	316	877		13	814	568
	14	329	866		14	810	568
	15	333	857		15	805	565
	16	333	847		16	795	562
	17	342	838		17	789	560
	18	353	834		18	767	552
	19	357	817		19	762	541
	20	365	802		20	753	517
	21	378	799		21	747	501
	22	386	790		22	741	485
	23	386	783		23	729	470
	24	393	779		24	723	465
	25	400	774		25	711	462
	26	401	773		26	706	460
	27	414	767		27	705	453
	28	420	767		28	705	442
	29	422	769		29	713	426
	30	426	770		30	719	410
	31	428	771		31	729	396
	32	441	770		32	734	373
	33	444	770		33	731	360
	34	444	775		34	729	348
	35	441	778		35	715	324
	36	437	778		36	713	314
	37	433	778		37	715	304
	38	436	779		38	723	292
	39	445	782		39	735	282
	40	453	781		40	754	278
	41	454	781		41	765	278
	42	457	785		42	766	278
	43	456	789		43	770	278
	44	456	794		44	773	278
	45	458	798		45	778	277
	46	461	799		46	779	277
	47	458	794		47	783	274
	48	453	791		48	786	274
	49	450	790		49	789	274
	50	445	786		50	791	274
	1	1077	350		1	1818	1694
	2	1082	350		2	1811	1698
	3	1089	350		3	1809	1701
	4	1109	342		4	1808	1702
	5	1109	342		5	1803	1703
	6	1114	341		6	1800	1704
	7	1116	354		7	1795	1705
	8	1116	361		8	1784	1702
	9	1116	364		9	1775	1700
	10	1116	366		10	1774	1700
	11	1116	369		11	1771	1699
	12	1116	370		12	1768	1698
	13	1120	372		13	1765	1698
	14	1122	374		14	1760	1696
	15	1126	374		15	1758	1696
	16	1128	374		16	1754	1696
	17	1133	374		17	1748	1694
	18	1137	374		18	1744	1695
	19	1142	374		19	1744	1695
	20	1146	374		20	1739	1697
	21	1150	376		21	1734	1698
	22	1148	384		22	1730	1699
	23	1148	388		23	1726	1699
	24	1149	389		24	1719	1699
	25	1154	390		25	1714	1700
	26	1156	390		26	1707	1701
	27	1160	393		27	1691	1707
	28	1168	392		28	1687	1711
	29	1178	388		29	1683	1713
	30	1184	385		30	1686	1712
	31	1186	389		31	1687	1711
	32	1198	388		32	1690	1711
	33	1196	380		33	1693	1712
	34	1197	377		34	1691	1715
	35	1204	376		35	1687	1714
	36	1205	384		36	1684	1712
	37	1210	388		37	1684	1712
	38	1214	392		38	1679	1712
	39	1214	394		39	1680	1712
	40	1217	398		40	1681	1713
	41	1232	398		41	1677	1714
	42	1234	397		42	1674	1714
	43	1234	397		43	1669	1711
	44	1234	406		44	1661	1708
	45	1232	414		45	1655	1710
	46	1236	416		46	1652	1712
	47	1244	412		47	1643	1712
	48	1242	412		48	1641	1712
	49	1240	412		49	1639	1712
	50	1237	410		50	1637	1715
	1	1518	226		1	998	892
	2	1516	225		2	992	898
	3	1514	216		3	990	906
	4	1521	212		4	981	924
	5	1521	217		5	976	932
	6	1513	216		6	968	942
	7	1510	214		7	960	955
	8	1494	214		8	955	966
	9	1492	220		9	944	978
	10	1493	224		10	936	984
	11	1493	225		11	930	988
	12	1492	221		12	930	998
	13	1493	218		13	930	1008
	14	1498	224		14	933	1012
	15	1498	228		15	932	1016
	16	1501	232		16	932	1016
	17	1496	228		17	935	1009
	18	1492	217		18	937	1004
	19	1482	204		19	938	1003
	20	1477	198		20	938	1003
	21	1474	198		21	942	1003
	22	1472	193		22	944	1003
	23	1470	188		23	960	1003
	24	1468	185		24	968	1004
	25	1466	181		25	978	1002
	26	1469	177		26	978	1002
	27	1473	177		27	977	1008
	28	1477	180		28	976	1010
	29	1480	188		29	974	1015
	30	1482	194		30	972	1015
	31	1488	201		31	969	1020
	32	1494	209		32	970	1021
	33	1498	218		33	970	1021
	34	1501	214		34	969	1018
	35	1500	209		35	973	1012
	36	1500	208		36	982	1002
	37	1510	204		37	980	992
	38	1513	201		38	978	992
	39	1516	197		39	982	984
	40	1521	200		40	986	982
	41	1524	204		41	986	979
	42	1518	201		42	984	974
	43	1517	200		43	986	970
	44	1512	200		44	986	966
	45	1510	197		45	984	963
	46	1508	190		46	978	963
	47	1505	184		47	971	961
	48	1501	182		48	971	961
	49	1500	181		49	971	961
	50	1500	177		50	964	968
	1	950	963		1	834	1680
	2	950	961		2	842	1667
	3	948	958		3	842	1662
	4	948	958		4	852	1651
	5	946	957		5	863	1626
	6	946	960		6	872	1607
	7	947	961		7	880	1594
	8	947	963		8	895	1582
	9	946	964		9	903	1579
	10	942	961		10	906	1576
	11	941	955		11	912	1594
	12	939	955		12	919	1596
	13	934	956		13	927	1596
	14	933	957		14	930	1587
	15	929	956		15	938	1563
	16	930	950		16	954	1544
	17	928	946		17	968	1512
	18	927	940		18	980	1508
	19	926	938		19	998	1490
	20	924	937		20	1002	1484
	21	922	936		21	1020	1480
	22	918	939		22	1026	1472
	23	917	943		23	1051	1462
	24	915	944		24	1059	1454
	25	920	945		25	1067	1440
	26	924	944		26	1082	1431
	27	927	943		27	1103	1428
	28	930	943		28	1122	1431
	29	934	942		29	1128	1431
	30	939	941		30	1136	1427
	31	940	937		31	1163	1420
	32	942	935		32	1175	1422
	33	943	938		33	1196	1424
	34	946	938		34	1206	1431
	35	946	943		35	1210	1436
	36	946	946		36	1211	1458
	37	951	937		37	1211	1475
	38	958	936		38	1211	1492
	39	952	934		39	1219	1523
	40	947	931		40	1223	1528
	41	944	932		41	1214	1543
	42	946	940		42	1214	1550
	43	947	946		43	1211	1556
	44	948	948		44	1211	1566
	45	948	950		45	1207	1579
	46	944	944		46	1206	1588
	47	943	941		47	1206	1598
	48	942	939		48	1204	1606
	49	938	936		49	1200	1620
	50	936	935		50	1195	1627
	1	1100	1545		1	234	640
	2	1111	1532		2	230	636
	3	1123	1543		3	218	633
	4	1128	1543		4	185	609
	5	1143	1537		5	177	597
	6	1151	1525		6	180	568
	7	1156	1508		7	180	554
	8	1163	1504		8	180	552
	9	1168	1511		9	180	549
	10	1164	1519		10	180	547
	11	1163	1523		11	181	536
	12	1163	1532		12	187	522
	13	1168	1544		13	190	512
	14	1172	1555		14	192	503
	15	1173	1568		15	200	499
	16	1175	1576		16	215	488
	17	1175	1591		17	222	482
	18	1184	1605		18	226	474
	19	1192	1601		19	247	473
	20	1197	1596		20	262	470
	21	1197	1596		21	264	469
	22	1191	1592		22	265	466
	23	1188	1585		23	264	457
	24	1187	1577		24	262	452
	25	1191	1571		25	260	449
	26	1195	1565		26	265	444
	27	1192	1561		27	268	436
	28	1204	1553		28	277	438
	29	1192	1551		29	277	438
	30	1196	1559		30	277	438
	31	1203	1564		31	277	438
	32	1205	1576		32	281	439
	33	1205	1581		33	285	442
	34	1209	1581		34	286	443
	35	1200	1585		35	288	444
	36	1193	1589		36	290	444
	37	1197	1592		37	295	445
	38	1196	1592		38	289	446
	39	1195	1584		39	285	446
	40	1195	1577		40	283	446
	41	1200	1580		41	283	446
	42	1201	1585		42	282	445
	43	1201	1577		43	282	445
	44	1196	1569		44	276	444
	45	1191	1577		45	274	444
	46	1188	1571		46	274	445
	47	1188	1564		47	275	447
	48	1191	1573		48	275	447
	49	1189	1577		49	275	450
	50	1189	1584		50	275	450
	1	472	1367		1	1443	837
	2	488	1366		2	1440	841
	3	505	1366		3	1436	843
	4	520	1362		4	1428	853
	5	525	1362		5	1414	867
	6	528	1362		6	1408	871
	7	531	1354		7	1402	875
	8	540	1358		8	1402	875
	9	529	1354		9	1400	875
	10	527	1360		10	1395	875
	11	524	1366		11	1392	878
	12	524	1367		12	1391	879
	13	520	1364		13	1387	883
	14	511	1359		14	1382	883
	15	505	1356		15	1382	889
	16	513	1356		16	1383	893
	17	523	1360		17	1383	894
	18	528	1360		18	1383	898
	19	540	1366		19	1388	899
	20	545	1354		20	1388	899
	21	541	1342		21	1380	899
	22	533	1340		22	1379	899
	23	535	1350		23	1368	901
	24	529	1350		24	1356	903
	25	525	1354		25	1352	902
	26	517	1351		26	1344	902
	27	511	1346		27	1338	905
	28	519	1342		28	1330	905
	29	523	1336		29	1330	903
	30	520	1326		30	1332	902
	31	520	1311		31	1335	905
	32	520	1299		32	1335	905
	33	531	1291		33	1338	906
	34	536	1278		34	1339	906
	35	540	1279		35	1342	906
	36	543	1279		36	1350	898
	37	535	1279		37	1352	894
	38	528	1275		38	1354	894
	39	527	1268		39	1354	898
	40	533	1255		40	1352	903
	41	535	1250		41	1347	909
	42	544	1247		42	1344	911
	43	552	1243		43	1344	914
	44	561	1228		44	1342	917
	45	564	1218		45	1342	919
	46	571	1212		46	1342	923
	47	569	1204		47	1346	925
	48	573	1196		48	1354	926
	49	597	1199		49	1355	933
	50	603	1199		50	1356	934
	1	383	1524		1	1575	735
	2	379	1530		2	1580	734
	3	365	1544		3	1591	725
	4	355	1547		4	1592	713
	5	347	1551		5	1598	697
	6	337	1555		6	1598	678
	7	331	1558		7	1600	659
	8	325	1555		8	1612	650
	9	327	1555		9	1612	646
	10	327	1548		10	1608	642
	11	328	1548		11	1606	639
	12	327	1542		12	1603	637
	13	327	1542		13	1603	637
	14	325	1540		14	1600	631
	15	329	1535		15	1596	629
	16	341	1531		16	1599	629
	17	349	1531		17	1596	629
	18	357	1534		18	1596	637
	19	368	1536		19	1598	637
	20	349	1538		20	1598	642
	21	344	1538		21	1592	639
	22	344	1534		22	1596	634
	23	341	1532		23	1600	634
	24	337	1530		24	1604	635
	25	335	1534		25	1628	622
	26	344	1528		26	1635	615
	27	340	1527		27	1642	607
	28	335	1535		28	1651	602
	29	335	1543		29	1648	610
	30	329	1540		30	1642	614
	31	328	1540		31	1639	619
	32	323	1535		32	1635	622
	33	316	1538		33	1632	622
	34	317	1534		34	1631	622
	35	320	1530		35	1627	622
	36	319	1528		36	1624	622
	37	317	1527		37	1620	619
	38	323	1522		38	1614	617
	39	323	1522		39	1612	617
	40	320	1524		40	1612	617
	41	323	1526		41	1612	617
	42	320	1528		42	1612	622
	43	319	1524		43	1616	626
	44	319	1520		44	1616	630
	45	319	1514		45	1616	618
	46	319	1508		46	1616	613
	47	335	1508		47	1619	605
	48	341	1504		48	1619	599
	49	349	1498		49	1619	593
	50	352	1480		50	1615	587
	1	1233	619		1	1512	1349
	2	1241	609		2	1513	1345
	3	1241	601		3	1504	1349
	4	1242	597		4	1499	1348
	5	1243	595		5	1489	1348
	6	1243	590		6	1486	1346
	7	1246	586		7	1487	1345
	8	1253	586		8	1487	1344
	9	1251	586		9	1482	1341
	10	1246	586		10	1478	1338
	11	1246	581		11	1473	1337
	12	1247	579		12	1475	1333
	13	1251	577		13	1477	1331
	14	1247	571		14	1473	1335
	15	1245	570		15	1473	1333
	16	1246	570		16	1482	1333
	17	1247	563		17	1485	1336
	18	1246	558		18	1499	1333
	19	1243	561		19	1513	1341
	20	1239	566		20	1526	1346
	21	1239	567		21	1529	1346
	22	1242	567		22	1535	1348
	23	1242	569		23	1536	1349
	24	1239	571		24	1546	1351
	25	1237	571		25	1551	1351
	26	1233	571		26	1555	1349
	27	1231	571		27	1560	1346
	28	1230	570		28	1561	1345
	29	1229	570		29	1561	1345
	30	1225	566		30	1567	1342
	31	1225	566		31	1568	1342
	32	1223	566		32	1569	1341
	33	1222	567		33	1572	1337
	34	1218	567		34	1580	1335
	35	1218	561		35	1592	1330
	36	1223	563		36	1599	1325
	37	1219	566		37	1611	1322
	38	1218	569		38	1622	1325
	39	1218	574		39	1625	1324
	40	1213	574		40	1631	1323
	41	1209	571		41	1636	1323
	42	1209	569		42	1644	1325
	43	1209	566		43	1650	1325
	44	1209	566		44	1662	1327
	45	1209	570		45	1677	1327
	46	1210	573		46	1685	1327
	47	1209	579		47	1690	1327
	48	1209	579		48	1700	1327
	49	1210	583		49	1708	1329
	50	1213	586		50	1720	1335
	1	913	950		1	840	1022
	2	915	949		2	834	1030
	3	922	949		3	830	1042
	4	927	949		4	816	1050
	5	938	947		5	806	1054
	6	941	946		6	796	1054
	7	943	939		7	778	1064
	8	943	937		8	766	1062
	9	950	935		9	744	1062
	10	958	935		10	730	1062
	11	959	938		11	726	1062
	12	963	943		12	696	1064
	13	962	934		13	686	1064
	14	961	934		14	676	1072
	15	969	933		15	666	1082
	16	971	933		16	656	1086
	17	975	933		17	648	1088
	18	975	929		18	640	1088
	19	973	925		19	626	1096
	20	965	927		20	596	1098
	21	969	923		21	584	1102
	22	973	927		22	582	1102
	23	969	931		23	572	1112
	24	965	925		24	570	1122
	25	970	929		25	562	1134
	26	966	930		26	554	1140
	27	961	929		27	546	1144
	28	962	922		28	534	1152
	29	970	919		29	530	1156
	30	975	921		30	526	1168
	31	978	925		31	524	1178
	32	971	926		32	520	1184
	33	967	919		33	520	1194
	34	963	911		34	520	1204
	35	969	918		35	530	1220
	36	971	923		36	540	1230
	37	971	926		37	542	1248
	38	971	927		38	538	1258
	39	981	926		39	538	1266
	40	983	923		40	534	1284
	41	985	921		41	532	1294
	42	986	921		42	530	1304
	43	983	929		43	530	1304
	44	983	926		44	530	1312
	45	987	919		45	526	1330
	46	990	926		46	514	1334
	47	989	929		47	498	1342
	48	986	919		48	490	1348
	49	994	917		49	490	1348
	50	999	915		50	486	1348
	1	329	1499		1	899	457
	2	319	1498		2	894	453
	3	312	1498		3	891	454
	4	306	1505		4	886	458
	5	303	1511		5	864	472
	6	297	1516		6	846	481
	7	292	1516		7	834	485
	8	282	1519		8	827	486
	9	278	1529		9	822	478
	10	274	1540		10	822	461
	11	268	1541		11	827	446
	12	262	1538		12	835	446
	13	258	1534		13	836	440
	14	250	1530		14	836	440
	15	239	1529		15	827	429
	16	236	1534		16	823	425
	17	231	1542		17	847	406
	18	227	1550		18	860	393
	19	218	1554		19	871	388
	20	218	1563		20	887	388
	21	212	1574		21	896	388
	22	215	1575		22	908	390
	23	215	1581		23	912	392
	24	212	1585		24	918	394
	25	217	1593		25	922	394
	26	219	1601		26	927	394
	27	215	1604		27	932	406
	28	216	1611		28	950	414
	29	214	1632		29	966	424
	30	214	1642		30	975	433
	31	229	1647		31	979	437
	32	240	1662		32	979	445
	33	239	1670		33	988	452
	34	235	1679		34	995	453
	35	236	1687		35	999	454
	36	233	1693		36	1015	462
	37	238	1690		37	1023	466
	38	244	1698		38	1040	477
	39	244	1700		39	1046	489
	40	254	1698		40	1055	502
	41	265	1702		41	1062	512
	42	266	1715		42	1074	522
	43	263	1721		43	1075	541
	44	266	1729		44	1075	554
	45	272	1735		45	1071	570
	46	279	1742		46	1070	581
	47	285	1753		47	1059	596
	48	280	1763		48	1058	605
	49	276	1775		49	1056	617
	50	271	1793		50	1051	628
	1	1032	1186		1	1226	118
	2	1036	1181		2	1203	142
	3	1045	1171		3	1186	148
	4	1050	1163		4	1188	178
	5	1054	1156		5	1187	188
	6	1056	1151		6	1184	194
	7	1055	1147		7	1183	198
	8	1052	1136		8	1174	204
	9	1049	1132		9	1156	209
	10	1049	1129		10	1152	218
	11	1058	1126		11	1139	226
	12	1066	1128		12	1130	229
	13	1075	1128		13	1122	233
	14	1083	1125		14	1099	249
	15	1089	1122		15	1087	254
	16	1098	1122		16	1070	252
	17	1102	1122		17	1060	244
	18	1103	1122		18	1052	234
	19	1104	1120		19	1034	218
	20	1106	1115		20	1015	222
	21	1109	1109		21	1010	214
	22	1114	1103		22	1002	193
	23	1117	1093		23	998	184
	24	1117	1088		24	992	173
	25	1119	1081		25	1004	144
	26	1119	1076		26	1008	132
	27	1120	1070		27	1008	129
	28	1123	1070		28	1014	116
	29	1127	1071		29	1020	105
	30	1129	1071		30	1031	85
	31	1136	1070		31	1044	69
	32	1138	1070		32	1060	60
	33	1146	1070		33	1074	50
	34	1154	1068		34	1090	48
	35	1165	1067		35	1100	48
	36	1172	1060		36	1120	40
	37	1173	1053		37	1136	26
	38	1173	1047		38	1148	20
	39	1171	1041		39	1163	22
	40	1176	1039		40	1175	24
	41	1182	1039		41	1182	32
	42	1189	1039		42	1198	33
	43	1195	1036		43	1212	58
	44	1187	1032		44	1222	65
	45	1196	1030		45	1223	81
	46	1200	1021		46	1234	97
	47	1206	1015		47	1248	109
	48	1213	1015		48	1260	118
	49	1212	1008		49	1250	145
	50	1216	999		50	1246	164
	1	960	1803		1	1448	688
	2	963	1784		2	1456	690
	3	976	1786		3	1467	693
	4	978	1777		4	1478	689
	5	986	1775		5	1483	687
	6	989	1771		6	1487	684
	7	988	1764		7	1487	685
	8	995	1765		8	1489	689
	9	999	1765		9	1495	691
	10	1009	1766		10	1503	691
	11	1023	1766		11	1510	692
	12	1046	1763		12	1514	692
	13	1053	1758		13	1529	698
	14	1060	1747		14	1538	701
	15	1065	1733		15	1543	703
	16	1068	1724		16	1556	710
	17	1081	1720		17	1571	712
	18	1086	1720		18	1579	716
	19	1091	1723		19	1589	724
	20	1094	1725		20	1601	731
	21	1098	1730		21	1611	734
	22	1105	1737		22	1616	736
	23	1102	1735		23	1619	736
	24	1100	1734		24	1619	736
	25	1097	1754		25	1617	738
	26	1099	1768		26	1618	739
	27	1092	1785		27	1618	734
	28	1094	1801		28	1622	732
	29	1093	1805		29	1628	727
	30	1089	1803		30	1636	719
	31	1094	1807		31	1640	712
	32	1092	1809		32	1645	710
	33	1100	1817		33	1650	706
	34	1100	1819		34	1651	706
	35	1109	1817		35	1655	704
	36	1106	1817		36	1657	704
	37	1113	1817		37	1660	700
	38	1117	1823		38	1660	695
	39	1111	1821		39	1662	692
	40	1100	1817		40	1664	683
	41	1097	1811		41	1667	673
	42	1095	1804		42	1671	664
	43	1083	1796		43	1671	656
	44	1080	1795		44	1671	650
	45	1075	1791		45	1671	646
	46	1072	1786		46	1671	649
	47	1066	1784		47	1674	656
	48	1068	1780		48	1679	657
	49	1068	1779		49	1686	653
	50	1069	1774		50	1686	652
	1	1554	1359		1	124	1355
	2	1554	1353		2	124	1362
	3	1557	1344		3	124	1375
	4	1557	1340		4	124	1384
	5	1557	1344		5	126	1394
	6	1561	1347		6	125	1401
	7	1573	1346		7	121	1412
	8	1572	1346		8	117	1424
	9	1571	1347		9	116	1430
	10	1568	1350		10	116	1434
	11	1568	1355		11	116	1438
	12	1565	1359		12	116	1441
	13	1556	1360		13	116	1449
	14	1548	1364		14	117	1454
	15	1543	1364		15	117	1459
	16	1540	1363		16	117	1467
	17	1535	1358		17	114	1469
	18	1530	1352		18	111	1469
	19	1523	1341		19	100	1471
	20	1516	1325		20	90	1473
	21	1519	1311		21	85	1476
	22	1526	1296		22	84	1481
	23	1538	1291		23	82	1482
	24	1550	1290		24	83	1485
	25	1558	1287		25	83	1488
	26	1583	1292		26	81	1491
	27	1592	1300		27	81	1491
	28	1603	1300		28	81	1491
	29	1616	1308		29	78	1490
	30	1621	1314		30	76	1488
	31	1622	1321		31	75	1487
	32	1628	1327		32	73	1486
	33	1641	1325		33	71	1482
	34	1650	1332		34	68	1478
	35	1658	1332		35	63	1474
	36	1668	1335		36	58	1472
	37	1673	1345		37	53	1463
	38	1682	1346		38	53	1449
	39	1690	1348		39	56	1441
	40	1692	1349		40	62	1431
	41	1706	1349		41	69	1420
	42	1711	1348		42	75	1416
	43	1720	1346		43	80	1402
	44	1724	1350		44	84	1395
	45	1727	1354		45	84	1390
	46	1728	1357		46	84	1387
	47	1732	1363		47	84	1387
	48	1738	1366		48	84	1387
	49	1744	1369		49	82	1384
	50	1749	1373		50	77	1380
	1	1350	1425		1	1731	883
	2	1340	1425		2	1734	883
	3	1335	1413		3	1736	883
	4	1330	1408		4	1740	882
	5	1316	1418		5	1740	882
	6	1313	1421		6	1740	882
	7	1307	1425		7	1740	885
	8	1298	1428		8	1741	888
	9	1287	1435		9	1744	891
	10	1277	1439		10	1744	891
	11	1267	1444		11	1745	890
	12	1258	1429		12	1746	890
	13	1253	1419		13	1747	889
	14	1250	1411		14	1747	887
	15	1241	1404		15	1748	886
	16	1237	1394		16	1755	886
	17	1227	1396		17	1757	886
	18	1221	1391		18	1761	888
	19	1217	1392		19	1766	890
	20	1222	1387		20	1770	890
	21	1222	1385		21	1773	892
	22	1219	1381		22	1776	892
	23	1204	1390		23	1777	893
	24	1194	1400		24	1781	894
	25	1187	1390		25	1788	895
	26	1179	1381		26	1788	895
	27	1173	1388		27	1791	893
	28	1171	1378		28	1792	892
	29	1172	1370		29	1792	888
	30	1183	1359		30	1792	888
	31	1194	1353		31	1794	886
	32	1201	1341		32	1794	885
	33	1203	1332		33	1794	885
	34	1204	1325		34	1796	882
	35	1204	1322		35	1796	880
	36	1192	1323		36	1796	878
	37	1187	1314		37	1796	875
	38	1180	1310		38	1797	869
	39	1186	1293		39	1799	866
	40	1194	1285		40	1801	862
	41	1201	1273		41	1802	860
	42	1196	1269		42	1802	854
	43	1184	1266		43	1804	851
	44	1177	1259		44	1810	850
	45	1168	1258		45	1815	850
	46	1167	1255		46	1819	849
	47	1154	1256		47	1823	846
	48	1147	1256		48	1827	846
	49	1141	1258		49	1829	846
	50	1136	1261		50	1830	846
	1	990	955		1	868	1279
	2	992	949		2	852	1275
	3	1002	944		3	848	1271
	4	1018	946		4	847	1272
	5	1032	950		5	851	1275
	6	1033	959		6	851	1282
	7	1034	961		7	843	1286
	8	1042	961		8	838	1287
	9	1048	955		9	828	1286
	10	1053	942		10	824	1287
	11	1057	935		11	823	1290
	12	1066	924		12	823	1295
	13	1084	911		13	819	1299
	14	1095	909		14	818	1300
	15	1103	909		15	818	1302
	16	1112	907		16	816	1296
	17	1125	910		17	816	1290
	18	1131	920		18	818	1284
	19	1125	925		19	819	1282
	20	1122	925		20	822	1280
	21	1127	919		21	823	1274
	22	1126	919		22	824	1272
	23	1127	921		23	828	1272
	24	1129	915		24	827	1276
	25	1133	919		25	823	1278
	26	1137	921		26	820	1278
	27	1143	926		27	819	1278
	28	1147	928		28	818	1278
	29	1153	927		29	818	1278
	30	1169	917		30	818	1278
	31	1179	911		31	816	1278
	32	1178	907		32	815	1274
	33	1175	898		33	812	1271
	34	1174	894		34	812	1270
	35	1172	891		35	811	1270
	36	1170	887		36	810	1267
	37	1174	885		37	806	1260
	38	1179	885		38	803	1259
	39	1180	884		39	796	1258
	40	1180	880		40	795	1258
	41	1188	877		41	787	1259
	42	1192	873		42	783	1260
	43	1191	874		43	778	1260
	44	1187	870		44	775	1256
	45	1181	875		45	770	1252
	46	1174	876		46	764	1252
	47	1170	876		47	759	1252
	48	1167	876		48	755	1252
	49	1163	876		49	747	1262
	50	1158	876		50	748	1258
	1	549	415		1	566	931
	2	547	416		2	562	934
	3	552	421		3	562	934
	4	553	423		4	564	937
	5	550	425		5	565	937
	6	549	424		6	565	937
	7	547	421		7	565	942
	8	553	422		8	568	945
	9	560	433		9	565	945
	10	556	439		10	562	943
	11	551	438		11	562	943
	12	548	435		12	561	946
	13	542	439		13	561	949
	14	538	436		14	560	950
	15	540	432		15	557	950
	16	544	433		16	552	951
	17	534	443		17	552	951
	18	520	448		18	548	955
	19	508	452		19	548	955
	20	505	464		20	542	958
	21	499	470		21	536	961
	22	493	472		22	534	963
	23	496	482		23	532	965
	24	496	484		24	528	965
	25	499	485		25	521	966
	26	497	487		26	518	967
	27	498	490		27	513	971
	28	504	494		28	512	973
	29	496	495		29	506	975
	30	482	499		30	500	975
	31	475	502		31	496	974
	32	469	504		32	492	973
	33	466	502		33	488	969
	34	460	505		34	480	967
	35	450	506		35	470	969
	36	441	503		36	468	969
	37	438	502		37	464	969
	38	436	504		38	460	969
	39	433	507		39	458	969
	40	430	507		40	457	969
	41	425	507		41	450	967
	42	415	502		42	445	963
	43	412	499		43	442	954
	44	402	504		44	440	949
	45	397	505		45	432	946
	46	399	511		46	430	941
	47	398	513		47	429	937
	48	391	517		48	425	937
	49	387	523		49	420	935
	50	387	527		50	413	934
	1	1737	823		1	1508	538
	2	1739	823		2	1502	542
	3	1734	821		3	1501	547
	4	1729	821		4	1504	553
	5	1721	825		5	1509	556
	6	1718	827		6	1515	560
	7	1714	830		7	1521	562
	8	1714	833		8	1534	571
	9	1712	836		9	1530	571
	10	1719	834		10	1528	573
	11	1726	830		11	1528	580
	12	1737	825		12	1532	585
	13	1750	822		13	1526	590
	14	1760	819		14	1526	591
	15	1772	821		15	1525	594
	16	1777	820		16	1526	598
	17	1775	817		17	1526	603
	18	1775	813		18	1529	611
	19	1776	811		19	1530	617
	20	1784	807		20	1530	617
	21	1790	805		21	1530	623
	22	1790	795		22	1530	624
	23	1791	787		23	1529	629
	24	1789	781		24	1526	635
	25	1789	778		25	1520	639
	26	1797	779		26	1517	647
	27	1805	779		27	1517	655
	28	1812	783		28	1519	662
	29	1816	784		29	1522	676
	30	1824	786		30	1524	681
	31	1829	785		31	1524	686
	32	1834	783		32	1521	694
	33	1836	777		33	1521	703
	34	1842	771		34	1517	708
	35	1852	763		35	1512	711
	36	1857	758		36	1508	723
	37	1860	754		37	1504	723
	38	1869	749		38	1500	723
	39	1873	749		39	1495	720
	40	1875	746		40	1486	718
	41	1881	745		41	1479	718
	42	1890	744		42	1471	715
	43	1898	747		43	1465	713
	44	1903	748		44	1457	708
	45	1903	752		45	1451	706
	46	1902	754		46	1443	702
	47	1903	755		47	1434	698
	48	1908	760		48	1431	685
	49	1912	765		49	1433	678
	50	1918	766		50	1433	669
	1	691	1261		1	939	298
	2	692	1266		2	928	277
	3	691	1274		3	931	269
	4	689	1282		4	934	264
	5	686	1292		5	934	264
	6	691	1304		6	936	258
	7	683	1315		7	939	258
	8	665	1325		8	942	253
	9	649	1325		9	943	252
	10	641	1323		10	943	248
	11	637	1329		11	943	241
	12	630	1337		12	944	238
	13	633	1348		13	944	234
	14	620	1364		14	947	224
	15	598	1373		15	952	224
	16	588	1372		16	952	217
	17	581	1372		17	952	216
	18	586	1394		18	952	212
	19	587	1409		19	950	208
	20	586	1421		20	943	202
	21	585	1435		21	943	202
	22	584	1451		22	943	194
	23	572	1472		23	947	194
	24	566	1482		24	950	190
	25	557	1497		25	958	186
	26	553	1512		26	963	182
	27	544	1527		27	968	176
	28	540	1544		28	968	166
	29	528	1552		29	964	161
	30	507	1549		30	962	160
	31	500	1549		31	964	156
	32	487	1547		32	968	152
	33	468	1537		33	970	149
	34	458	1514		34	968	141
	35	453	1505		35	967	140
	36	444	1493		36	960	138
	37	432	1493		37	954	138
	38	420	1486		38	951	138
	39	410	1484		39	948	140
	40	401	1479		40	947	140
	41	391	1477		41	946	138
	42	381	1474		42	946	136
	43	354	1472		43	946	133
	44	343	1461		44	951	133
	45	335	1457		45	954	133
	46	330	1444		46	951	128
	47	329	1436		47	946	125
[truncated: 1,003 more rows]

## Sheet: Fig1d
Figure 1d			Line scan analysis of cell edge of hTERT-HME1 cells
Parental		1		2		3		4		5		6		7		8		9		10		11		12		13		14		15
	Cortactin	0	877.968	0	825.871	0	628.419	0	471.871	0	536.484	0	503.355	0	411	0	536.065	0	989.419	0	444.516	0	539.452	0	787.613	0	475.226	0	700.355	0	921.484
		0.18038	960.484	0.18038	886.645	0.18038	545.806	0.18038	493.323	0.18038	592.677	0.18038	501.548	0.18038	396.613	0.18038	521.548	0.18038	1095.23	0.18038	414.613	0.18038	536.548	0.18038	854.129	0.18038	500.387	0.18038	873.774	0.18038	914.613
		0.36075	843.419	0.36075	905.29	0.36075	532.645	0.36075	531.871	0.36075	565.774	0.36075	508.645	0.36075	363.516	0.36075	486.097	0.36075	1258.55	0.36075	401.484	0.36075	580.548	0.36075	942.452	0.36075	450.871	0.36075	1097.81	0.36075	850.419
		0.54113	841.226	0.54113	907.839	0.54113	536.677	0.54113	578.065	0.54113	486.258	0.54113	506.355	0.54113	363.548	0.54113	512.742	0.54113	1379.97	0.54113	377.839	0.54113	749.452	0.54113	876.839	0.54113	388.903	0.54113	1271.26	0.54113	841.194
		0.7215	827.452	0.7215	940.516	0.7215	562.258	0.7215	577.29	0.7215	443.032	0.7215	494.806	0.7215	357.581	0.7215	507.645	0.7215	1303.52	0.7215	360.452	0.7215	921.065	0.7215	827.452	0.7215	364.129	0.7215	1140.29	0.7215	868.645
		0.90188	944.355	0.90188	955.452	0.90188	528.194	0.90188	591.903	0.90188	512.032	0.90188	525.645	0.90188	328.29	0.90188	526.032	0.90188	1336.81	0.90188	335.29	0.90188	791.194	0.90188	855.774	0.90188	351.484	0.90188	950.355	0.90188	756.355
		1.08225	875.581	1.08225	907.774	1.08225	480.032	1.08225	673.226	1.08225	568.935	1.08225	577.774	1.08225	369.355	1.08225	548.516	1.08225	1404.16	1.08225	288.742	1.08225	613.935	1.08225	931.774	1.08225	406.387	1.08225	931.323	1.08225	719.645
		1.26263	866.387	1.26263	904.097	1.26263	456.226	1.26263	754.226	1.26263	557.871	1.26263	592.032	1.26263	301.581	1.26263	551.581	1.26263	1426.16	1.26263	319.065	1.26263	520.71	1.26263	1098.29	1.26263	451.387	1.26263	1012.29	1.26263	797.645
		1.443	866.419	1.443	851.484	1.443	422.774	1.443	741.161	1.443	547.452	1.443	580.71	1.443	392.258	1.443	567.065	1.443	1336.48	1.443	410.645	1.443	488.032	1.443	1143.64	1.443	469.871	1.443	1146.81	1.443	1061.52
		1.62338	884.71	1.62338	820.097	1.62338	458.677	1.62338	664.419	1.62338	527.871	1.62338	548.742	1.62338	447.742	1.62338	608.065	1.62338	1354.42	1.62338	488.452	1.62338	507.226	1.62338	1114	1.62338	472.226	1.62338	1309.68	1.62338	1006.39
		1.80375	907.774	1.80375	817.032	1.80375	467.452	1.80375	579.258	1.80375	541.613	1.80375	553.161	1.80375	477.355	1.80375	590.677	1.80375	1329.84	1.80375	485.548	1.80375	433.484	1.80375	1069.93	1.80375	481	1.80375	1467.42	1.80375	983.419
		1.98413	985.742	1.98413	868.516	1.98413	501.774	1.98413	554.129	1.98413	500.161	1.98413	546.323	1.98413	419.548	1.98413	610.516	1.98413	1351.68	1.98413	569.677	1.98413	491.742	1.98413	913.516	1.98413	496.516	1.98413	1673.45	1.98413	1205.84
		2.1645	1063.64	2.1645	777.226	2.1645	566.194	2.1645	557.258	2.1645	501.548	2.1645	523.226	2.1645	425.032	2.1645	557.613	2.1645	1468.74	2.1645	700.194	2.1645	456.613	2.1645	776.484	2.1645	458.613	2.1645	1825.71	2.1645	1194.52
		2.34488	1258.71	2.34488	951.548	2.34488	635.032	2.34488	488.065	2.34488	534.032	2.34488	529.516	2.34488	515.323	2.34488	473.935	2.34488	1524.58	2.34488	634.452	2.34488	358.871	2.34488	756.258	2.34488	382.226	2.34488	1872.9	2.34488	1047.71
		2.52525	1215.07	2.52525	1041.84	2.52525	648.419	2.52525	388.355	2.52525	518.161	2.52525	468.645	2.52525	535.774	2.52525	445.355	2.52525	1548.29	2.52525	584	2.52525	370.323	2.52525	828.387	2.52525	390.581	2.52525	2006.9	2.52525	1054.55
		2.70563	1208.26	2.70563	953.419	2.70563	582.677	2.70563	363.839	2.70563	533.935	2.70563	440.968	2.70563	573.194	2.70563	480.484	2.70563	1519.1	2.70563	655.774	2.70563	463.71	2.70563	904.677	2.70563	414.419	2.70563	2085.84	2.70563	1102.71
		2.886	1265.52	2.886	942.581	2.886	569.29	2.886	399.839	2.886	592.839	2.886	462.065	2.886	596	2.886	548.613	2.886	1442.16	2.886	727.548	2.886	386.226	2.886	935.516	2.886	421.581	2.886	2481.29	2.886	1182.93
		3.06638	1137.13	3.06638	902.839	3.06638	535.839	3.06638	440.548	3.06638	613.581	3.06638	498.935	3.06638	611.129	3.06638	592.839	3.06638	1451.81	3.06638	738.71	3.06638	346.548	3.06638	924.645	3.06638	403.355	3.06638	2437.97	3.06638	1449.13
		3.24675	1228.84	3.24675	812.581	3.24675	523.226	3.24675	449.032	3.24675	763.806	3.24675	549.387	3.24675	616.065	3.24675	528.968	3.24675	1385.93	3.24675	738.194	3.24675	313.29	3.24675	924.742	3.24675	383.581	3.24675	2334.29	3.24675	2022.52
		3.42713	1522.48	3.42713	758.226	3.42713	604.677	3.42713	457.387	3.42713	928.839	3.42713	702.548	3.42713	577.419	3.42713	510.742	3.42713	1305.93	3.42713	821	3.42713	285.226	3.42713	1062.19	3.42713	415.032	3.42713	2575.74	3.42713	2733.68
		3.6075	1891.87	3.6075	787.097	3.6075	733.29	3.6075	525.581	3.6075	1147	3.6075	946.194	3.6075	829.677	3.6075	547.548	3.6075	1281.42	3.6075	890.645	3.6075	398.226	3.6075	1599.23	3.6075	500.323	3.6075	3284.45	3.6075	3063.97
		3.78788	2421.64	3.78788	836.548	3.78788	934.419	3.78788	673.161	3.78788	1344.87	3.78788	1200.36	3.78788	1527.45	3.78788	605.742	3.78788	1576.93	3.78788	1024.68	3.78788	673.71	3.78788	2397.39	3.78788	747.226	3.78788	3491.23	3.78788	3318.64
		3.96825	3162.61	3.96825	1088.77	3.96825	1328.58	3.96825	984.387	3.96825	1533	3.96825	1466.07	3.96825	2603.48	3.96825	808.484	3.96825	2192.81	3.96825	1284.1	3.96825	975.355	3.96825	3116.52	3.96825	1203.45	3.96825	3990.68	3.96825	3731.61
		4.14863	4155.87	4.14863	1825.84	4.14863	1974.87	4.14863	1446.55	4.14863	1914.45	4.14863	1669.19	4.14863	3983.77	4.14863	1179.32	4.14863	3025.13	4.14863	1679.55	4.14863	1243.77	4.14863	3575.64	4.14863	1739.13	4.14863	5097.13	4.14863	3843.94
		4.329	5502.45	4.329	2614.06	4.329	2663.03	4.329	1972.39	4.329	2265.23	4.329	1853.58	4.329	5419.94	4.329	1677.64	4.329	3627.19	4.329	2302.68	4.329	1545.45	4.329	3505.61	4.329	2230.87	4.329	5795.52	4.329	4146.71
		4.50938	6016.29	4.50938	3147.94	4.50938	3218.71	4.50938	2350.71	4.50938	2263.13	4.50938	2140.29	4.50938	5857.42	4.50938	1820.19	4.50938	3210.48	4.50938	2894.26	4.50938	2317.23	4.50938	3327.26	4.50938	2604.03	4.50938	7142.71	4.50938	4410.52
		4.68975	5114.71	4.68975	3198.74	4.68975	3163.06	4.68975	2320.48	4.68975	2037.74	4.68975	1928.68	4.68975	3223.64	4.68975	1448.58	4.68975	2190.55	4.68975	3102.13	4.68975	2729.74	4.68975	3075.94	4.68975	2594.97	4.68975	7426.65	4.68975	4438.1
		4.87013	3596.26	4.87013	2602.03	4.87013	2207.71	4.87013	1868.29	4.87013	1352.23	4.87013	1275.97	4.87013	684.935	4.87013	877.129	4.87013	1111.1	4.87013	2465.77	4.87013	2001.77	4.87013	2518.39	4.87013	2023.55	4.87013	5358.32	4.87013	3883.03
		5.0505	1985.84	5.0505	1626.19	5.0505	962.968	5.0505	1152.61	5.0505	622.226	5.0505	667.065	5.0505	107	5.0505	350.742	5.0505	521.968	5.0505	1426.84	5.0505	1100.19	5.0505	1723.52	5.0505	1266.1	5.0505	2418.13	5.0505	3217.71
		5.23088	1031.71	5.23088	805.161	5.23088	223.161	5.23088	546.581	5.23088	196.871	5.23088	276.774	5.23088	26.871	5.23088	142.032	5.23088	187.065	5.23088	497.323	5.23088	533.968	5.23088	811.032	5.23088	599.129	5.23088	816.355	5.23088	2208.52
		5.41126	334.613	5.41126	308.871	5.41126	31.355	5.41126	192.806	5.41126	41.516	5.41126	90.387	5.41126	13.71	5.41126	65.774	5.41126	84.065	5.41126	87.323	5.41126	232.71	5.41126	293.387	5.41126	200.548	5.41126	290.581	5.41126	1534.16
		5.59163	103.065	5.59163	118.355	5.59163	22.71	5.59163	51.323	5.59163	20.355	5.59163	30.097	5.59163	4.645	5.59163	46.742	5.59163	45.226	5.59163	27.806	5.59163	72.097	5.59163	140.581	5.59163	45.903	5.59163	152.71	5.59163	839.194
		5.77201	41.226	5.77201	53.968	5.77201	27.774	5.77201	16.839	5.77201	13.613	5.77201	24.226	5.77201	3.548	5.77201	21.677	5.77201	29.677	5.77201	13.806	5.77201	58.839	5.77201	96.548	5.77201	16.774	5.77201	95.774	5.77201	304.774
		5.95238	29.774	5.95238	24.742	5.95238	20.968	5.95238	9.323	5.95238	15.806	5.95238	25.871	5.95238	12.903	5.95238	16.71	5.95238	8.548	5.95238	5.129	5.95238	49.226	5.95238	69.903	5.95238	12.194	5.95238	62.194	5.95238	135.129
		6.13276	25.194	6.13276	16.323	6.13276	15.903	6.13276	7.613	6.13276	3.097	6.13276	18.871	6.13276	13.774	6.13276	22.065	6.13276	7	6.13276	8.806	6.13276	40.032	6.13276	57.032	6.13276	9.839	6.13276	41.032	6.13276	80.161
		6.31313	29.774	6.31313	13.935	6.31313	14.968	6.31313	9.258	6.31313	6.581	6.31313	15.226	6.31313	9.71	6.31313	16.161	6.31313	11.419	6.31313	3.323	6.31313	15.645	6.31313	52.613	6.31313	10.032	6.31313	35.935	6.31313	45.806
		6.49351	18.323	6.49351	8.097	6.49351	9.581	6.49351	8.355	6.49351	5.774	6.49351	6.097	6.49351	10.194	6.49351	15	6.49351	9.258	6.49351	3.839	6.49351	20.194	6.49351	25.613	6.49351	9.226	6.49351	30.323	6.49351	32.065
		6.67388	13.742	6.67388	4.29	6.67388	11.194	6.67388	4.387	6.67388	2.419	6.67388	14.548	6.67388	7	6.67388	5.032	6.67388	11.839	6.67388	5.548	6.67388	25.806	6.67388	18.387	6.67388	11.968	6.67388	24.581	6.67388	20.613
		6.85426	20.613	6.85426	7.968	6.85426	12.355	6.85426	3.806	6.85426	1.645	6.85426	20.806	6.85426	3.903	6.85426	4.839	6.85426	7.097	6.85426	5.484	6.85426	16.935	6.85426	12.387	6.85426	11.742	6.85426	13.516	6.85426	16.032
		7.03463	13.742	7.03463	9.323	7.03463	14.226	7.03463	5.968	7.03463	6.484	7.03463	33.065	7.03463	0.71	7.03463	8.613	7.03463	9.032	7.03463	6.452	7.03463	10.935	7.03463	7.194	7.03463	11.581	7.03463	13.871	7.03463	22.903
		7.21501	18.323	7.21501	5.935	7.21501	15.065	7.21501	7.774	7.21501	17.097	7.21501	37.613	7.21501	1.968	7.21501	9.065	7.21501	13.548	7.21501	6.387	7.21501	9.968	7.21501	8.871	7.21501	11.032	7.21501	10.097	7.21501	16.032
		7.39538	4.581	7.39538	15.935	7.39538	13.613	7.39538	6.71	7.39538	7.355	7.39538	30.581	7.39538	5.742	7.39538	4.355	7.39538	2.806	7.39538	2.581	7.39538	16.355	7.39538	13.71	7.39538	8.935	7.39538	15.71	7.39538	9.161
		7.57576	2.29	7.57576	14.968	7.57576	13.968	7.57576	3.871	7.57576	16.968	7.57576	20.774	7.57576	11.258	7.57576	3.839	7.57576	8.065	7.57576	7.839	7.57576	6.613	7.57576	16.548	7.57576	14.516	7.57576	9.129	7.57576	13.742
		7.75613	20.613	7.75613	16.548	7.75613	13.839	7.75613	2.226	7.75613	9.29	7.75613	19.419	7.75613	13.194	7.75613	10.419	7.75613	11.903	7.75613	11.226	7.75613	12.419	7.75613	13.29	7.75613	11.097	7.75613	12.355	7.75613	9.161
		7.93651	4.581	7.93651	16.935	7.93651	16.548	7.93651	4	7.93651	5.032	7.93651	18.323	7.93651	9.258	7.93651	7.258	7.93651	5.742	7.93651	12.516	7.93651	6.581	7.93651	13.742	7.93651	9.516	7.93651	19.742	7.93651	16.032
		8.11688	6.871	8.11688	17.29	8.11688	13	8.11688	6.258	8.11688	6.903	8.11688	18.032	8.11688	5.71	8.11688	6.742	8.11688	8.742	8.11688	6.097	8.11688	10.742	8.11688	41.548	8.11688	8.71	8.11688	8.484	8.11688	2.29
		8.29726	6.871	8.29726	18.258	8.29726	16.806	8.29726	6.839	8.29726	6.903	8.29726	14.613	8.29726	10.484	8.29726	9.484	8.29726	8.548	8.29726	11.935	8.29726	10.484	8.29726	57.581	8.29726	9.903	8.29726	39.419	8.29726	9.161
		8.47763	6.871	8.47763	10.581	8.47763	18.129	8.47763	5.194	8.47763	3.742	8.47763	12.871	8.47763	3.968	8.47763	7.355	8.47763	3.419	8.47763	7.516	8.47763	5.419	8.47763	32.129	8.47763	12.129	8.47763	39.194	8.47763	4.581
		8.65801	11.452	8.65801	14.968	8.65801	17.419	8.65801	5.065	8.65801	1.806	8.65801	8.194	8.65801	2.613	8.65801	4.323	8.65801	9.355	8.65801	13.806	8.65801	5.774	8.65801	10.194	8.65801	7.742	8.65801	32.774	8.65801	13.742
		8.83838	11.452	8.83838	13.387	8.83838	15.194	8.83838	5.774	8.83838	4.323	8.83838	15.839	8.83838	3.871	8.83838	2.548	8.83838	8.258	8.83838	11.516	8.83838	2.161	8.83838	17.613	8.83838	4.29	8.83838	13.484	8.83838	11.452
		9.01876	11.452	9.01876	8.129	9.01876	24.548	9.01876	5.774	9.01876	13.129	9.01876	13.71	9.01876	9.097	9.01876	10.161	9.01876	23.742	9.01876	16.484	9.01876	9.774	9.01876	13.935	9.01876	1.774	9.01876	3.419	9.01876	4.581
	NHSL3	0	2719.03	0	3200.9	0	2873.94	0	3164.52	0	2867.68	0	3370.52	0	2344.16	0	2483.64	0	2461.16	0	3044.81	0	2871.39	0	3398.45	0	2803.29	0	2474.97	0	3275.23
		0.18038	2517.84	0.18038	2998.39	0.18038	3092.84	0.18038	3386.87	0.18038	2950.9	0.18038	3400.19	0.18038	2871.71	0.18038	2360.06	0.18038	2593.36	0.18038	2664.52	0.18038	3146.19	0.18038	3738.94	0.18038	2676.77	0.18038	2719.42	0.18038	3529.74
		0.36075	2252	0.36075	3039.19	0.36075	3187.9	0.36075	3657.74	0.36075	3086.06	0.36075	3735.48	0.36075	2841.19	0.36075	2397.23	0.36075	2565.03	0.36075	2470.42	0.36075	3029.13	0.36075	3209.84	0.36075	2729.36	0.36075	2907.32	0.36075	3240.97
		0.54113	2228.26	0.54113	2911.45	0.54113	2931.29	0.54113	3541.52	0.54113	2859.52	0.54113	3911.06	0.54113	2821.55	0.54113	2330	0.54113	2604.94	0.54113	2106.52	0.54113	2902.36	0.54113	3196.13	0.54113	2767.26	0.54113	2065.36	0.54113	3332.74
		0.7215	2505.61	0.7215	3181.9	0.7215	2944.64	0.7215	3126.84	0.7215	3101	0.7215	3716.84	0.7215	3133.64	0.7215	2151.74	0.7215	2235.58	0.7215	1895.1	0.7215	2884.39	0.7215	2624.52	0.7215	2600.23	0.7215	1909.9	0.7215	3110.03
		0.90188	1972.48	0.90188	3257.19	0.90188	3449.71	0.90188	3290.77	0.90188	3719.58	0.90188	3210.29	0.90188	2950.9	0.90188	2159.74	0.90188	2718.42	0.90188	2264.84	0.90188	2445.42	0.90188	2832.29	0.90188	2321.58	0.90188	2259.61	0.90188	2733.97
		1.08225	2087.9	1.08225	3213.06	1.08225	3346	1.08225	3474.06	1.08225	3474.06	1.08225	2797.29	1.08225	2809.94	1.08225	1994.87	1.08225	2630.45	1.08225	2357.26	1.08225	1928.07	1.08225	3228.74	1.08225	2229.06	1.08225	2511.9	1.08225	2099.77
		1.26263	2184.64	1.26263	3962.45	1.26263	2979.81	1.26263	3797.42	1.26263	3887.81	1.26263	2692	1.26263	2634.23	1.26263	2332.94	1.26263	2149.64	1.26263	2557.9	1.26263	2052.52	1.26263	3227.9	1.26263	2358.13	1.26263	2290	1.26263	2528.77
		1.443	2372.23	1.443	4050.71	1.443	2906.77	1.443	4093.87	1.443	3352.29	1.443	2662.81	1.443	2587.48	1.443	2397.58	1.443	2366.55	1.443	3025.61	1.443	2291.29	1.443	3193.87	1.443	2451.36	1.443	3000.84	1.443	3126.55
		1.62338	2476.39	1.62338	3773.94	1.62338	2958.74	1.62338	3594.94	1.62338	2988	1.62338	2853	1.62338	2376.77	1.62338	2406.42	1.62338	3101.81	1.62338	2948.23	1.62338	2744.87	1.62338	3161.45	1.62338	2477.16	1.62338	2928.42	1.62338	3334.94
		1.80375	2576.77	1.80375	3690.84	1.80375	3234.77	1.80375	3317.94	1.80375	3411.81	1.80375	2250.87	1.80375	2006.1	1.80375	2567.71	1.80375	2783.87	1.80375	2842.81	1.80375	3295.97	1.80375	3157.9	1.80375	2861.77	1.80375	3251.71	1.80375	3053.19
		1.98413	2615.13	1.98413	4150.35	1.98413	3189.23	1.98413	3367.58	1.98413	3243.87	1.98413	2561.45	1.98413	2071.29	1.98413	2704.97	1.98413	3006.9	1.98413	3039.52	1.98413	2380.03	1.98413	2907.42	1.98413	3329.74	1.98413	3276	1.98413	2883.13
		2.1645	2913.03	2.1645	4289.58	2.1645	3078.97	2.1645	3143.16	2.1645	2872.39	2.1645	2699.03	2.1645	2108.58	2.1645	2311.94	2.1645	3359.26	2.1645	2945.26	2.1645	3586.42	2.1645	2381.84	2.1645	3625.68	2.1645	2777.39	2.1645	2639.61
		2.34488	2789.68	2.34488	4274.71	2.34488	3410.81	2.34488	2749.1	2.34488	2760.84	2.34488	2306.61	2.34488	2505.16	2.34488	1860.13	2.34488	3498.23	2.34488	2882.45	2.34488	2907.58	2.34488	2650.19	2.34488	3566.13	2.34488	3001.32	2.34488	2231.19
		2.52525	2487.19	2.52525	4416.97	2.52525	3394.97	2.52525	2989.23	2.52525	2755.13	2.52525	2318.48	2.52525	2795.48	2.52525	1994.13	2.52525	3597.23	2.52525	2466.55	2.52525	2955.06	2.52525	2466.48	2.52525	3324.81	2.52525	2795	2.52525	2267.19
		2.70563	2593.52	2.70563	4203.06	2.70563	3058.48	2.70563	3406	2.70563	3170.58	2.70563	2406	2.70563	2268.32	2.70563	2740.55	2.70563	3069.68	2.70563	2753.77	2.70563	2904.16	2.70563	2620.84	2.70563	3123.58	2.70563	3205.71	2.70563	2658.68
		2.886	2739.61	2.886	3842.58	2.886	3030.77	2.886	3272.52	2.886	3154.39	2.886	2603.03	2.886	1884	2.886	3007.23	2.886	2938.71	2.886	2938	2.886	2550.9	2.886	3040.77	2.886	2738.23	2.886	3451.26	2.886	2818.06
		3.06638	3107.13	3.06638	3313.19	3.06638	3072.9	3.06638	2875.84	3.06638	3095.77	3.06638	3073.45	3.06638	2281.1	3.06638	3054.16	3.06638	3370.9	3.06638	3028.84	3.06638	2804.03	3.06638	3851.81	3.06638	2718.81	3.06638	2653.84	3.06638	3000.71
		3.24675	3407.77	3.24675	3150.55	3.24675	3264	3.24675	2945.26	3.24675	3438.36	3.24675	3877.26	3.24675	2405.42	3.24675	2818.23	3.24675	3254.97	3.24675	2604.03	3.24675	2872.52	3.24675	3218.16	3.24675	3065.03	3.24675	2612.48	3.24675	2478.32
		3.42713	2798.94	3.42713	3259.84	3.42713	3361.19	3.42713	3193.26	3.42713	3090.74	3.42713	3684.45	3.42713	2717.19	3.42713	2385.03	3.42713	2774.45	3.42713	2700.87	3.42713	2872.64	3.42713	3071.13	3.42713	3847.36	3.42713	3023.97	3.42713	2655.48
		3.6075	2318.68	3.6075	3682.64	3.6075	3555.68	3.6075	3270	3.6075	3741	3.6075	3528.03	3.6075	3085.97	3.6075	2598.9	3.6075	2601.23	3.6075	2362.45	3.6075	2822.03	3.6075	3223.16	3.6075	3914.16	3.6075	3276.26	3.6075	4048.58
		3.78788	2403.87	3.78788	3854	3.78788	3856.19	3.78788	3557.36	3.78788	3672.55	3.78788	4133.16	3.78788	3393.64	3.78788	2902.55	3.78788	2927.45	3.78788	2661.13	3.78788	2898.84	3.78788	3530.71	3.78788	3298.03	3.78788	3551.23	3.78788	4001.74
		3.96825	2695.03	3.96825	4014.68	3.96825	3962.42	3.96825	3579.55	3.96825	3846.06	3.96825	4220.97	3.96825	4634.61	3.96825	2403.23	3.96825	3863.06	3.96825	2745.61	3.96825	3245.52	3.96825	4074.48	3.96825	3266.42	3.96825	3480.61	3.96825	4468.52
		4.14863	3350.29	4.14863	4226.74	4.14863	3883.68	4.14863	3371.19	4.14863	4676	4.14863	4282.74	4.14863	6080.26	4.14863	2485.36	4.14863	4601.16	4.14863	2798.74	4.14863	2946	4.14863	4572.32	4.14863	3651.52	4.14863	3710.03	4.14863	4663.55
		4.329	3736.9	4.329	5209.16	4.329	4109.55	4.329	3597.9	4.329	5370.94	4.329	4864.13	4.329	5243.42	4.329	2924.74	4.329	6053.77	4.329	2854.06	4.329	3967.06	4.329	4641.1	4.329	3625.39	4.329	4454.13	4.329	4480.35
		4.50938	3698.19	4.50938	5409.39	4.50938	5197.26	4.50938	3917.84	4.50938	5821.39	4.50938	6329.55	4.50938	4663.13	4.50938	3015.1	4.50938	5475.39	4.50938	3721.19	4.50938	4348.42	4.50938	4540.03	4.50938	3450.74	4.50938	4887.74	4.50938	4097.42
		4.68975	4003.84	4.68975	5019.03	4.68975	6299.1	4.68975	4567.26	4.68975	6542.19	4.68975	5886.61	4.68975	4012.03	4.68975	2882.61	4.68975	4861.87	4.68975	4143.13	4.68975	3984.03	4.68975	4023.64	4.68975	3354.97	4.68975	4063.61	4.68975	4504.03
		4.87013	3865.29	4.87013	4570.65	4.87013	6427.9	4.87013	5056.58	4.87013	6689.58	4.87013	5203.29	4.87013	2597.9	4.87013	2955.26	4.87013	3727	4.87013	4252.68	4.87013	2578.32	4.87013	4034.81	4.87013	3159.48	4.87013	2812.74	4.87013	3433.81
		5.0505	3495.39	5.0505	4537.35	5.0505	4751.81	5.0505	4832.23	5.0505	5317.94	5.0505	3858.58	5.0505	2323.9	5.0505	2131.19	5.0505	2634.9	5.0505	3124.94	5.0505	2284	5.0505	3065.48	5.0505	2630.61	5.0505	2360.87	5.0505	3815.26
		5.23088	2411.52	5.23088	3486.58	5.23088	3521.45	5.23088	4187.87	5.23088	3827.74	5.23088	2788.74	5.23088	1866.13	5.23088	1776.26	5.23088	2078	5.23088	2567.16	5.23088	2080.9	5.23088	2667.32	5.23088	2260.45	5.23088	1903.77	5.23088	3434.39
		5.41126	2266.1	5.41126	3436.19	5.41126	3209.77	5.41126	3713.29	5.41126	2485.13	5.41126	2555.1	5.41126	1860.1	5.41126	1890.55	5.41126	2074	5.41126	2207.36	5.41126	1868.68	5.41126	2326.13	5.41126	2169.9	5.41126	1945.64	5.41126	3104.23
		5.59163	2510.58	5.59163	3214.81	5.59163	3077.42	5.59163	3426.55	5.59163	2154.74	5.59163	2226.81	5.59163	1683.71	5.59163	1858.48	5.59163	2194.71	5.59163	2226.45	5.59163	1831.39	5.59163	2055	5.59163	2085.13	5.59163	2270.42	5.59163	2788.23
		5.77201	2607.68	5.77201	2963.39	5.77201	3162.26	5.77201	3368.64	5.77201	2263.71	5.77201	1916.48	5.77201	1762.13	5.77201	1734.97	5.77201	2361.61	5.77201	2206.55	5.77201	2037.48	5.77201	1872.29	5.77201	1875.23	5.77201	2209.64	5.77201	2416.81
		5.95238	2600.52	5.95238	3232.58	5.95238	3065.1	5.95238	3177.29	5.95238	2221.1	5.95238	1814.13	5.95238	1678.87	5.95238	1694.1	5.95238	2342.19	5.95238	2116.94	5.95238	1778.26	5.95238	1915.55	5.95238	1777.97	5.95238	2286.74	5.95238	2315.16
		6.13276	2025.93	6.13276	2974.06	6.13276	3095.45	6.13276	2995.16	6.13276	2160.52	6.13276	1697.55	6.13276	1989.13	6.13276	1751.52	6.13276	2343.13	6.13276	2356.36	6.13276	1689	6.13276	1999.9	6.13276	1908.61	6.13276	1975.81	6.13276	2134.74
		6.31313	2267	6.31313	2957.94	6.31313	3048.68	6.31313	2866.77	6.31313	2067.64	6.31313	2000.77	6.31313	1843.29	6.31313	1682.81	6.31313	2308.29	6.31313	2036.26	6.31313	1911.1	6.31313	1748.13	6.31313	1977	6.31313	2101.9	6.31313	2063
		6.49351	2536.55	6.49351	3047.71	6.49351	3034.13	6.49351	2945.61	6.49351	1982.52	6.49351	2436.9	6.49351	1742.58	6.49351	1800.32	6.49351	2362.68	6.49351	2143.84	6.49351	1716.97	6.49351	1676.74	6.49351	1866.9	6.49351	2104.55	6.49351	2072.87
		6.67388	2423.52	6.67388	3095.74	6.67388	3014.45	6.67388	3091.29	6.67388	2017.45	6.67388	2102.74	6.67388	1979.26	6.67388	1749.26	6.67388	2188.9	6.67388	1888.32	6.67388	1821.23	6.67388	1790.26	6.67388	1898.64	6.67388	2011.26	6.67388	2243
		6.85426	2336.58	6.85426	2944.19	6.85426	3262.13	6.85426	3154.1	6.85426	2123	6.85426	2111.26	6.85426	1847.52	6.85426	1689.64	6.85426	2473.29	6.85426	1890.19	6.85426	1656.71	6.85426	2206.06	6.85426	1986.97	6.85426	2305.64	6.85426	1901.84
		7.03463	2171.03	7.03463	2606.03	7.03463	3336.03	7.03463	3229	7.03463	2111.39	7.03463	1968.45	7.03463	1770.61	7.03463	1565.45	7.03463	2634.06	7.03463	2064.97	7.03463	1529.42	7.03463	2331	7.03463	2059	7.03463	2131.39	7.03463	1841.03
		7.21501	2171.64	7.21501	2949.42	7.21501	3162.55	7.21501	3370.9	7.21501	1863.23	7.21501	1916	7.21501	1823.39	7.21501	1677.26	7.21501	2503.26	7.21501	2252.84	7.21501	1673.29	7.21501	2109.61	7.21501	2091.36	7.21501	2596	7.21501	2130.32
		7.39538	2434.64	7.39538	3064.16	7.39538	3098.81	7.39538	3408.81	7.39538	1779.87	7.39538	1759.07	7.39538	2020.81	7.39538	1879.45	7.39538	1952.48	7.39538	2079.81	7.39538	1639.39	7.39538	2090.77	7.39538	2160.81	7.39538	2400.71	7.39538	2032.29
		7.57576	2134.19	7.57576	3027.26	7.57576	3051.64	7.57576	3482.42	7.57576	1746.48	7.57576	1883.68	7.57576	1831.61	7.57576	2080.45	7.57576	2029.74	7.57576	1920.84	7.57576	1729.26	7.57576	1889.36	7.57576	2096.06	7.57576	2337.19	7.57576	2041.26
		7.75613	2319.48	7.75613	3101.81	7.75613	2948.42	7.75613	3399.06	7.75613	2103.81	7.75613	1775.29	7.75613	1794	7.75613	1796.68	7.75613	2049.77	7.75613	2060.52	7.75613	1600.42	7.75613	1875.1	7.75613	2101.13	7.75613	2217.26	7.75613	1892.55
		7.93651	2176.16	7.93651	3468.61	7.93651	3066.9	7.93651	3198.68	7.93651	2173.42	7.93651	1843.9	7.93651	1857.48	7.93651	1805.19	7.93651	2269.16	7.93651	2144.94	7.93651	1894.58	7.93651	1806.9	7.93651	2129.48	7.93651	2059.58	7.93651	1880.68
		8.11688	2133.68	8.11688	3213.29	8.11688	3167.68	8.11688	2969.84	8.11688	2034.42	8.11688	1854.97	8.11688	1648.55	8.11688	1768.9	8.11688	2583.42	8.11688	2081	8.11688	1971.87	8.11688	2004.81	8.11688	2172.64	8.11688	2185.52	8.11688	1868.61
		8.29726	2376.9	8.29726	3427.32	8.29726	3273.52	8.29726	2819.23	8.29726	1867.74	8.29726	2113.9	8.29726	1678.32	8.29726	1846.29	8.29726	2461.06	8.29726	2062.58	8.29726	1671.68	8.29726	2166.87	8.29726	2011.55	8.29726	2051.16	8.29726	2500.26
		8.47763	2180.36	8.47763	3456.61	8.47763	3207.68	8.47763	2916.97	8.47763	1815.97	8.47763	1967.81	8.47763	1733.71	8.47763	1720.36	8.47763	2462.61	8.47763	2048.03	8.47763	1811.45	8.47763	1950.77	8.47763	1832.19	8.47763	2183.23	8.47763	2227.58
		8.65801	1949.58	8.65801	3082.19	8.65801	2974.39	8.65801	2829.48	8.65801	2219.68	8.65801	2005.81	8.65801	1988.71	8.65801	1980.13	8.65801	2365.9	8.65801	2257.61	8.65801	1623.9	8.65801	1818.16	8.65801	1817.03	8.65801	2276.81	8.65801	2036.26
		8.83838	2044.32	8.83838	3316.61	8.83838	2856.52	8.83838	2861.48	8.83838	2045.61	8.83838	2105.52	8.83838	2024.81	8.83838	1883.58	8.83838	2403.19	8.83838	2244.03	8.83838	1680.61	8.83838	1872.61	8.83838	1903.81	8.83838	2168.71	8.83838	1982.81
		9.01876	2202.87	9.01876	3110.32	9.01876	3010.94	9.01876	2847.26	9.01876	1897.36	9.01876	1916.03	9.01876	1981.71	9.01876	1600.39	9.01876	2600.61	9.01876	2191.42	9.01876	1879.1	9.01876	1775.58	9.01876	1861.16	9.01876	2018.58	9.01876	1994.64

## Sheet: Fig1e
Figure 1e			Line scan analysis of cell-cell junctions of MCF10A cells
Parental		1		2		3		4		5		6		7		8		9		10		11		12		13		14		15
	NHSL3
	0	300.04	0	274.32	0	255.4	0	338.72	0	300.12	0	351.68	0	398	0	388.44	0	429.6	0	507.28	0	488.64	0	550.64	0	454.84	0	518.96	0	371.92
	0.20634	315.84	0.20634	258.44	0.20634	258.04	0.20634	362.28	0.20634	278.2	0.18055	331.6	0.3611	426.32	0.3611	371.4	0.3611	437.92	0.2407	490.68	0.18055	506.16	0.18055	519.32	0.3611	453.84	0.3611	451.88	0.20634	288.04
	0.41269	342.16	0.41269	259.4	0.41269	279.16	0.41269	337.08	0.41269	295.08	0.3611	331.2	0.7222	447.68	0.7222	330.08	0.7222	423.6	0.4815	455.12	0.3611	520.44	0.3611	463.8	0.7222	484.56	0.7222	480.64	0.41269	266.72
	0.61903	318.24	0.61903	276.56	0.61903	289.52	0.61903	313.68	0.61903	318.12	0.54166	303.92	1.0833	401.16	1.0833	341.28	1.0833	431.56	0.7222	434.32	0.54166	439.84	0.54166	450.6	1.0833	479.76	1.0833	482.8	0.61903	303.76
	0.82538	333.24	0.82538	279.84	0.82538	288.68	0.82538	339.6	0.82538	314.08	0.72221	331.52	1.4444	395.28	1.4444	351.92	1.4444	452.92	0.9629	407.72	0.72221	425.32	0.72221	442.2	1.4444	441.88	1.4444	446.4	0.82538	401.76
	1.03172	309.56	1.03172	275.64	1.03172	282.16	1.03172	379.68	1.03172	294.2	0.90276	269.48	1.8055	420.52	1.8055	325.2	1.8055	452.4	1.2037	401.16	0.90276	430.68	0.90276	427.32	1.8055	415.92	1.8055	406.32	1.03172	397.52
	1.23807	302.52	1.23807	283.04	1.23807	309.76	1.23807	330.68	1.23807	270.28	1.08331	306.88	2.1666	402.44	2.1666	343.08	2.1666	490.24	1.4444	460.52	1.08331	494.84	1.08331	506.52	2.1666	483.4	2.1666	388.88	1.23807	359.16
	1.44441	318.24	1.44441	259.24	1.44441	326.04	1.44441	310.04	1.44441	280	1.26386	347.24	2.5277	454.2	2.5277	380.36	2.5277	488	1.6851	486.16	1.26386	515.08	1.26386	564.52	2.5277	445.24	2.5277	343.88	1.44441	354.8
	1.65076	340.24	1.65076	213.2	1.65076	346.24	1.65076	349.68	1.65076	289.64	1.44441	422.36	2.8888	454.24	2.8888	381.32	2.8888	483.44	1.9259	474.92	1.44441	555.56	1.44441	626.6	2.8888	486.24	2.8888	316.92	1.65076	371.96
	1.8571	333.52	1.8571	214.12	1.8571	369.96	1.8571	344.08	1.8571	287.52	1.62496	457.6	3.2499	427.12	3.2499	384.52	3.2499	471.96	2.1666	488.6	1.62496	538.84	1.62496	616.76	3.2499	446.56	3.2499	320.6	1.8571	398.92
	2.06345	364.36	2.06345	211.84	2.06345	389.04	2.06345	344.24	2.06345	309.16	1.80552	398.56	3.611	381.8	3.611	406.44	3.611	482.68	2.4074	488.08	1.80552	588.92	1.80552	604.6	3.611	426.56	3.611	317.28	2.06345	356.24
	2.26979	391.84	2.26979	222.56	2.26979	372.16	2.26979	319.84	2.26979	304.92	1.98607	371.6	3.9721	306.76	3.9721	388.36	3.9721	504.92	2.6481	411.28	1.98607	546.4	1.98607	604.16	3.9721	411.44	3.9721	294.4	2.26979	329.24
	2.47614	401.96	2.47614	272.2	2.47614	339.72	2.47614	326.04	2.47614	270.2	2.16662	409	4.3332	322.84	4.3332	405.64	4.3332	513.76	2.8888	375.4	2.16662	498	2.16662	491.56	4.3332	386.28	4.3332	284.88	2.47614	366.4
	2.68248	417.6	2.68248	246.68	2.68248	347.12	2.68248	376.72	2.68248	232.08	2.34717	444.68	4.6943	329.6	4.6943	420.6	4.6943	482.84	3.1296	438.48	2.34717	523.04	2.34717	479.88	4.6943	357.72	4.6943	285.28	2.68248	391.88
	2.88883	405.04	2.88883	231.88	2.88883	366.92	2.88883	402.6	2.88883	248.24	2.52772	479.16	5.0554	370.6	5.0554	439.92	5.0554	429.12	3.3703	458.84	2.52772	527	2.52772	508.64	5.0554	287.84	5.0554	300.96	2.88883	372.04
	3.09517	374.88	3.09517	223.48	3.09517	385.84	3.09517	398	3.09517	257.72	2.70827	447.72	5.4165	389.04	5.4165	466.52	5.4165	415.16	3.611	415.32	2.70827	572.36	2.70827	543.16	5.4165	286.88	5.4165	291.6	3.09517	434.52
	3.30152	369.96	3.30152	239.8	3.30152	392.68	3.30152	409.72	3.30152	268.2	2.88883	405.4	5.7777	384.96	5.7777	497	5.7777	405.68	3.8518	391.96	2.88883	651.68	2.88883	621.84	5.7777	291.52	5.7777	330.64	3.30152	509.88
	3.50786	406.56	3.50786	295.8	3.50786	377.12	3.50786	446.32	3.50786	280.92	3.06938	450.2	6.1388	381.8	6.1388	511.68	6.1388	379.4	4.0925	451.16	3.06938	707.32	3.06938	775.56	6.1388	230.96	6.1388	334.12	3.50786	491.32
	3.71421	552.48	3.71421	376.36	3.71421	372.76	3.71421	555.96	3.71421	297.92	3.24993	535.4	6.4999	378.16	6.4999	521	6.4999	375.72	4.3332	411.4	3.24993	738.68	3.24993	957.04	6.4999	276.64	6.4999	333.4	3.71421	549.64
	3.92055	656.52	3.92055	542.28	3.92055	494.64	3.92055	741.88	3.92055	340.52	3.43048	610.28	6.861	374.8	6.861	509.56	6.861	375.84	4.574	468.8	3.43048	927.32	3.43048	1298.92	6.861	296.08	6.861	352.92	3.92055	545.4
	4.1269	826.48	4.1269	838.16	4.1269	604.4	4.1269	1007.6	4.1269	400.68	3.61103	791.68	7.2221	397.76	7.2221	565.84	7.2221	398.56	4.8147	599.64	3.61103	1302.92	3.61103	1600.76	7.2221	310.36	7.2221	378.72	4.1269	703.4
	4.33324	900.8	4.33324	1230.96	4.33324	783.72	4.33324	1249.44	4.33324	524.44	3.79158	819.44	7.5832	608.52	7.5832	623.88	7.5832	393.12	5.0554	815.52	3.79158	1932.4	3.79158	1812.44	7.5832	356.28	7.5832	469.92	4.33324	1027.64
	4.53959	988.4	4.53959	1423.52	4.53959	1193.36	4.53959	1308.52	4.53959	793.52	3.97214	1100.08	7.9443	1177.48	7.9443	767.68	7.9443	490.68	5.2962	1057.04	3.97214	2515.56	3.97214	2135.96	7.9443	426.52	7.9443	762.16	4.53959	1342.04
	4.74593	1177.4	4.74593	1342.72	4.74593	1725	4.74593	1388.88	4.74593	1117.16	4.15269	1566.88	8.3054	1981.4	8.3054	949.48	8.3054	785.16	5.5369	1216.2	4.15269	3453.92	4.15269	2508.72	8.3054	462.6	8.3054	1036.12	4.74593	1916.56
	4.95228	1289.4	4.95228	1249.76	4.95228	1860.36	4.95228	1745.24	4.95228	1370.88	4.33324	1553.84	8.6665	2236.96	8.6665	1075.4	8.6665	1191.88	5.7777	1228.36	4.33324	4292.88	4.33324	2847	8.6665	545.16	8.6665	987	4.95228	2030.36
	5.15862	1366.4	5.15862	1099.2	5.15862	1604.8	5.15862	2029.64	5.15862	1497.88	4.51379	1336.28	9.0276	1933	9.0276	1109.76	9.0276	1409.24	6.0184	1061.96	4.51379	4477.8	4.51379	2754.68	9.0276	643.96	9.0276	866.36	5.15862	2104.24
	5.36496	1226.08	5.36496	1021.92	5.36496	1117.6	5.36496	1883.52	5.36496	1360.4	4.69434	1197.36	9.3887	936.08	9.3887	914.4	9.3887	1298.72	6.2591	828.4	4.69434	3919.32	4.69434	2199.44	9.3887	502.6	9.3887	702.76	5.36496	1570.8
	5.57131	857.04	5.57131	882.08	5.57131	811.56	5.57131	1640.56	5.57131	962.84	4.8749	1017.24	9.7498	418.28	9.7498	687.92	9.7498	907.48	6.4999	594.52	4.8749	2664.72	4.8749	1619.76	9.7498	290.88	9.7498	599.16	5.57131	979.2
	5.77765	593.8	5.77765	719.28	5.77765	632.2	5.77765	1427.52	5.77765	664.76	5.05545	797.84	10.1109	309.64	10.1109	548.72	10.1109	533.32	6.7406	460.76	5.05545	1387	5.05545	1254.96	10.1109	266.12	10.1109	516.28	5.77765	804.4
	5.984	448	5.984	620.32	5.984	492.76	5.984	1146.08	5.984	506.08	5.236	706.64	10.472	335.64	10.472	505.12	10.472	368.32	6.9813	411.08	5.236	857.76	5.236	1070.44	10.472	306.4	10.472	412.68	5.984	764.6
	6.19034	348.68	6.19034	492.16	6.19034	439.36	6.19034	771.96	6.19034	430.32	5.41655	544.28	10.8331	315.4	10.8331	460.96	10.8331	341.44	7.2221	461.96	5.41655	740	5.41655	909.16	10.8331	318.32	10.8331	413.72	6.19034	701.84
	6.39669	273.56	6.39669	381.84	6.39669	404.8	6.39669	498.12	6.39669	418	5.5971	441.52	11.1942	331.68	11.1942	422.12	11.1942	350.76	7.4628	538.36	5.5971	747.08	5.5971	811.84	11.1942	280	11.1942	405	6.39669	633.68
	6.60303	273.6	6.60303	372.8	6.60303	391.24	6.60303	362.6	6.60303	397.92	5.77765	374.48	11.5553	342.84	11.5553	375.88	11.5553	328.24	7.7035	506.08	5.77765	786.52	5.77765	736.76	11.5553	280	11.5553	426.56	6.60303	642.12
	6.80938	258.24	6.80938	392.48	6.80938	419.2	6.80938	331.64	6.80938	370.04	5.9582	391	11.9164	354.12	11.9164	392.96	11.9164	340.52	7.9443	505.28	5.9582	775.28	5.9582	651.76	11.9164	311.56	11.9164	414.52	6.80938	627.92
	7.01572	275.84	7.01572	396.08	7.01572	404.92	7.01572	331.72	7.01572	379.92	6.13876	367	12.2775	354.48	12.2775	429.28	12.2775	338.12	8.185	489.96	6.13876	688.88	6.13876	613.84	12.2775	334.64	12.2775	466.64	7.01572	656.44
	7.22207	276.92	7.22207	389.16	7.22207	368.12	7.22207	356.36	7.22207	380.96	6.31931	402.36	12.6386	333.56	12.6386	432.16	12.6386	343.88	8.4257	482.44	6.31931	649	6.31931	586.64	12.6386	343.2	12.6386	503.2	7.22207	636.44
	7.42841	296.48	7.42841	396.72	7.42841	371.2	7.42841	372.68	7.42841	354.6	6.49986	361.2	12.9997	354.12	12.9997	427.84	12.9997	394.84	8.6665	510.32	6.49986	586.72	6.49986	596.12	12.9997	346.84	12.9997	455.36	7.42841	625.08
	7.63476	290.12	7.63476	463.6	7.63476	344.8	7.63476	358.64	7.63476	345.84	6.68041	354.56	13.3608	355.08	13.3608	420.6	13.3608	432.56	8.9072	568.48	6.68041	583.64	6.68041	544.72	13.3608	351	13.3608	449.4	7.63476	669.2
	7.8411	316	7.8411	468.44	7.8411	369.4	7.8411	360.32	7.8411	366.08	6.86096	415.2	13.7219	354.04	13.7219	412.96	13.7219	431.04	9.148	643.2	6.86096	543.36	6.86096	496.04	13.7219	350.4	13.7219	456.8	7.8411	660.68
	8.04745	342.04	8.04745	476.6	8.04745	408.44	8.04745	379.12	8.04745	401.72	7.04151	421.32	14.083	373.56	14.083	466.44	14.083	449.24	9.3887	565.68	7.04151	558.88	7.04151	494.32	14.083	412.16	14.083	446.32	8.04745	494.12
	8.25379	302.4	8.25379	481.52	8.25379	422.04	8.25379	414.48	8.25379	474.48	7.22207	376.96	14.4441	387.2	14.4441	491.84	14.4441	472.12	9.6294	490.04	7.22207	599.52	7.22207	517.96	14.4441	423.88	14.4441	469.28	8.25379	495.72
	8.46014	264.16	8.46014	480.76	8.46014	374.88	8.46014	412.56	8.46014	493.2	7.40262	428.96	14.8052	326.64	14.8052	517.6	14.8052	444.88	9.8702	517.76	7.40262	656.08	7.40262	519.48	14.8052	444.68	14.8052	456.76	8.46014	420.36
	8.66648	282.2	8.66648	447.84	8.66648	324.48	8.66648	382.76	8.66648	454.4	7.58317	434	15.1663	372.16	15.1663	535.68	15.1663	442.2	10.1109	526.36	7.58317	631.56	7.58317	503.48	15.1663	427.96	15.1663	470	8.66648	364.92
	8.87283	305.4	8.87283	416.88	8.87283	330.84	8.87283	352.04	8.87283	415.08	7.76372	380.04	15.5274	399.36	15.5274	525.4	15.5274	481	10.3516	522.52	7.76372	496.2	7.76372	516.56	15.5274	432.44	15.5274	470.44	8.87283	387.52
	9.07917	289.44	9.07917	430.52	9.07917	364.12	9.07917	352.92	9.07917	438.64	7.94427	429.24	15.8885	369.2	15.8885	529.8	15.8885	495.48	10.5924	506	7.94427	502.68	7.94427	507.32	15.8885	436.08	15.8885	467.52	9.07917	384.76
	9.28552	304.76	9.28552	421.12	9.28552	352.44	9.28552	371.68	9.28552	449.16	8.12482	440.04	16.2496	372.8	16.2496	541.84	16.2496	495.84	10.8331	589.84	8.12482	496.52	8.12482	512.12	16.2496	403.72	16.2496	443.52	9.28552	388.96
	9.49186	272.28	9.49186	362.36	9.49186	319.76	9.49186	397.6	9.49186	425.08	8.30538	381.16	16.6108	361.6	16.6108	532.24	16.6108	502.92	11.0738	609.24	8.30538	563.76	8.30538	539.44	16.6108	404	16.6108	444.88	9.49186	409
	9.69821	236.56	9.69821	329.2	9.69821	327	9.69821	413.64	9.69821	450.12	8.48593	352.12	16.9719	345.2	16.9719	546.68	16.9719	488.84	11.3146	667.48	8.48593	575.32	8.48593	535.28	16.9719	390.72	16.9719	431.48	9.69821	363.48
	9.90455	261.04	9.90455	340.88	9.90455	365.52	9.90455	378.72	9.90455	463.08	8.66648	391.24	17.333	320.04	17.333	533.32	17.333	452.04	11.5553	641.08	8.66648	520.36	8.66648	537.04	17.333	397.72	17.333	430.32	9.90455	435.88
	actin
	0	18363.2	0	6394	0	16869.5	0	16513.6	0	22527	0	30103.9	0	15572.4	0	17998.9	0	16803.8	0	20657.9	0	24142.2	0	22741.8	0	10235	0	18208.5	0	35082.3
	0.20634	18659.1	0.20634	6672.48	0.20634	19126.3	0.20634	16128.9	0.20634	23563.6	0.18055	27844.8	0.3611	18103.7	0.3611	15815.4	0.3611	17847.8	0.2407	19510.1	0.18055	26929.1	0.18055	28277	0.3611	10865	0.3611	16328.5	0.20634	30522.4
	0.41269	18340.8	0.41269	6919.08	0.41269	19326.9	0.41269	17547.4	0.41269	22967.6	0.3611	26834.2	0.7222	16473.8	0.7222	14912.8	0.7222	19464.2	0.4815	18845.1	0.3611	25342.6	0.3611	32783.3	0.7222	12354.8	0.7222	17250.9	0.41269	26777
	0.61903	18142.8	0.61903	7259.92	0.61903	19709.3	0.61903	19539.6	0.61903	22572.4	0.54166	25370.5	1.0833	15000.6	1.0833	13636	1.0833	19660.9	0.7222	17199.8	0.54166	26291.1	0.54166	34092	1.0833	11218.2	1.0833	17956.1	0.61903	21678
	0.82538	18672.3	0.82538	8007.88	0.82538	21771.5	0.82538	21867.6	0.82538	23005.2	0.72221	24375.8	1.4444	15184.5	1.4444	11442.2	1.4444	19822.2	0.9629	15459.6	0.72221	25887.7	0.72221	35786.4	1.4444	10809	1.4444	18515	0.82538	17817.7
	1.03172	19049.7	1.03172	9537.68	1.03172	22621.4	1.03172	24276.7	1.03172	23189.4	0.90276	23929.6	1.8055	15604.6	1.8055	9736.52	1.8055	19468.3	1.2037	15177.5	0.90276	28251.6	0.90276	37212.2	1.8055	11519.8	1.8055	16152.9	1.03172	22148.3
	1.23807	20085.8	1.23807	12178.4	1.23807	23563	1.23807	26440.6	1.23807	23096	1.08331	22437.8	2.1666	13837.8	2.1666	9017.36	2.1666	19068.2	1.4444	12730.8	1.08331	29678.3	1.08331	36854.1	2.1666	9400.56	2.1666	13636.3	1.23807	24973.8
	1.44441	21135.8	1.44441	15868.9	1.44441	23867.9	1.44441	28950.8	1.44441	22880.8	1.26386	21549.6	2.5277	12946.9	2.5277	7723.76	2.5277	20388.6	1.6851	13997.9	1.26386	29559	1.26386	38604.5	2.5277	9312.24	2.5277	12504.5	1.44441	26426.1
	1.65076	21808	1.65076	19701.2	1.65076	24308.2	1.65076	33232.5	1.65076	23465.7	1.44441	23695.3	2.8888	13818.7	2.8888	6688.8	2.8888	24822.2	1.9259	14979.3	1.44441	29352.8	1.44441	41606.3	2.8888	8207.76	2.8888	11366.1	1.65076	24046.4
	1.8571	24299.8	1.8571	22652.2	1.8571	23960.4	1.8571	38431.8	1.8571	23080.7	1.62496	25734.5	3.2499	12867.3	3.2499	7129	3.2499	29942.2	2.1666	15678	1.62496	29316.5	1.62496	44585.6	3.2499	8210.28	3.2499	12059.7	1.8571	20681.6
	2.06345	25916.4	2.06345	24298.6	2.06345	24946.7	2.06345	39876.9	2.06345	22004.4	1.80552	23458.8	3.611	12338.8	3.611	7248.8	3.611	32526.9	2.4074	15590.8	1.80552	28655	1.80552	45716.6	3.611	8258.24	3.611	13954.8	2.06345	18960.9
	2.26979	24551.6	2.26979	27313.9	2.26979	28003.9	2.26979	39557	2.26979	20975.4	1.98607	20089.9	3.9721	13288.2	3.9721	6920.2	3.9721	32516	2.6481	16764.4	1.98607	27208.1	1.98607	42945.8	3.9721	8781.68	3.9721	15469.7	2.26979	18406.2
	2.47614	24771.1	2.47614	28401.8	2.47614	30536.5	2.47614	39523.2	2.47614	19842.5	2.16662	17768.8	4.3332	12846.6	4.3332	7185.68	4.3332	33109.8	2.8888	18391.9	2.16662	25968.6	2.16662	41404.4	4.3332	8627.8	4.3332	16698.6	2.47614	17773.6
	2.68248	23766.5	2.68248	30039.8	2.68248	32939.8	2.68248	40441.6	2.68248	20188.6	2.34717	16305.8	4.6943	13476.9	4.6943	7724	4.6943	33687.2	3.1296	19709.4	2.34717	24469.4	2.34717	41273.5	4.6943	7699.4	4.6943	20304.2	2.68248	21693.8
	2.88883	26318.4	2.88883	31148.7	2.88883	32177.8	2.88883	38641.3	2.88883	21046.9	2.52772	18652.4	5.0554	13909.5	5.0554	8524.16	5.0554	31837.5	3.3703	18163.8	2.52772	21357.8	2.52772	41846.4	5.0554	7381.6	5.0554	27811.8	2.88883	22155.2
	3.09517	27830.9	3.09517	29463.5	3.09517	34593.6	3.09517	35398.5	3.09517	20908	2.70827	21686.2	5.4165	15418	5.4165	10054.9	5.4165	28368.5	3.611	18726.1	2.70827	20761	2.70827	40802.8	5.4165	8261.88	5.4165	32415.4	3.09517	23249.4
	3.30152	28473.1	3.30152	26587.4	3.30152	38579.9	3.30152	31473	3.30152	19936.4	2.88883	25431.5	5.7777	17995.1	5.7777	12001.2	5.7777	25684.2	3.8518	19610.9	2.88883	20475.3	2.88883	43536.7	5.7777	9258.16	5.7777	29539.1	3.30152	20856.9
	3.50786	29821.4	3.50786	25254.7	3.50786	42351	3.50786	31128.2	3.50786	20125.2	3.06938	34824.8	6.1388	23069.8	6.1388	13118.4	6.1388	23801.2	4.0925	20617	3.06938	19132.7	3.06938	48738.3	6.1388	10340.4	6.1388	24336.3	3.50786	22256.5
	3.71421	35110.8	3.71421	26163.2	3.71421	43961.3	3.71421	35540.9	3.71421	19922.4	3.24993	38030.2	6.4999	21766.1	6.4999	14193.2	6.4999	21879.6	4.3332	21891.5	3.24993	20247.6	3.24993	55047	6.4999	11857.4	6.4999	21413.9	3.71421	27705.9
	3.92055	38911	3.92055	30481	3.92055	43335.2	3.92055	43966.8	3.92055	19599.4	3.43048	37384.6	6.861	20922.3	6.861	14949.5	6.861	19898.4	4.574	25035.2	3.43048	23404	3.43048	59396.3	6.861	16722.8	6.861	21076.4	3.92055	32090.4
	4.1269	40848.2	4.1269	41964.1	4.1269	48139.8	4.1269	53329.1	4.1269	24249.3	3.61103	45104	7.2221	22414.2	7.2221	17076.6	7.2221	18810.8	4.8147	31373.9	3.61103	33519.3	3.61103	62958.2	7.2221	22520.1	7.2221	23827.5	4.1269	37153.8
	4.33324	45873.1	4.33324	57040.8	4.33324	57370.7	4.33324	59756.1	4.33324	35217.7	3.79158	53247.7	7.5832	26672.4	7.5832	23085	7.5832	19707.4	5.0554	41937.5	3.79158	51011.6	3.79158	64924.3	7.5832	22528.7	7.5832	31100.9	4.33324	43619
	4.53959	51819.1	4.53959	63683.4	4.53959	64219.5	4.53959	61984.4	4.53959	50770.5	3.97214	60109.6	7.9443	43107.4	7.9443	33888.2	7.9443	25782.5	5.2962	55878.8	3.97214	61423.8	3.97214	65472.4	7.9443	26091	7.9443	45180.2	4.53959	55375.4
	4.74593	57533	4.74593	65262.6	4.74593	65524.4	4.74593	62629.4	4.74593	61649.2	4.15269	63124.6	8.3054	60965.9	8.3054	46481.6	8.3054	39460.8	5.5369	63704.9	4.15269	64811.3	4.15269	65535	8.3054	32138.3	8.3054	58776.6	4.74593	61663.6
	4.95228	63812	4.95228	65494.3	4.95228	65534.8	4.95228	63984.8	4.95228	64963.1	4.33324	63011.6	8.6665	65071.6	8.6665	55071.3	8.6665	53360.5	5.7777	65469.2	4.33324	65533.2	4.33324	65535	8.6665	41959.8	8.6665	58341.9	4.95228	64567.4
	5.15862	65020.2	5.15862	65508.4	5.15862	65506.8	5.15862	65156.8	5.15862	65031.2	4.51379	58871.6	9.0276	62936.3	9.0276	54264.9	9.0276	50963.6	6.0184	64309	4.51379	65533.9	4.51379	65527.1	9.0276	48042.5	9.0276	50524.5	5.15862	62862.2
	5.36496	62384.7	5.36496	65257.6	5.36496	64776.1	5.36496	65436.3	5.36496	63337.6	4.69434	50686	9.3887	45552.8	9.3887	50318.4	9.3887	39029.6	6.2591	58275.2	4.69434	64763.8	4.69434	65058.8	9.3887	40524.6	9.3887	39482.1	5.36496	57109.8
	5.57131	53255.9	5.57131	64057.2	5.57131	61078.8	5.57131	64765.7	5.57131	56914	4.8749	45748.8	9.7498	27974.3	9.7498	38603.6	9.7498	23964	6.4999	47129.3	4.8749	57683.2	4.8749	61549.7	9.7498	23369.4	9.7498	30919.1	5.57131	49965.3
	5.77765	41962.2	5.77765	57663.2	5.77765	53396.2	5.77765	62076.4	5.77765	46649.1	5.05545	37165.5	10.1109	32630.3	10.1109	35137.9	10.1109	15344.4	6.7406	35783	5.05545	37804	5.05545	55087.3	10.1109	18125.8	10.1109	22927.1	5.77765	41242.7
	5.984	32000.6	5.984	45268.9	5.984	45491.2	5.984	56043.6	5.984	35492.3	5.236	33540.5	10.472	38637.1	10.472	44662.1	10.472	11404.6	6.9813	28811.6	5.236	22699.1	5.236	47866.2	10.472	17780.5	10.472	19384	5.984	36636.7
	6.19034	27628	6.19034	36379.2	6.19034	38770.6	6.19034	47103.4	6.19034	27781.7	5.41655	30129.3	10.8331	42698.6	10.8331	49876	10.8331	10875.8	7.2221	25837.4	5.41655	17622.9	5.41655	38603.6	10.8331	14775	10.8331	16972.5	6.19034	37380.3
	6.39669	23947.3	6.39669	34178.9	6.39669	32283.8	6.39669	36725.6	6.39669	24936.6	5.5971	28910.8	11.1942	39753.6	11.1942	43639.2	11.1942	11237.8	7.4628	22296.9	5.5971	17224	5.5971	31677.8	11.1942	13694.1	11.1942	15103.3	6.39669	40605.8
	6.60303	22590.9	6.60303	32863	6.60303	31360.6	6.60303	27346	6.60303	23558.6	5.77765	32458.5	11.5553	34715.3	11.5553	31842.2	11.5553	11370	7.7035	19875.2	5.77765	18477.3	5.77765	26948.8	11.5553	16192.4	11.5553	14070.9	6.60303	37802.4
	6.80938	21315.8	6.80938	32173.1	6.80938	32146.6	6.80938	20106.9	6.80938	22452	5.9582	35270.8	11.9164	32648.6	11.9164	20925.7	11.9164	11260.6	7.9443	20788	5.9582	15022.7	5.9582	25869.3	11.9164	17937.7	11.9164	13791.5	6.80938	35828.2
	7.01572	21605	7.01572	31627	7.01572	31881.2	7.01572	15301	7.01572	23636.8	6.13876	40222.2	12.2775	29320.8	12.2775	17302.8	12.2775	11895.8	8.185	23055.9	6.13876	11811	6.13876	25045.5	12.2775	15248.8	12.2775	15712.8	7.01572	35625.3
	7.22207	20400.6	7.22207	32865.8	7.22207	34460.2	7.22207	13154.8	7.22207	24221.6	6.31931	49767.3	12.6386	31161.4	12.6386	17243	12.6386	13603.4	8.4257	27559.5	6.31931	10023.3	6.31931	23085.6	12.6386	15911.7	12.6386	16961.4	7.22207	34078.1
	7.42841	21159	7.42841	37222.7	7.42841	33455.8	7.42841	12372.1	7.42841	22778.7	6.49986	48838.4	12.9997	30289.5	12.9997	17088.6	12.9997	16200.5	8.6665	28039.4	6.49986	9011.72	6.49986	22021.8	12.9997	14397.9	12.9997	17664.2	7.42841	35330.4
	7.63476	21761	7.63476	42882.3	7.63476	30566.4	7.63476	11759.3	7.63476	23141.4	6.68041	38664.6	13.3608	24896	13.3608	16866.4	13.3608	17579.5	8.9072	27345.6	6.68041	7557.48	6.68041	20886.3	13.3608	17642.4	13.3608	16776	7.63476	37496.5
	7.8411	22806.2	7.8411	49826	7.8411	29861.4	7.8411	11360.7	7.8411	25784.2	6.86096	33978.9	13.7219	25706.4	13.7219	17813.6	13.7219	16873.4	9.148	26303	6.86096	6447.48	6.86096	21307.1	13.7219	20000.6	13.7219	15058.8	7.8411	36198.8
	8.04745	22288.8	8.04745	52905.8	8.04745	29047.4	8.04745	12382.9	8.04745	28636.9	7.04151	33534.7	14.083	26792.5	14.083	19087.5	14.083	13605.9	9.3887	22306.9	7.04151	5143.76	7.04151	22160.4	14.083	20012.8	14.083	13362.8	8.04745	36844.5
	8.25379	20789.8	8.25379	53356.4	8.25379	28469.6	8.25379	14308.2	8.25379	31408.2	7.22207	34904.7	14.4441	25985.2	14.4441	19475.1	14.4441	11029.9	9.6294	21410.3	7.22207	5029.44	7.22207	24235.5	14.4441	19194.8	14.4441	12365.6	8.25379	34618.9
	8.46014	19774.8	8.46014	53833.6	8.46014	29493.5	8.46014	16553.1	8.46014	32942	7.40262	35013.5	14.8052	24839.1	14.8052	19322	14.8052	10202.8	9.8702	21438.2	7.40262	5999.8	7.40262	24700.1	14.8052	16897	14.8052	12279.6	8.46014	30639.2
	8.66648	20981.7	8.66648	50494.2	8.66648	32610.6	8.66648	17466	8.66648	33303.3	7.58317	30423.2	15.1663	26270.8	15.1663	19528.1	15.1663	10688.8	10.1109	22906	7.58317	5765.12	7.58317	23824.4	15.1663	13456	15.1663	11871.1	8.66648	30778.4
	8.87283	22402.3	8.87283	42726.3	8.87283	34502.6	8.87283	17189.6	8.87283	36513.8	7.76372	24136.6	15.5274	27144.8	15.5274	19356.1	15.5274	11247.6	10.3516	23167.7	7.76372	6307.56	7.76372	23837.1	15.5274	11293.3	15.5274	12406.6	8.87283	29955.5
	9.07917	21715.2	9.07917	36986.1	9.07917	34868.2	9.07917	16955.1	9.07917	39547.4	7.94427	23153.5	15.8885	24272.4	15.8885	18472.4	15.8885	10748	10.5924	24488.9	7.94427	6966.36	7.94427	24561.4	15.8885	8941.52	15.8885	11497.2	9.07917	32671.7
	9.28552	21762.4	9.28552	32416.4	9.28552	35831.9	9.28552	16597.7	9.28552	38987	8.12482	20145.2	16.2496	23931.5	16.2496	18631.8	16.2496	10405.6	10.8331	26018.3	8.12482	8564.28	8.12482	25643.8	16.2496	7836.16	16.2496	10716.4	9.28552	35300.4
	9.49186	21087.8	9.49186	28967.7	9.49186	34300.8	9.49186	16405.8	9.49186	39532.7	8.30538	19825.6	16.6108	26128.8	16.6108	20710.8	16.6108	9895.64	11.0738	25650.3	8.30538	12352.4	8.30538	23686	16.6108	7752.92	16.6108	10936.5	9.49186	42522.7
	9.69821	21888	9.69821	26259	9.69821	33179.8	9.69821	17356.4	9.69821	40736.3	8.48593	19128.5	16.9719	27016.8	16.9719	23256.5	16.9719	9540.04	11.3146	25191.8	8.48593	17485	8.48593	21483.2	16.9719	7090	16.9719	10536.5	9.69821	38576.2
	9.90455	22232.9	9.90455	25783.7	9.90455	32691.6	9.90455	19721.7	9.90455	37560.6	8.66648	18151.5	17.333	23883.5	17.333	23162.6	17.333	8464.8	11.5553	25684.7	8.66648	19893.4	8.66648	20170.9	17.333	6576.8	17.333	9680.76	9.90455	37023
KO
		1		2		3		4		5		6		7		8		9		10		11		12		13		14		15
	NHSL3
	0	461.52	0	477.12	0	630.76	0	389.4	0	598.16	0	436.6	0	351.76	0	487.2	0	448.96	0	439.88	0	455.44	0	438.4	0	354.68	0	525.84	0	632.52
	0.2407	467.12	0.2407	551.16	0.2407	596.72	0.2407	356.76	0.18055	581.64	0.18055	405.56	0.18055	326.2	0.18055	531	0.18055	456.72	0.3611	397.88	0.3611	400.08	0.3611	449.28	0.3611	365.2	0.2889	512.36	0.2889	647.64
	0.4815	507.12	0.4815	620.8	0.4815	576.76	0.4815	441.8	0.3611	556	0.3611	421	0.3611	349.72	0.3611	627	0.3611	492.48	0.7222	369.36	0.7222	407.2	0.7222	454.68	0.7222	414.88	0.5778	478.56	0.5778	583.56
	0.7222	468.64	0.7222	512.8	0.7222	578.16	0.7222	464.08	0.54166	515.92	0.54166	461.28	0.54166	390.16	0.54166	582.96	0.54166	553.96	1.0833	399.2	1.0833	453.72	1.0833	410.92	1.0833	446.68	0.8666	486.04	0.8666	531.8
	0.9629	380.56	0.9629	568.24	0.9629	505.56	0.9629	421.6	0.72221	515.36	0.72221	470.96	0.72221	379.04	0.72221	551.56	0.72221	534.4	1.4444	406.4	1.4444	376	1.4444	412.28	1.4444	442.2	1.1555	442.72	1.1555	537.76
	1.2037	497.2	1.2037	633.68	1.2037	507.16	1.2037	405.44	0.90276	473.76	0.90276	428.92	0.90276	347.64	0.90276	558.28	0.90276	483	1.8055	403.72	1.8055	351.52	1.8055	469.32	1.8055	437.52	1.4444	443.12	1.4444	656.56
	1.4444	514.16	1.4444	542.72	1.4444	494.2	1.4444	411.96	1.08331	514.68	1.08331	382.44	1.08331	371.12	1.08331	614	1.08331	442.12	2.1666	456.76	2.1666	360.32	2.1666	477.88	2.1666	451.36	1.7333	454.4	1.7333	581.2
	1.6851	572.44	1.6851	541.2	1.6851	488.56	1.6851	372.68	1.26386	543.44	1.26386	375.2	1.26386	392.76	1.26386	681.76	1.26386	441.04	2.5277	425.96	2.5277	426.92	2.5277	394.64	2.5277	466.2	2.0222	520.88	2.0222	465.4
	1.9259	411.64	1.9259	598.12	1.9259	515.64	1.9259	314.92	1.44441	549.16	1.44441	460.16	1.44441	427.48	1.44441	644.68	1.44441	484.64	2.8888	470	2.8888	408.32	2.8888	393.24	2.8888	455.2	2.3111	554.92	2.3111	513.28
	2.1666	414.6	2.1666	546.92	2.1666	477.2	2.1666	320.36	1.62496	650.48	1.62496	472.72	1.62496	401.36	1.62496	608.56	1.62496	502.96	3.2499	460.04	3.2499	393.36	3.2499	375.88	3.2499	455.2	2.5999	570.56	2.5999	514.44
	2.4074	416	2.4074	541.12	2.4074	566.84	2.4074	336.12	1.80552	626.64	1.80552	419.76	1.80552	394.16	1.80552	529.44	1.80552	480.64	3.611	375.72	3.611	387.2	3.611	393.56	3.611	508.6	2.8888	516.28	2.8888	534.12
	2.6481	467.24	2.6481	527	2.6481	495.72	2.6481	379.52	1.98607	639.04	1.98607	407.84	1.98607	411.04	1.98607	520.76	1.98607	433.28	3.9721	351.8	3.9721	408.68	3.9721	354.28	3.9721	548.72	3.1777	458.08	3.1777	510.92
	2.8888	519.88	2.8888	570.96	2.8888	491.4	2.8888	373.12	2.16662	608.4	2.16662	432.48	2.16662	455.12	2.16662	546.32	2.16662	440.96	4.3332	348.76	4.3332	417.76	4.3332	344.96	4.3332	462.08	3.4666	489.2	3.4666	386.48
	3.1296	528.44	3.1296	532.72	3.1296	514.2	3.1296	325.16	2.34717	515.68	2.34717	413.8	2.34717	505.52	2.34717	536.68	2.34717	490.6	4.6943	345.92	4.6943	422.16	4.6943	350.16	4.6943	456.96	3.7555	512.28	3.7555	432.8
	3.3703	549.68	3.3703	573.84	3.3703	629.44	3.3703	349.8	2.52772	486.44	2.52772	438.6	2.52772	529.96	2.52772	538.36	2.52772	501.6	5.0554	372	5.0554	426.04	5.0554	343.48	5.0554	433.08	4.0444	481.08	4.0444	423.72
	3.611	454.44	3.611	616.56	3.611	505.68	3.611	333.4	2.70827	549.76	2.70827	469.8	2.70827	525.68	2.70827	512.84	2.70827	473.76	5.4165	375.8	5.4165	430.76	5.4165	369.28	5.4165	355	4.3332	490.44	4.3332	354.08
	3.8518	531.28	3.8518	593.92	3.8518	445.84	3.8518	393.84	2.88883	557.92	2.88883	440.8	2.88883	473.64	2.88883	499.4	2.88883	430.4	5.7777	330.52	5.7777	408.92	5.7777	423.2	5.7777	317.76	4.6221	487.92	4.6221	348.16
	4.0925	441.68	4.0925	622.24	4.0925	475.8	4.0925	397.68	3.06938	625.72	3.06938	372.6	3.06938	454.12	3.06938	535.96	3.06938	391.32	6.1388	296.12	6.1388	426.52	6.1388	407.44	6.1388	326.08	4.911	478.08	4.911	368.96
	4.3332	390.32	4.3332	598.12	4.3332	568.16	4.3332	377.28	3.24993	588.04	3.24993	402.92	3.24993	489.92	3.24993	535.16	3.24993	339.52	6.4999	353.8	6.4999	461.88	6.4999	412.68	6.4999	301.44	5.1999	475.08	5.1999	379.72
	4.574	404.76	4.574	498.48	4.574	573.96	4.574	374.72	3.43048	555	3.43048	471.56	3.43048	526.88	3.43048	547.52	3.43048	309.12	6.861	391.36	6.861	390.44	6.861	390.76	6.861	293.12	5.4888	472.32	5.4888	355.84
	4.8147	404.6	4.8147	423.16	4.8147	588.28	4.8147	359.16	3.61103	588.84	3.61103	455.2	3.61103	517.28	3.61103	551.56	3.61103	309.36	7.2221	437.76	7.2221	326.88	7.2221	410.36	7.2221	255.6	5.7777	472.8	5.7777	347.64
	5.0554	485.64	5.0554	552.64	5.0554	572.56	5.0554	318.28	3.79158	572.08	3.79158	491.64	3.79158	504.32	3.79158	535.8	3.79158	357.56	7.5832	332.88	7.5832	407.96	7.5832	380.68	7.5832	243.96	6.0665	435.2	6.0665	361.8
	5.2962	430.36	5.2962	620.84	5.2962	539.76	5.2962	356.6	3.97214	600.16	3.97214	441.24	3.97214	502	3.97214	533.36	3.97214	394.04	7.9443	360.72	7.9443	403.92	7.9443	316.36	7.9443	272.76	6.3554	492.6	6.3554	352.24
	5.5369	350.68	5.5369	578.28	5.5369	620.88	5.5369	351.68	4.15269	661.68	4.15269	387.68	4.15269	504.16	4.15269	587.56	4.15269	433.84	8.3054	378.12	8.3054	425.88	8.3054	309.08	8.3054	321.28	6.6443	523.24	6.6443	424.32
	5.7777	309.36	5.7777	617.96	5.7777	606.56	5.7777	360.68	4.33324	688.6	4.33324	363.12	4.33324	487.52	4.33324	550.12	4.33324	469.12	8.6665	344.88	8.6665	410.48	8.6665	401.44	8.6665	400.6	6.9332	589.68	6.9332	449.04
	6.0184	370.44	6.0184	568.16	6.0184	564.04	6.0184	418.28	4.51379	668.4	4.51379	415.44	4.51379	528.76	4.51379	578.64	4.51379	492.4	9.0276	351.24	9.0276	420.24	9.0276	427.84	9.0276	468.88	7.2221	588.48	7.2221	451.4
	6.2591	393.36	6.2591	564	6.2591	508.44	6.2591	352.8	4.69434	683.84	4.69434	424.48	4.69434	542.4	4.69434	577.24	4.69434	454.52	9.3887	395.28	9.3887	425.2	9.3887	402.44	9.3887	444.12	7.511	520.76	7.511	453.84
	6.4999	389	6.4999	652.04	6.4999	579.56	6.4999	327.28	4.8749	699.28	4.8749	483.04	4.8749	532	4.8749	530.52	4.8749	428.56	9.7498	338.28	9.7498	423.32	9.7498	376.32	9.7498	387.88	7.7998	563.2	7.7998	472.36
	6.7406	327.92	6.7406	634.96	6.7406	596.68	6.7406	301.04	5.05545	728.36	5.05545	486.88	5.05545	485.84	5.05545	520.88	5.05545	421.4	10.1109	345.84	10.1109	404.96	10.1109	425.08	10.1109	351.96	8.0887	567.64	8.0887	383.48
	6.9813	308.04	6.9813	559.64	6.9813	532.72	6.9813	306.8	5.236	695.88	5.236	439.84	5.236	436.04	5.236	549.44	5.236	422.28	10.472	304.76	10.472	432.04	10.472	416	10.472	392.44	8.3776	565.32	8.3776	411.84
	7.2221	390.4	7.2221	602.48	7.2221	504.28	7.2221	320.32	5.41655	700.56	5.41655	531.2	5.41655	405.76	5.41655	588.28	5.41655	387.92	10.8331	295.24	10.8331	463.2	10.8331	414.48	10.8331	358.84	8.6665	560.48	8.6665	402.08
	7.4628	336.36	7.4628	487.24	7.4628	534.08	7.4628	345	5.5971	643.12	5.5971	544.68	5.5971	396.2	5.5971	558.24	5.5971	389.64	11.1942	317.48	11.1942	472.64	11.1942	398.6	11.1942	377	8.9554	515.36	8.9554	405.08
	7.7035	408.88	7.7035	404.76	7.7035	509.84	7.7035	359.16	5.77765	667.52	5.77765	493.08	5.77765	414.16	5.77765	531.8	5.77765	406.2	11.5553	326.36	11.5553	496.64	11.5553	429.04	11.5553	403.72	9.2442	561	9.2442	445.24
	7.9443	428.92	7.9443	444.48	7.9443	480.16	7.9443	373.72	5.9582	673.52	5.9582	510.44	5.9582	466.04	5.9582	535	5.9582	401.2	11.9164	351.48	11.9164	372.48	11.9164	460.6	11.9164	428.28	9.5331	555.2	9.5331	386.68
	8.185	411.8	8.185	546.92	8.185	565.44	8.185	367.96	6.13876	659.12	6.13876	459.2	6.13876	464.76	6.13876	501.36	6.13876	420.4	12.2775	387.08	12.2775	378.56	12.2775	436.36	12.2775	432.88	9.822	538.76	9.822	381.72
	8.4257	373.44	8.4257	515.68	8.4257	501.4	8.4257	397.44	6.31931	711.32	6.31931	463.76	6.31931	460.52	6.31931	461.72	6.31931	421.92	12.6386	319.24	12.6386	395.88	12.6386	388.4	12.6386	447.88	10.1109	519.88	10.1109	407.88
	8.6665	357.76	8.6665	460.16	8.6665	478.64	8.6665	413.72	6.49986	732.44	6.49986	427.12	6.49986	404.36	6.49986	477.2	6.49986	433.6	12.9997	398.32	12.9997	430.08	12.9997	420.04	12.9997	491.92	10.3998	500.4	10.3998	453.96
	8.9072	373.4	8.9072	467.2	8.9072	443.08	8.9072	377.32	6.68041	662.68	6.68041	424.08	6.68041	387.48	6.68041	501.2	6.68041	451.6	13.3608	420.08	13.3608	471.88	13.3608	451.68	13.3608	489.64	10.6887	494.48	10.6887	492.04
	9.148	450.12	9.148	524.04	9.148	353.44	9.148	383.44	6.86096	673.68	6.86096	521.76	6.86096	423.92	6.86096	551.48	6.86096	454.92	13.7219	400.48	13.7219	529.48	13.7219	408.2	13.7219	446.76	10.9775	498.08	10.9775	541
	9.3887	445.8	9.3887	477.2	9.3887	504.2	9.3887	377.52	7.04151	717.52	7.04151	518.52	7.04151	444.36	7.04151	580.52	7.04151	465.72	14.083	366.04	14.083	549.92	14.083	426.32	14.083	440.72	11.2664	507.16	11.2664	647.2
	9.6294	409.04	9.6294	450.2	9.6294	517	9.6294	407.28	7.22207	632.68	7.22207	473.52	7.22207	441.6	7.22207	542.28	7.22207	437.64	14.4441	389.28	14.4441	474.72	14.4441	374.24	14.4441	453.88	11.5553	536.88	11.5553	698.48
	9.8702	396.04	9.8702	424.6	9.8702	461.52	9.8702	387.4	7.40262	667.92	7.40262	458.08	7.40262	426.76	7.40262	506.6	7.40262	436.36	14.8052	385.4	14.8052	442.64	14.8052	389.92	14.8052	490	11.8442	512.04	11.8442	674.4
	10.1109	396.04	10.1109	423.12	10.1109	474.44	10.1109	379.64	7.58317	726.84	7.58317	477.92	7.58317	426.16	7.58317	483.12	7.58317	438.12	15.1663	408.88	15.1663	387.16	15.1663	407.36	15.1663	439.96	12.1331	577.64	12.1331	627.96
	10.3516	424.6	10.3516	421.8	10.3516	389.04	10.3516	378.96	7.76372	684.24	7.76372	464.8	7.76372	431.48	7.76372	477.48	7.76372	422.88	15.5274	405.4	15.5274	397.12	15.5274	397.12	15.5274	457.4	12.422	553.4	12.422	678.88
	10.5924	403.2	10.5924	588.12	10.5924	381.92	10.5924	370.64	7.94427	623.56	7.94427	476.56	7.94427	422.64	7.94427	463.12	7.94427	413.52	15.8885	365.4	15.8885	387.44	15.8885	342.88	15.8885	447.16	12.7108	584.72	12.7108	673.16
	10.8331	317.92	10.8331	578.04	10.8331	445.88	10.8331	439.28	8.12482	645.92	8.12482	455.84	8.12482	425.96	8.12482	507.96	8.12482	403.76	16.2496	352.36	16.2496	372.32	16.2496	359.56	16.2496	465.24	12.9997	522.6	12.9997	734.24
	11.0738	367.68	11.0738	578.2	11.0738	455.84	11.0738	442.28	8.30538	678.44	8.30538	509.72	8.30538	439.04	8.30538	545.16	8.30538	380.4	16.6108	340.92	16.6108	366.52	16.6108	400.96	16.6108	458.12	13.2886	522.28	13.2886	768.92
	11.3146	391.84	11.3146	556.84	11.3146	390.44	11.3146	398.32	8.48593	675.12	8.48593	558.6	8.48593	401.48	8.48593	521.24	8.48593	395.8	16.9719	355.32	16.9719	394.76	16.9719	372.8	16.9719	439.36	13.5775	547.36	13.5775	738.64
	11.5553	309.36	11.5553	480.04	11.5553	354.92	11.5553	418.12	8.66648	629.68	8.66648	626	8.66648	406.68	8.66648	472.52	8.66648	393.8	17.333	364.28	17.333	432.72	17.333	384.24	17.333	451.4	13.8664	491.04	13.8664	768.68
	actin
	0	35819.6	0	11525.2	0	12817.4	0	14629	0	31798.2	0	44836.2	0	18279.7	0	27405.3	0	8495.12	0	16610.9	0	6174.6	0	4584.92	0	9024.36	0	5713.6	0	13980
	0.2407	30964	0.2407	12363.3	0.2407	12283.8	0.2407	16923.6	0.18055	30685.3	0.18055	45086.4	0.18055	17613.6	0.18055	27258.5	0.18055	9002.92	0.3611	17954.7	0.3611	6007.56	0.3611	4773.36	0.3611	9927.2	0.2889	5967.64	0.2889	14998.4
	0.4815	24769	0.4815	12570.8	0.4815	13271.9	0.4815	18164.2	0.3611	30010.3	0.3611	39015.9	0.3611	17854.6	0.3611	25963.9	0.3611	9857.8	0.7222	19178.9	0.7222	6417.52	0.7222	4061.76	0.7222	10670.6	0.5778	5813.28	0.5778	17743.6
	0.7222	20335.3	0.7222	12933.7	0.7222	15675.2	0.7222	17411.3	0.54166	29405.4	0.54166	39039.8	0.54166	18217	0.54166	25778.3	0.54166	10129	1.0833	21480.7	1.0833	6248.68	1.0833	3857.48	1.0833	11491.2	0.8666	6387.84	0.8666	18647.2
	0.9629	18917.9	0.9629	14005.5	0.9629	14786.4	0.9629	17170.2	0.72221	29972.4	0.72221	36171.9	0.72221	18311.8	0.72221	24188.1	0.72221	10298.8	1.4444	20505.2	1.4444	6127.92	1.4444	4867.84	1.4444	11236.5	1.1555	5951.8	1.1555	18326
	1.2037	18681.3	1.2037	11248.5	1.2037	13746.8	1.2037	18109.3	0.90276	28715	0.90276	34985.7	0.90276	17011.4	0.90276	22579.1	0.90276	10429.4	1.8055	19362.1	1.8055	6396.48	1.8055	4787.68	1.8055	10629.2	1.4444	6284.96	1.4444	20513.8
	1.4444	20149.2	1.4444	10634.8	1.4444	13769.1	1.4444	19392.8	1.08331	27498.9	1.08331	33029.5	1.08331	15434.9	1.08331	22214.1	1.08331	10302.3	2.1666	22749.8	2.1666	5860.6	2.1666	5281.72	2.1666	9588.52	1.7333	6232.52	1.7333	20843.3
	1.6851	18407.2	1.6851	11229.9	1.6851	17265.7	1.6851	19129.6	1.26386	25763	1.26386	30441.7	1.26386	14684.3	1.26386	22332.6	1.26386	10201.1	2.5277	24342.2	2.5277	5758.96	2.5277	4801.68	2.5277	9702.08	2.0222	6699.92	2.0222	20207.1
	1.9259	16923	1.9259	12595.4	1.9259	17781.9	1.9259	17689.9	1.44441	25281.2	1.44441	30711.6	1.44441	12976	1.44441	23119.4	1.44441	10402	2.8888	25356.6	2.8888	5561.96	2.8888	4833.2	2.8888	10353.5	2.3111	6584.28	2.3111	21351.4
	2.1666	16647.3	2.1666	14503.8	2.1666	17939	2.1666	16368.2	1.62496	29624.2	1.62496	31603.8	1.62496	12365.5	1.62496	23199.8	1.62496	11749	3.2499	25071.5	3.2499	5132.12	3.2499	5403.12	3.2499	12399.9	2.5999	7795.08	2.5999	24927.2
	2.4074	17165.3	2.4074	15067.5	2.4074	15823.2	2.4074	16739.9	1.80552	37840.3	1.80552	28750.8	1.80552	10543.5	1.80552	22752	1.80552	12656.5	3.611	25855.1	3.611	5947.36	3.611	5731.2	3.611	14196.5	2.8888	10859.3	2.8888	27102.4
	2.6481	19207.7	2.6481	13155.9	2.6481	17595.8	2.6481	16643	1.98607	39069	1.98607	25555.1	1.98607	8577.04	1.98607	21875.8	1.98607	13521.7	3.9721	25989	3.9721	6393.32	3.9721	5888.2	3.9721	16089.8	3.1777	13674.6	3.1777	27081.6
	2.8888	24053.1	2.8888	15146.1	2.8888	17893.4	2.8888	15339.2	2.16662	32307.9	2.16662	24368.1	2.16662	7372.08	2.16662	22099.7	2.16662	13357	4.3332	26847.4	4.3332	7241.56	4.3332	6331.72	4.3332	17492.6	3.4666	12970.9	3.4666	24823.1
	3.1296	28860.2	3.1296	14710.4	3.1296	17072	3.1296	15519	2.34717	30526.6	2.34717	23228.4	2.34717	7663.72	2.34717	22001.8	2.34717	12680.1	4.6943	27032.8	4.6943	7781	4.6943	6962.6	4.6943	17497.7	3.7555	13201.4	3.7555	22890.1
	3.3703	29445.8	3.3703	13978.6	3.3703	17288.7	3.3703	16849.2	2.52772	32400	2.52772	22860.8	2.52772	9094.16	2.52772	20392.3	2.52772	11756.8	5.0554	25640.9	5.0554	7987.96	5.0554	7369.84	5.0554	15310.1	4.0444	13658.1	4.0444	21588.3
	3.611	24112.2	3.611	14325.2	3.611	21132.6	3.611	17356.6	2.70827	30939.7	2.70827	20656.7	2.70827	10088.9	2.70827	19067.2	2.70827	10883.4	5.4165	24612.1	5.4165	8176.8	5.4165	6582.2	5.4165	13610.6	4.3332	13464.2	4.3332	19702.6
	3.8518	21929.4	3.8518	15587.8	3.8518	23037.8	3.8518	17211.5	2.88883	30450	2.88883	20071	2.88883	12190.3	2.88883	19756	2.88883	11044.4	5.7777	24362	5.7777	10740.4	5.7777	7089.48	5.7777	13014.4	4.6221	13650.9	4.6221	21712.1
	4.0925	21458.5	4.0925	15579	4.0925	24378	4.0925	17586.9	3.06938	35444.6	3.06938	19423.6	3.06938	13089.4	3.06938	19875.8	3.06938	12023.7	6.1388	24921	6.1388	13855.4	6.1388	7641.48	6.1388	11643.6	4.911	14798.7	4.911	22194
	4.3332	21389.1	4.3332	18718.9	4.3332	25027.8	4.3332	19113.4	3.24993	38766	3.24993	24240.8	3.24993	13874	3.24993	20450.8	3.24993	11786.7	6.4999	23205.1	6.4999	15081	6.4999	7774.96	6.4999	11356.5	5.1999	15912.2	5.1999	21813.7
	4.574	23804.5	4.574	17480.8	4.574	28287.5	4.574	22301.8	3.43048	42886	3.43048	31169.5	3.43048	15131	3.43048	20986.6	3.43048	12407.4	6.861	22504	6.861	18446.5	6.861	7824.84	6.861	12074.7	5.4888	14675.7	5.4888	19283.6
	4.8147	35676.2	4.8147	20427	4.8147	33357.2	4.8147	22767.7	3.61103	49437.2	3.61103	41556.8	3.61103	19806.4	3.61103	24125.5	3.61103	14955.6	7.2221	21115.1	7.2221	17759.6	7.2221	7106.24	7.2221	12636.1	5.7777	16671.2	5.7777	16478.8
	5.0554	50495.9	5.0554	29294.3	5.0554	34054.3	5.0554	24105	3.79158	53664.1	3.79158	51140.6	3.79158	28166.1	3.79158	30444.7	3.79158	20190.2	7.5832	26390.1	7.5832	19607.5	7.5832	7513.44	7.5832	14618.8	6.0665	16773.2	6.0665	18081.8
	5.2962	62688.6	5.2962	38967.8	5.2962	41696.1	5.2962	27479.6	3.97214	58319.7	3.97214	57991.4	3.97214	34998.2	3.97214	37969.3	3.97214	29873.6	7.9443	36952.5	7.9443	23768.6	7.9443	9275.12	7.9443	20382.8	6.3554	19193.3	6.3554	22395.3
	5.5369	65491.7	5.5369	50563	5.5369	48133.1	5.5369	32227.1	4.15269	62203.6	4.15269	60502.3	4.15269	43587	4.15269	47548	4.15269	41946.4	8.3054	50376.7	8.3054	29111.5	8.3054	15885.8	8.3054	29800.1	6.6443	30586.1	6.6443	32942.5
	5.7777	65535	5.7777	60931.3	5.7777	58869.7	5.7777	40728.6	4.33324	63456.9	4.33324	62836.6	4.33324	50426.1	4.33324	55164.9	4.33324	49515.3	8.6665	55058.7	8.6665	37310.8	8.6665	36285.4	8.6665	39370.4	6.9332	43211.4	6.9332	47552.2
	6.0184	65251.6	6.0184	65193.7	6.0184	64933.4	6.0184	40574	4.51379	61884.8	4.51379	62252	4.51379	54184.3	4.51379	60177.4	4.51379	48102.8	9.0276	53898.5	9.0276	35515.2	9.0276	40633.1	9.0276	38615.8	7.2221	28793.6	7.2221	46777
	6.2591	65090.4	6.2591	59048	6.2591	65387.4	6.2591	35725	4.69434	60763.5	4.69434	60406.8	4.69434	54028.2	4.69434	55281.1	4.69434	42840	9.3887	44464.3	9.3887	23660.4	9.3887	24310.2	9.3887	30188.3	7.511	13492	7.511	30403.7
	6.4999	49818.6	6.4999	34587.8	6.4999	57419.7	6.4999	25975.3	4.8749	58562.4	4.8749	56267.2	4.8749	44807	4.8749	42540.8	4.8749	38636.7	9.7498	33761.4	9.7498	21858.3	9.7498	17782.2	9.7498	20400.6	7.7998	9794.28	7.7998	22499.8
	6.7406	29264	6.7406	37776.1	6.7406	38537.4	6.7406	19108.6	5.05545	53346.2	5.05545	53566.8	5.05545	35340.3	5.05545	32199.8	5.05545	32645.2	10.1109	26641.9	10.1109	21784.6	10.1109	16599.2	10.1109	14154.3	8.0887	8145.6	8.0887	22075.6
	6.9813	26993.6	6.9813	32756.2	6.9813	26782.3	6.9813	15878.8	5.236	50825.6	5.236	45813.7	5.236	29872.9	5.236	26277.2	5.236	26462.9	10.472	23940.7	10.472	22059.2	10.472	17506.9	10.472	12151.2	8.3776	7449.52	8.3776	26156.3
	7.2221	25459.7	7.2221	26710.3	7.2221	20568.4	7.2221	15365.8	5.41655	43736.2	5.41655	32806.6	5.41655	23469.1	5.41655	23194.8	5.41655	22824.4	10.8331	22885.2	10.8331	22854.6	10.8331	18311.2	10.8331	11708.8	8.6665	6527.24	8.6665	24947
	7.4628	26624.8	7.4628	21720.3	7.4628	17988.9	7.4628	14464.2	5.5971	39074.2	5.5971	28910.1	5.5971	19251.1	5.5971	20165.4	5.5971	19054.2	11.1942	20187.6	11.1942	22735.7	11.1942	18294.8	11.1942	12172.8	8.9554	7421.24	8.9554	25571.4
	7.7035	25012.5	7.7035	18637.4	7.7035	16388.8	7.7035	14957.1	5.77765	36475.4	5.77765	28995.1	5.77765	16724.5	5.77765	17783.3	5.77765	15436.1	11.5553	15713	11.5553	23299.3	11.5553	21105	11.5553	11734.1	9.2442	6599.72	9.2442	26941.2
	7.9443	24211.2	7.9443	20280.4	7.9443	16106.9	7.9443	16444.8	5.9582	33585.1	5.9582	29865.2	5.9582	14643.6	5.9582	17964.6	5.9582	13643.7	11.9164	12430	11.9164	22495.6	11.9164	22095.8	11.9164	12620.9	9.5331	6932.6	9.5331	24674.9
	8.185	27335.7	8.185	17136	8.185	17130.3	8.185	18234.6	6.13876	30394.9	6.13876	28991.5	6.13876	14152.5	6.13876	17645.9	6.13876	12533.8	12.2775	10042	12.2775	22805.9	12.2775	18559.3	12.2775	13708.2	9.822	7469.96	9.822	21140.1
	8.4257	27675	8.4257	15597	8.4257	17466.3	8.4257	19593.2	6.31931	28628.5	6.31931	27001.6	6.31931	14262.1	6.31931	16860.2	6.31931	12298.7	12.6386	7296.72	12.6386	22325.2	12.6386	15306.2	12.6386	13891.8	10.1109	7865	10.1109	20204
	8.6665	29756.8	8.6665	13108.2	8.6665	17506.8	8.6665	20695.3	6.49986	28807.9	6.49986	29741.2	6.49986	14747.7	6.49986	15770.2	6.49986	12405.7	12.9997	5860	12.9997	23762.8	12.9997	10340.3	12.9997	12082.6	10.3998	6637.76	10.3998	21716.8
	8.9072	30594.8	8.9072	12489.1	8.9072	16224.8	8.9072	21663.4	6.68041	25714.1	6.68041	28135.4	6.68041	14544.1	6.68041	16009.1	6.68041	12227.1	13.3608	5837.72	13.3608	21899.1	13.3608	8230.64	13.3608	12131.4	10.6887	6524.04	10.6887	21309.6
	9.148	27876.3	9.148	14920.7	9.148	16340	9.148	22166.2	6.86096	24795.3	6.86096	26648.4	6.86096	14582.1	6.86096	17193.6	6.86096	13557.3	13.7219	6060.56	13.7219	19830.2	13.7219	7488.56	13.7219	13118.6	10.9775	6686.56	10.9775	21133.3
	9.3887	24096.2	9.3887	15069.5	9.3887	14390.8	9.3887	23013.4	7.04151	25565.8	7.04151	24373	7.04151	14005.7	7.04151	17760.1	7.04151	15810.1	14.083	5485.92	14.083	15069	14.083	6755.96	14.083	13488.8	11.2664	6149.52	11.2664	24197.4
	9.6294	21221	9.6294	15933.9	9.6294	13569.9	9.6294	21071	7.22207	24207.1	7.22207	24915	7.22207	14544.2	7.22207	18446.5	7.22207	16708.9	14.4441	5183.96	14.4441	13078.9	14.4441	5510.6	14.4441	12436.3	11.5553	6144.52	11.5553	24873
	9.8702	22474.8	9.8702	12162.1	9.8702	14012.2	9.8702	20324.9	7.40262	25287.4	7.40262	25633.9	7.40262	15444.5	7.40262	17624.2	7.40262	15932	14.8052	5749.56	14.8052	10371.3	14.8052	5133.88	14.8052	11233.2	11.8442	6817.4	11.8442	23050.2
	10.1109	20440.6	10.1109	10603.8	10.1109	13334.7	10.1109	18268	7.58317	28832.3	7.58317	23602.1	7.58317	17638.3	7.58317	16326	7.58317	14605.5	15.1663	6272.4	15.1663	8542.76	15.1663	5436.08	15.1663	10817.4	12.1331	6719.24	12.1331	22990.6
	10.3516	22480.1	10.3516	9268.32	10.3516	11381.2	10.3516	20009	7.76372	29332.4	7.76372	24589.7	7.76372	21478.3	7.76372	15594.1	7.76372	14304.5	15.5274	6224.6	15.5274	7285.8	15.5274	5419.2	15.5274	9752.56	12.422	6412.84	12.422	25660.2
	10.5924	23306	10.5924	8911.8	10.5924	12831.8	10.5924	21396.2	7.94427	29296.2	7.94427	25622.3	7.94427	21874.8	7.94427	15864.7	7.94427	14682	15.8885	6773.68	15.8885	5912.48	15.8885	5186	15.8885	9624.16	12.7108	6031	12.7108	25510.7
	10.8331	26805.4	10.8331	8159.56	10.8331	10370.4	10.8331	22540.1	8.12482	27688.6	8.12482	26484.8	8.12482	21883	8.12482	16675.4	8.12482	14070.2	16.2496	5972.32	16.2496	5745.8	16.2496	4797.44	16.2496	10570.7	12.9997	5213.72	12.9997	21681.4
	11.0738	24100.2	11.0738	10166.6	11.0738	9441.36	11.0738	21530.9	8.30538	24770.1	8.30538	29800.8	8.30538	22112	8.30538	16715.6	8.30538	13649.2	16.6108	5746.52	16.6108	4118.76	16.6108	5249.88	16.6108	12109.4	13.2886	4984.16	13.2886	18110.7
	11.3146	27452.4	11.3146	11009.2	11.3146	8280.2	11.3146	20711.6	8.48593	25977.6	8.48593	30050.2	8.48593	24151.2	8.48593	16043.3	8.48593	14449.4	16.9719	5206.12	16.9719	4026.92	16.9719	4996.48	16.9719	13811.8	13.5775	4918.36	13.5775	17609.8
	11.5553	31682.6	11.5553	10252.8	11.5553	10991.6	11.5553	22224.8	8.66648	29410.7	8.66648	33130.9	8.66648	24297.8	8.66648	16630.5	8.66648	15556.2	17.333	5708.96	17.333	3854.12	17.333	4850.6	17.333	15536.8	13.8664	4529.2	13.8664	17579.4

## Sheet: Fig1f
Figure 1f			Collective migration PIV analysis speed
Parental
0.8622	0.8459	0.7489	0.7554	0.7594	0.8386	0.8932	0.7038	0.644	0.6167	0.5951	0.6676	0.7564	0.8038	0.863	0.8438	0.9476	0.9893	1.1615	1.2619	1.3076	1.2975	1.2369	1.395	1.6108	1.6157	1.6899	1.6185	1.5511	1.6002	1.6485	1.7105	1.7821	1.6802	1.8067	1.905	1.931	2.1174	2.1584	2.1491	2.0773	2.1507	2.3951	2.4352	2.4685	2.3075	2.3893	2.3876	2.6765	2.7725
0.8864	0.8849	0.9068	0.9606	0.9308	0.9719	0.9287	0.9473	0.9738	1.0028	0.9797	1.0278	1.1201	1.106	1.3589	1.4453	1.7127	1.7191	1.6311	1.7093	1.7017	1.865	1.9239	2.0368	2.2675	2.2368	2.3921	2.3381	2.2632	2.3201	2.44	2.3975	2.5993	2.6253	2.7589	2.8633	2.6789	3.0175	3.1476	3.1616	3.1996	3.3028	3.4511	3.4845	3.5092	3.3825	3.2897	3.3125	3.548	3.7094
0.9043	0.8602	0.8345	0.8738	0.9397	1.0115	0.998	1.0112	1.0343	1.104	1.2024	1.2387	1.4225	1.4779	1.6755	1.6771	1.8067	1.8149	1.7561	1.9462	1.9025	2.1044	2.1611	2.2065	2.451	2.3061	2.4495	2.5659	2.3968	2.5026	2.5484	2.6425	2.7272	2.7357	2.8841	3.0027	2.9121	3.1911	3.2847	3.3341	3.413	3.354	3.5637	3.6122	3.6804	3.6222	3.6052	3.5095	3.6718	3.7976
0.7257	0.6551	0.7161	0.7439	0.7901	0.8542	0.8981	1.0765	1.1346	1.283	1.2956	1.3031	1.4473	1.4009	1.6206	1.5945	1.7946	1.8252	1.7854	1.956	1.853	1.957	2.0001	2.0213	2.2049	2.1125	2.2414	2.2867	2.0794	2.245	2.3628	2.477	2.6829	2.6746	2.6911	2.8371	2.9823	3.0889	3.0824	3.1259	3.0794	3.1583	3.2893	3.3452	3.3948	3.3719	3.3672	3.2836	3.4811	3.628
0.5936	0.5422	0.6156	0.6776	0.7617	0.7943	0.8479	1.0487	1.0942	1.2069	1.2612	1.2428	1.3237	1.3649	1.5061	1.5057	1.6444	1.6744	1.6837	1.8319	1.7106	1.8901	1.8708	1.8283	2.0048	1.7993	1.852	1.8998	1.7697	2.0388	2.2733	2.3792	2.6025	2.5451	2.4785	2.5602	2.7223	2.868	2.8447	2.7227	2.7231	2.7709	2.9034	2.9385	3.001	3.0036	3.0818	3.0613	3.1927	3.2966
0.5141	0.4446	0.513	0.574	0.6013	0.6801	0.7799	0.9285	0.9468	1.0779	1.0952	1.1041	1.1515	1.1357	1.2578	1.2601	1.3913	1.4161	1.4143	1.5719	1.4043	1.5609	1.6021	1.5778	1.7025	1.5264	1.5701	1.6448	1.5352	1.7895	1.902	2.0043	2.2398	2.3151	2.2455	2.3126	2.4577	2.5244	2.5371	2.5277	2.4281	2.3972	2.5977	2.6746	2.7698	2.8126	2.8605	2.8896	3.0413	3.1098
0.5069	0.4598	0.483	0.5097	0.496	0.5743	0.5745	0.7014	0.7953	0.9242	0.9338	0.947	1.1244	1.1098	1.1573	1.0907	1.1181	1.0731	1.0691	1.2607	1.2869	1.3839	1.3697	1.3337	1.4675	1.3705	1.4012	1.4586	1.3241	1.5645	1.6722	1.7988	2.0468	1.9561	1.9629	2.0202	2.1449	2.2031	2.1621	2.1892	2.178	2.2521	2.4657	2.5487	2.6046	2.6593	2.6445	2.6242	2.7841	2.8701
0.5135	0.4716	0.4821	0.5282	0.498	0.4958	0.5377	0.6544	0.7001	0.7416	0.7886	0.8195	0.9339	0.9336	1.049	1.0369	1.0629	1.0485	1.0122	1.0326	0.9717	1.08	1.1064	1.1533	1.2589	1.2155	1.2658	1.2712	1.1177	1.2622	1.3667	1.5499	1.6969	1.7295	1.737	1.7662	1.8038	1.9094	1.9594	1.9566	1.9927	2.0341	2.231	2.3629	2.4102	2.4672	2.4202	2.3543	2.5543	2.6386
0.4661	0.3951	0.4503	0.4268	0.4883	0.5449	0.5188	0.5551	0.5776	0.6194	0.7049	0.7611	0.8274	0.7985	0.8325	0.835	0.9287	0.9434	0.9581	1.0001	0.9702	1.021	1.0759	1.0084	1.1031	1.0554	1.0567	1.0962	0.9723	1.1165	1.1394	1.204	1.2748	1.328	1.3568	1.5027	1.6446	1.8088	1.7958	1.6959	1.7062	1.8123	1.9707	2.1453	2.1693	2.1569	2.1456	2.1683	2.3961	2.4661
0.5122	0.4636	0.4986	0.4932	0.4824	0.5046	0.4958	0.591	0.6004	0.6219	0.6263	0.5874	0.5753	0.5909	0.6286	0.6122	0.6803	0.683	0.6909	0.7928	0.7808	0.9	0.9845	0.9545	1.005	0.9452	0.9523	0.9571	0.8446	0.9619	0.9964	1.013	1.1545	1.1311	1.1405	1.2737	1.4588	1.6063	1.6687	1.585	1.5228	1.5396	1.7702	1.8281	1.8977	1.893	1.8439	1.8429	2.0413	2.1967
0.4923	0.4753	0.5042	0.5318	0.5971	0.572	0.5581	0.5857	0.5775	0.6024	0.6118	0.6119	0.5875	0.5888	0.5861	0.5336	0.5633	0.6104	0.6565	0.7071	0.7143	0.7932	0.9247	0.9562	1.0051	0.925	0.9038	0.8753	0.781	0.8633	0.9647	0.9891	1.1005	1.0605	1.1269	1.2257	1.3459	1.4991	1.4831	1.3717	1.2918	1.2827	1.4689	1.6129	1.7547	1.7277	1.633	1.6114	1.7702	1.8695
0.4926	0.4981	0.4676	0.5186	0.4941	0.4278	0.4469	0.5338	0.5426	0.5561	0.5831	0.6284	0.6355	0.6137	0.6284	0.6378	0.6153	0.6224	0.517	0.625	0.6509	0.7435	0.8289	0.8696	0.8924	0.8081	0.8541	0.8327	0.7386	0.8615	0.8493	0.8503	0.9555	1.0382	0.9851	1.1249	1.1792	1.2932	1.3065	1.1919	1.1316	1.126	1.2661	1.4048	1.5229	1.5608	1.5546	1.5117	1.6458	1.7328
0.4931	0.5322	0.4589	0.4354	0.4089	0.405	0.3706	0.4252	0.4889	0.4772	0.537	0.5851	0.5188	0.5718	0.6352	0.6067	0.617	0.5956	0.5685	0.53	0.5948	0.6087	0.6876	0.6828	0.7179	0.7816	0.7282	0.7678	0.7215	0.7262	0.8004	0.8306	0.8889	0.8967	0.8255	0.8462	1.0058	1.1021	1.1306	1.1264	1.0751	1.0483	1.1566	1.3032	1.3968	1.4445	1.4332	1.4133	1.5607	1.6758
0.405	0.4679	0.4672	0.4481	0.4606	0.4415	0.4046	0.4702	0.4264	0.4779	0.5572	0.5556	0.5709	0.5894	0.6155	0.6627	0.6415	0.6176	0.604	0.5454	0.5865	0.5794	0.6595	0.5634	0.5722	0.6503	0.6023	0.6062	0.5337	0.5927	0.6252	0.6508	0.7162	0.7157	0.6585	0.668	0.7568	0.8901	0.9274	0.9829	0.912	0.887	1.0611	1.1748	1.25	1.264	1.2852	1.2343	1.3679	1.4059
0.4048	0.4979	0.4578	0.4115	0.4924	0.4694	0.4102	0.5782	0.5672	0.5282	0.5944	0.6416	0.5288	0.5368	0.5658	0.5387	0.5442	0.5346	0.5418	0.6119	0.6785	0.6802	0.7046	0.6446	0.5212	0.5737	0.5244	0.5172	0.62	0.5481	0.5363	0.5514	0.6045	0.5712	0.5605	0.6129	0.6888	0.7174	0.738	0.736	0.7136	0.7382	0.8972	1.011	1.0778	1.1476	1.1154	1.1063	1.2018	1.238
0.3922	0.3587	0.7518	0.5642	0.4366	0.1844	0.251	0.5038	0.7294	0.8006	0.5731	0.5964	0.4669	0.4678	0.5243	0.3567	0.3409	0.2913	0.3459	0.7921	0.794	0.7314	0.7755	0.6203	0.5885	0.6786	0.6145	0.6357	0.631	0.4818	0.4002	0.4686	0.4911	0.4827	0.5766	0.6427	0.6704	0.667	0.6488	0.6212	0.6209	0.6875	0.8089	0.8617	0.8895	0.8993	0.9367	0.95	1.0451	1.1193
NaN	NaN	NaN	NaN	NaN	NaN	NaN	NaN	NaN	NaN	NaN	NaN	NaN	NaN	NaN	NaN	NaN	NaN	NaN	NaN	NaN	NaN	NaN	0.6169	0.5554	0.7706	0.5343	0.3003	0.2964	0.3659	0.3489	0.3922	0.5166	0.4869	0.5372	0.6157	0.7183	0.7343	0.6899	0.6751	0.6834	0.7427	0.773	0.771	0.8016	0.8123	0.8479	0.8767	0.9392	1.063
NaN	NaN	NaN	NaN	NaN	NaN	NaN	NaN	NaN	NaN	NaN	NaN	NaN	NaN	NaN	NaN	NaN	NaN	NaN	NaN	NaN	NaN	NaN	NaN	NaN	NaN	NaN	NaN	NaN	NaN	NaN	NaN	0.9368	NaN	NaN	NaN	0.7057	0.8196	0.6512	0.7636	0.4177	0.3745	0.6883	0.6316	0.696	0.7879	0.8588	0.8986	0.9316	1.0151
NaN	NaN	NaN	NaN	NaN	NaN	NaN	NaN	NaN	NaN	NaN	NaN	NaN	NaN	NaN	NaN	NaN	NaN	NaN	NaN	NaN	NaN	NaN	NaN	NaN	NaN	NaN	NaN	NaN	NaN	NaN	NaN	NaN	NaN	NaN	NaN	NaN	NaN	NaN	0.8443	NaN	NaN	0.3471	0.2217	0.3253	0.457	0.7075	0.802	1.0342	0.9308
NaN	NaN	NaN	NaN	NaN	NaN	NaN	NaN	NaN	NaN	NaN	NaN	NaN	NaN	NaN	NaN	NaN	NaN	NaN	NaN	NaN	NaN	NaN	NaN	NaN	NaN	NaN	NaN	NaN	NaN	NaN	NaN	NaN	NaN	NaN	NaN	NaN	NaN	NaN	NaN	NaN	NaN	NaN	NaN	NaN	NaN	NaN	NaN	NaN	NaN
NaN	NaN	NaN	NaN	NaN	NaN	NaN	NaN	NaN	NaN	NaN	NaN	NaN	NaN	NaN	NaN	NaN	NaN	NaN	NaN	NaN	NaN	NaN	NaN	NaN	NaN	NaN	NaN	NaN	NaN	NaN	NaN	NaN	NaN	NaN	NaN	NaN	NaN	NaN	NaN	NaN	NaN	NaN	NaN	NaN	NaN	NaN	NaN	NaN	NaN
NaN	NaN	NaN	NaN	NaN	NaN	NaN	NaN	NaN	NaN	NaN	NaN	NaN	NaN	NaN	NaN	NaN	NaN	NaN	NaN	NaN	NaN	NaN	NaN	NaN	NaN	NaN	NaN	NaN	NaN	NaN	NaN	NaN	NaN	NaN	NaN	NaN	NaN	NaN	NaN	NaN	NaN	NaN	NaN	NaN	NaN	NaN	NaN	NaN	NaN
NaN	NaN	NaN	NaN	NaN	NaN	NaN	NaN	NaN	NaN	NaN	NaN	NaN	NaN	NaN	NaN	NaN	NaN	NaN	NaN	NaN	NaN	NaN	NaN	NaN	NaN	NaN	NaN	NaN	NaN	NaN	NaN	NaN	NaN	NaN	NaN	NaN	NaN	NaN	NaN	NaN	NaN	NaN	NaN	NaN	NaN	NaN	NaN	NaN	NaN
NaN	NaN	NaN	NaN	NaN	NaN	NaN	NaN	NaN	NaN	NaN	NaN	NaN	NaN	NaN	NaN	NaN	NaN	NaN	NaN	NaN	NaN	NaN	NaN	NaN	NaN	NaN	NaN	NaN	NaN	NaN	NaN	NaN	NaN	NaN	NaN	NaN	NaN	NaN	NaN	NaN	NaN	NaN	NaN	NaN	NaN	NaN	NaN	NaN	NaN
NaN	NaN	NaN	NaN	NaN	NaN	NaN	NaN	NaN	NaN	NaN	NaN	NaN	NaN	NaN	NaN	NaN	NaN	NaN	NaN	NaN	NaN	NaN	NaN	NaN	NaN	NaN	NaN	NaN	NaN	NaN	NaN	NaN	NaN	NaN	NaN	NaN	NaN	NaN	NaN	NaN	NaN	NaN	NaN	NaN	NaN	NaN	NaN	NaN	NaN
NaN	NaN	NaN	NaN	NaN	NaN	NaN	NaN	NaN	NaN	NaN	NaN	NaN	NaN	NaN	NaN	NaN	NaN	NaN	NaN	NaN	NaN	NaN	NaN	NaN	NaN	NaN	NaN	NaN	NaN	NaN	NaN	NaN	NaN	NaN	NaN	NaN	NaN	NaN	NaN	NaN	NaN	NaN	NaN	NaN	NaN	NaN	NaN	NaN	NaN
NaN	NaN	NaN	NaN	NaN	NaN	NaN	NaN	NaN	NaN	NaN	NaN	NaN	NaN	NaN	NaN	NaN	NaN	NaN	NaN	NaN	NaN	NaN	NaN	NaN	NaN	NaN	NaN	NaN	NaN	NaN	NaN	NaN	NaN	NaN	NaN	NaN	NaN	NaN	NaN	NaN	NaN	NaN	NaN	NaN	NaN	NaN	NaN	NaN	NaN
NaN	NaN	NaN	NaN	NaN	NaN	NaN	NaN	NaN	NaN	NaN	NaN	NaN	NaN	NaN	NaN	NaN	NaN	NaN	NaN	NaN	NaN	NaN	NaN	NaN	NaN	NaN	NaN	NaN	NaN	NaN	NaN	NaN	NaN	NaN	NaN	NaN	NaN	NaN	NaN	NaN	NaN	NaN	NaN	NaN	NaN	NaN	NaN	NaN	NaN
NaN	NaN	NaN	NaN	NaN	NaN	NaN	NaN	NaN	NaN	NaN	NaN	NaN	NaN	NaN	NaN	NaN	NaN	NaN	NaN	NaN	NaN	NaN	NaN	NaN	NaN	NaN	NaN	NaN	NaN	NaN	NaN	NaN	NaN	NaN	NaN	NaN	NaN	NaN	NaN	NaN	NaN	NaN	NaN	NaN	NaN	NaN	NaN	NaN	NaN
NaN	NaN	NaN	NaN	NaN	NaN	NaN	NaN	NaN	NaN	NaN	NaN	NaN	NaN	NaN	NaN	NaN	NaN	NaN	NaN	NaN	NaN	NaN	NaN	NaN	NaN	NaN	NaN	NaN	NaN	NaN	NaN	NaN	NaN	NaN	NaN	NaN	NaN	NaN	NaN	NaN	NaN	NaN	NaN	NaN	NaN	NaN	NaN	NaN	NaN
NaN	NaN	NaN	NaN	NaN	NaN	NaN	NaN	NaN	NaN	NaN	NaN	NaN	NaN	NaN	NaN	NaN	NaN	NaN	NaN	NaN	NaN	NaN	NaN	NaN	NaN	NaN	NaN	NaN	NaN	NaN	NaN	NaN	NaN	NaN	NaN	NaN	NaN	NaN	NaN	NaN	NaN	NaN	NaN	NaN	NaN	NaN	NaN	NaN	NaN
0.4906	0.6029	0.6546	0.6566	0.6563	0.632	0.568	0.6263	0.6555	0.7717	0.7229	0.6279	0.5572	0.7387	0.7404	0.7947	0.8521	0.9974	0.9502	1.0514	1.1323	1.1199	1.1254	1.1111	1.2048	1.0316	1.1499	1.1224	1.1785	1.321	1.5384	1.5616	1.523	1.4474	1.5429	1.5968	1.5963	1.6203	1.5229	1.5251	1.8648	1.9512	1.9639	1.8806	1.9905	2.1661	2.0251	2.0516	2.1633	2.1258
0.7223	0.6537	0.6774	0.6913	0.6947	0.7556	0.8182	0.8274	0.7964	0.9082	0.9682	1.0848	1.1043	1.1158	1.312	1.2963	1.3619	1.3507	1.3284	1.4356	1.4733	1.5955	1.674	1.6542	1.8952	1.7877	1.9164	2.0263	2.032	2.1422	2.2404	2.2612	2.4711	2.3864	2.2553	2.3866	2.4202	2.4868	2.425	2.4053	2.5137	2.6487	2.7926	2.8152	2.8099	2.8096	2.7596	2.8956	3.0106	3.1066
0.7813	0.7134	0.6983	0.7097	0.6924	0.6612	0.6789	0.7606	0.7112	0.8409	0.915	0.9783	1.1085	1.066	1.2302	1.2447	1.3461	1.3484	1.2879	1.392	1.3928	1.6489	1.6932	1.7033	1.8611	1.7479	1.986	2.0813	1.989	2.1714	2.1777	2.1533	2.3879	2.295	2.2708	2.2368	2.3189	2.4243	2.4987	2.5839	2.577	2.7228	2.9358	3.1482	3.208	3.0568	2.9981	3.0057	3.2259	3.2727
0.7367	0.653	0.659	0.6615	0.5944	0.6573	0.6761	0.7	0.6824	0.7552	0.7778	0.8355	0.9756	0.9173	1.1017	1.1272	1.2781	1.273	1.2683	1.3603	1.3008	1.4976	1.5745	1.4984	1.7542	1.6977	1.8914	1.9058	1.722	1.8924	1.8853	1.8247	2.1796	2.0748	2.0581	2.1635	2.1477	2.2998	2.351	2.3697	2.4057	2.4824	2.7997	2.8826	2.9857	2.9554	2.866	2.8091	2.969	3.0926
0.5568	0.5297	0.5946	0.5874	0.5634	0.5861	0.5359	0.6362	0.627	0.7207	0.7573	0.7313	0.8785	0.7865	0.9176	0.8975	1.0964	1.125	1.1883	1.3135	1.2397	1.414	1.4357	1.3373	1.5006	1.4013	1.5146	1.5426	1.4412	1.6696	1.6466	1.7051	1.8728	1.8606	1.8656	1.9426	1.9799	2.2568	2.2786	2.1917	2.1896	2.2913	2.4611	2.4921	2.5686	2.528	2.5692	2.4997	2.6971	2.7346
0.4599	0.484	0.5154	0.5461	0.5859	0.5264	0.4998	0.5686	0.6092	0.6257	0.6624	0.589	0.6818	0.6387	0.7286	0.7614	0.9234	0.9168	1.028	1.181	1.1537	1.2978	1.3419	1.2813	1.4045	1.3222	1.3678	1.3405	1.2618	1.361	1.4019	1.5209	1.654	1.5987	1.6126	1.6855	1.752	1.9604	2.0374	1.9974	2.0399	2.0539	2.1351	2.1612	2.1955	2.2007	2.1824	2.1619	2.2573	2.3069
0.4705	0.4797	0.5519	0.5287	0.4914	0.5155	0.5736	0.633	0.6586	0.6386	0.6239	0.6247	0.6656	0.6643	0.7203	0.7687	0.8485	0.8386	0.8557	0.9941	0.9598	1.0972	1.1564	1.1921	1.2125	1.219	1.2475	1.2311	1.0991	1.1821	1.2711	1.3463	1.4375	1.3845	1.3792	1.4414	1.5264	1.7353	1.8751	1.8116	1.8356	1.8866	2.0065	1.9428	1.9379	1.8942	1.8769	1.8511	1.947	2.0388
0.49	0.4711	0.529	0.5058	0.4816	0.4691	0.5213	0.5435	0.6133	0.6967	0.7207	0.7491	0.7274	0.78	0.7724	0.7903	0.8243	0.7892	0.6673	0.8342	0.794	0.8408	0.8602	0.9438	0.9269	1.0013	1.0048	1.0619	1.0331	1.0893	1.0932	1.1818	1.1875	1.2527	1.1807	1.2183	1.2396	1.5819	1.5474	1.5863	1.6058	1.6533	1.8081	1.8182	1.7331	1.6809	1.6943	1.6372	1.8279	1.9217
0.5205	0.5163	0.5085	0.4985	0.5109	0.4795	0.4681	0.5094	0.589	0.6171	0.6846	0.6798	0.7249	0.7762	0.7144	0.7676	0.7301	0.7453	0.7034	0.7877	0.7876	0.7217	0.744	0.7861	0.8167	0.8674	0.8885	0.9894	0.9261	0.9634	0.9253	0.8949	1.0266	1.1289	1.0659	1.1872	1.1739	1.2764	1.2907	1.2861	1.2209	1.2894	1.4759	1.5044	1.5107	1.4605	1.4688	1.4782	1.657	1.7144
0.5145	0.5583	0.5544	0.4954	0.533	0.5377	0.5375	0.585	0.6958	0.7633	0.7722	0.7864	0.7331	0.7687	0.7136	0.7117	0.7121	0.7344	0.6926	0.7262	0.7366	0.608	0.6401	0.6589	0.6593	0.8191	0.8037	0.8473	0.8625	0.8307	0.764	0.7767	0.9586	0.992	1.013	1.0509	1.0979	1.0763	1.0614	0.9815	0.9094	1.0176	1.2296	1.2637	1.3248	1.3204	1.3364	1.2516	1.4598	1.5711
0.5979	0.6027	0.6487	0.6644	0.6198	0.6283	0.6722	0.6575	0.723	0.8251	0.7983	0.8004	0.7956	0.8333	0.7482	0.7307	0.6954	0.738	0.7883	0.7226	0.6622	0.5832	0.582	0.5999	0.6551	0.7276	0.7813	0.8484	0.8369	0.8397	0.827	0.7835	0.8137	0.8547	0.9396	1.0291	1.0219	1.0972	0.9925	0.9678	0.9651	0.9744	1.1462	1.1759	1.2079	1.1984	1.178	1.1716	1.3532	1.4689
0.4876	0.4991	0.5235	0.5625	0.6267	0.532	0.56	0.5771	0.6747	0.7798	0.8369	0.8533	0.8492	0.8191	0.7522	0.7631	0.7453	0.8019	0.8606	0.8255	0.8719	0.7811	0.7249	0.7263	0.7553	0.8359	0.8457	0.8821	0.9443	0.9063	0.8976	0.9177	0.8292	0.8242	0.9021	0.9139	0.9082	0.9535	0.9639	0.8915	0.9354	0.9455	1.0381	1.0534	1.0476	1.069	1.0698	1.042	1.1865	1.2886
0.5724	0.6221	0.6575	0.5594	0.5472	0.4527	0.4339	0.4793	0.6116	0.7078	0.7921	0.8266	0.6893	0.7753	0.7242	0.7065	0.6867	0.7105	0.8225	0.8748	0.9357	0.8865	0.8603	0.8649	0.8431	0.9664	0.8108	0.8401	0.8511	0.8425	0.8645	0.9368	0.8177	0.8363	0.8739	0.8742	0.7867	0.8337	0.8907	0.8844	0.8639	0.8923	0.8936	0.9039	0.9445	0.9544	0.9512	0.9384	1.1239	1.2243
0.5359	0.5273	0.6369	0.5661	0.4237	0.4221	0.4062	0.4498	0.6234	0.6693	0.7576	0.7331	0.6411	0.7301	0.6471	0.5939	0.5871	0.684	0.7448	0.7855	0.8345	0.6678	0.6804	0.6766	0.6896	0.6918	0.6958	0.7408	0.7426	0.7424	0.761	0.9069	0.7888	0.725	0.7869	0.7792	0.7939	0.9031	0.8438	0.7691	0.8286	0.8138	0.807	0.8113	0.8042	0.8541	0.7876	0.7956	1.0031	1.0536
0.2451	0.4261	0.4136	0.5222	0.3749	0.5141	0.4381	0.4072	0.6222	0.6772	0.7965	0.7975	0.6321	0.6286	0.6935	0.686	0.6534	0.782	0.8862	0.948	0.9379	0.747	0.6455	0.6477	0.6674	0.683	0.6735	0.6379	0.7188	0.6519	0.6807	0.7467	0.6654	0.7694	0.7285	0.7241	0.7272	0.9922	0.8688	0.7736	0.6872	0.6974	0.7668	0.7677	0.7671	0.8024	0.8199	0.8056	0.9388	0.9543
0.1818	NaN	NaN	NaN	0.6701	0.1389	0.3337	0.2426	0.2243	0.3237	0.3434	0.3109	0.3569	0.4444	0.4127	0.4193	0.3682	0.4506	0.4572	0.6265	0.7069	1.0301	0.7684	0.7482	0.8781	0.6328	0.7985	0.752	0.647	0.5743	0.5367	0.6232	0.5633	0.7162	0.7249	0.7019	0.6955	0.7911	0.842	0.7391	0.728	0.7056	0.8168	0.8513	0.8703	0.8659	0.8201	0.8776	1.0263	1.05
NaN	NaN	NaN	NaN	NaN	NaN	NaN	NaN	NaN	0.1527	0.1932	0.2138	0.1616	0.4349	0.4522	0.4594	0.35	0.3433	0.3712	0.3743	0.4317	0.6125	0.5733	0.6543	0.6288	0.5951	0.6824	0.6876	0.7843	0.7054	0.7249	0.8	0.5241	0.6398	0.6052	0.6108	0.5635	0.6468	0.6858	0.8295	0.8574	0.8385	0.8195	0.7851	0.7952	0.8767	0.8513	0.8637	1.0693	1.0584
NaN	NaN	NaN	NaN	NaN	NaN	NaN	NaN	NaN	NaN	NaN	NaN	NaN	NaN	0.624	0.615	0.623	0.5883	NaN	0.4917	0.3705	0.7332	0.6567	0.4506	0.4519	0.7757	0.4961	0.7371	0.8027	0.5163	0.9102	0.6686	0.7761	0.7586	0.7333	0.9466	1.0385	0.7812	0.6784	0.7201	0.8417	0.8627	0.7739	0.7745	0.6113	0.847	0.9518	0.8789	0.9611	0.9736
NaN	NaN	NaN	NaN	NaN	NaN	NaN	NaN	NaN	NaN	NaN	NaN	NaN	NaN	NaN	NaN	NaN	NaN	NaN	NaN	NaN	NaN	NaN	NaN	NaN	NaN	NaN	NaN	NaN	NaN	NaN	0.2234	NaN	NaN	NaN	NaN	NaN	0.5337	0.5053	0.6463	0.3641	0.5691	0.7601	0.8067	0.8933	1.1395	1.2903	1.0332	1.1883	1.1601
NaN	NaN	NaN	NaN	NaN	NaN	NaN	NaN	NaN	NaN	NaN	NaN	NaN	NaN	NaN	NaN	NaN	NaN	NaN	NaN	NaN	NaN	NaN	NaN	NaN	NaN	NaN	NaN	NaN	NaN	NaN	NaN	NaN	NaN	NaN	NaN	NaN	NaN	NaN	NaN	NaN	NaN	NaN	NaN	NaN	NaN	NaN	NaN	NaN	NaN
NaN	NaN	NaN	NaN	NaN	NaN	NaN	NaN	NaN	NaN	NaN	NaN	NaN	NaN	NaN	NaN	NaN	NaN	NaN	NaN	NaN	NaN	NaN	NaN	NaN	NaN	NaN	NaN	NaN	NaN	NaN	NaN	NaN	NaN	NaN	NaN	NaN	NaN	NaN	NaN	NaN	NaN	NaN	NaN	NaN	NaN	NaN	NaN	NaN	NaN
NaN	NaN	NaN	NaN	NaN	NaN	NaN	NaN	NaN	NaN	NaN	NaN	NaN	NaN	NaN	NaN	NaN	NaN	NaN	NaN	NaN	NaN	NaN	NaN	NaN	NaN	NaN	NaN	NaN	NaN	NaN	NaN	NaN	NaN	NaN	NaN	NaN	NaN	NaN	NaN	NaN	NaN	NaN	NaN	NaN	NaN	NaN	NaN	NaN	NaN
NaN	NaN	NaN	NaN	NaN	NaN	NaN	NaN	NaN	NaN	NaN	NaN	NaN	NaN	NaN	NaN	NaN	NaN	NaN	NaN	NaN	NaN	NaN	NaN	NaN	NaN	NaN	NaN	NaN	NaN	NaN	NaN	NaN	NaN	NaN	NaN	NaN	NaN	NaN	NaN	NaN	NaN	NaN	NaN	NaN	NaN	NaN	NaN	NaN	NaN
NaN	NaN	NaN	NaN	NaN	NaN	NaN	NaN	NaN	NaN	NaN	NaN	NaN	NaN	NaN	NaN	NaN	NaN	NaN	NaN	NaN	NaN	NaN	NaN	NaN	NaN	NaN	NaN	NaN	NaN	NaN	NaN	NaN	NaN	NaN	NaN	NaN	NaN	NaN	NaN	NaN	NaN	NaN	NaN	NaN	NaN	NaN	NaN	NaN	NaN
NaN	NaN	NaN	NaN	NaN	NaN	NaN	NaN	NaN	NaN	NaN	NaN	NaN	NaN	NaN	NaN	NaN	NaN	NaN	NaN	NaN	NaN	NaN	NaN	NaN	NaN	NaN	NaN	NaN	NaN	NaN	NaN	NaN	NaN	NaN	NaN	NaN	NaN	NaN	NaN	NaN	NaN	NaN	NaN	NaN	NaN	NaN	NaN	NaN	NaN
NaN	NaN	NaN	NaN	NaN	NaN	NaN	NaN	NaN	NaN	NaN	NaN	NaN	NaN	NaN	NaN	NaN	NaN	NaN	NaN	NaN	NaN	NaN	NaN	NaN	NaN	NaN	NaN	NaN	NaN	NaN	NaN	NaN	NaN	NaN	NaN	NaN	NaN	NaN	NaN	NaN	NaN	NaN	NaN	NaN	NaN	NaN	NaN	NaN	NaN
NaN	NaN	NaN	NaN	NaN	NaN	NaN	NaN	NaN	NaN	NaN	NaN	NaN	NaN	NaN	NaN	NaN	NaN	NaN	NaN	NaN	NaN	NaN	NaN	NaN	NaN	NaN	NaN	NaN	NaN	NaN	NaN	NaN	NaN	NaN	NaN	NaN	NaN	NaN	NaN	NaN	NaN	NaN	NaN	NaN	NaN	NaN	NaN	NaN	NaN
NaN	NaN	NaN	NaN	NaN	NaN	NaN	NaN	NaN	NaN	NaN	NaN	NaN	NaN	NaN	NaN	NaN	NaN	NaN	NaN	NaN	NaN	NaN	NaN	NaN	NaN	NaN	NaN	NaN	NaN	NaN	NaN	NaN	NaN	NaN	NaN	NaN	NaN	NaN	NaN	NaN	NaN	NaN	NaN	NaN	NaN	NaN	NaN	NaN	NaN
NaN	NaN	NaN	NaN	NaN	NaN	NaN	NaN	NaN	NaN	NaN	NaN	NaN	NaN	NaN	NaN	NaN	NaN	NaN	NaN	NaN	NaN	NaN	NaN	NaN	NaN	NaN	NaN	NaN	NaN	NaN	NaN	NaN	NaN	NaN	NaN	NaN	NaN	NaN	NaN	NaN	NaN	NaN	NaN	NaN	NaN	NaN	NaN	NaN	NaN
NaN	NaN	NaN	NaN	NaN	NaN	NaN	NaN	NaN	NaN	NaN	NaN	NaN	NaN	NaN	NaN	NaN	NaN	NaN	NaN	NaN	NaN	NaN	NaN	NaN	NaN	NaN	NaN	NaN	NaN	NaN	NaN	NaN	NaN	NaN	NaN	NaN	NaN	NaN	NaN	NaN	NaN	NaN	NaN	NaN	NaN	NaN	NaN	NaN	NaN
NaN	NaN	NaN	NaN	NaN	NaN	NaN	NaN	NaN	NaN	NaN	NaN	NaN	NaN	NaN	NaN	NaN	NaN	NaN	NaN	NaN	NaN	NaN	NaN	NaN	NaN	NaN	NaN	NaN	NaN	NaN	NaN	NaN	NaN	NaN	NaN	NaN	NaN	NaN	NaN	NaN	NaN	NaN	NaN	NaN	NaN	NaN	NaN	NaN	NaN
0.4633	0.4668	0.5517	0.5865	0.515	0.5115	0.4969	0.501	0.4992	0.4415	0.431	0.4878	0.4903	0.5315	0.5882	0.6691	0.6834	0.6608	0.5858	0.647	0.7346	0.7799	0.8282	0.811	0.8339	0.7592	0.8386	0.9852	0.9945	0.9398	1.0502	1.0489	1.2875	1.2755	1.2687	1.2809	1.1329	1.2766	1.3266	1.4342	1.3152	1.332	1.354	1.5836	1.7401	1.7246	1.899	1.8103	1.7174	1.7107
0.5797	0.5937	0.635	0.6735	0.7356	0.6997	0.6569	0.6108	0.5728	0.5863	0.5834	0.6297	0.6923	0.6539	0.8334	0.9353	1.0758	0.9497	0.908	1.0399	1.0042	1.1788	1.244	1.1629	1.2346	1.2598	1.1656	1.3842	1.4167	1.6392	1.7749	1.7435	1.9782	1.9052	1.9008	2.1326	2.2219	2.5181	2.4914	2.4085	2.3546	2.4146	2.4748	2.7215	2.8399	2.872	2.9965	2.9077	2.9329	2.9692
0.5838	0.532	0.5249	0.4954	0.4893	0.4816	0.5475	0.6372	0.6427	0.7206	0.7216	0.6838	0.7893	0.7952	0.95	0.9527	1.1959	1.1648	1.1325	1.1749	1.0367	1.1148	1.1665	1.0994	1.2063	1.2862	1.4684	1.4926	1.3796	1.5734	1.6749	1.7441	1.9324	1.9074	1.8877	2.1436	2.1972	2.4877	2.5843	2.5073	2.4646	2.4208	2.5792	2.5958	2.6893	2.8014	2.8256	2.7921	3.0021	2.9747
0.5664	0.5437	0.5475	0.5468	0.5406	0.4993	0.5412	0.5723	0.5757	0.6523	0.6434	0.6394	0.6427	0.6798	0.749	0.8139	1.0184	1.089	1.1314	1.1772	1.1168	1.2028	1.1789	1.1168	1.2014	1.231	1.3059	1.3036	1.2082	1.2843	1.4201	1.5021	1.6488	1.6387	1.5642	1.7285	1.8307	2.1111	2.1641	2.0733	2.1422	2.0636	2.1724	2.3283	2.3535	2.4402	2.5342	2.5907	2.7197	2.7405
0.4526	0.5036	0.509	0.5384	0.5656	0.5392	0.5284	0.5351	0.5412	0.6428	0.6375	0.6112	0.6389	0.6832	0.7237	0.7855	0.9048	0.9722	1.0269	1.113	1.0754	1.1573	1.1352	1.0932	1.1789	1.1624	1.2269	1.297	1.1524	1.2327	1.2456	1.3583	1.4569	1.4286	1.3865	1.4724	1.5709	1.7216	1.8042	1.7608	1.7583	1.7748	1.9669	2.0704	2.0864	2.0925	2.1111	2.1239	2.3608	2.4937
0.4262	0.5317	0.4983	0.5177	0.5851	0.6328	0.6583	0.6023	0.6227	0.6355	0.6288	0.6259	0.6475	0.6694	0.7164	0.7402	0.7568	0.7473	0.7818	0.8725	0.9079	0.9922	1.0268	0.8872	0.9531	0.9293	0.9559	0.9984	0.9743	1.0103	1.0213	1.0676	1.0935	1.1488	1.1469	1.3294	1.4397	1.5717	1.6486	1.6674	1.6379	1.742	1.8731	1.9345	1.9313	1.9112	1.8916	1.9108	2.0839	2.2431
0.5547	0.6951	0.7017	0.7312	0.7178	0.7076	0.7131	0.6995	0.7024	0.6734	0.6377	0.6171	0.6265	0.6748	0.695	0.7555	0.7357	0.7509	0.7528	0.7394	0.791	0.8111	0.769	0.8274	0.8839	0.8147	0.8337	0.8649	0.7948	0.7586	0.7474	0.8587	0.9172	0.9453	1.0312	1.1596	1.2811	1.4194	1.4873	1.4002	1.4602	1.5402	1.7567	1.8566	1.8484	1.7991	1.764	1.7046	1.8558	1.9889
0.6002	0.6974	0.686	0.7283	0.731	0.7211	0.8032	0.7141	0.7428	0.7104	0.7402	0.7301	0.7697	0.8494	0.8051	0.9028	0.8057	0.8634	0.795	0.7625	0.7828	0.7577	0.7363	0.8095	0.8247	0.7533	0.8057	0.6992	0.6729	0.7808	0.8154	0.8874	0.8776	0.906	0.9098	1.0779	1.1726	1.2756	1.3205	1.2252	1.2135	1.2801	1.4526	1.5207	1.5601	1.523	1.5263	1.472	1.6389	1.7146
0.5836	0.6847	0.6841	0.732	0.7367	0.7927	0.8474	0.7843	0.831	0.8717	0.9515	0.8704	0.8974	0.8834	0.7764	0.8368	0.8008	0.8208	0.8851	0.8958	0.9477	0.9084	0.8691	0.9438	0.8862	0.8455	0.7801	0.6937	0.6771	0.715	0.7714	0.802	0.8394	0.8571	0.826	0.9286	1.0287	1.1873	1.1831	1.0653	1.0559	1.0508	1.2057	1.3416	1.4513	1.4542	1.4298	1.4101	1.4759	1.5267
0.6174	0.7045	0.6508	0.7147	0.6665	0.739	0.8044	0.7301	0.7331	0.763	0.8708	0.8862	0.9112	1.0446	0.9013	0.9505	0.8143	0.8566	0.8933	0.9551	0.9987	0.9929	0.9506	0.9158	0.9284	0.8581	0.8011	0.7239	0.7586	0.7356	0.7377	0.7607	0.742	0.7831	0.8062	0.7701	0.8132	0.9052	0.9357	0.8829	0.8695	0.8868	1.0612	1.0756	1.1709	1.1913	1.2499	1.2716	1.3624	1.3926
0.5942	0.684	0.6546	0.7144	0.66	0.7278	0.7673	0.6643	0.7028	0.6896	0.8004	0.8704	0.9894	1.1277	1.0406	1.1712	0.9698	1.0127	1.0517	1.0667	1.0897	1.0522	1.0115	1.0634	1.0271	0.9434	0.9577	0.9246	0.8661	0.8363	0.7777	0.8013	0.8081	0.7925	0.8566	0.8173	0.8124	0.8093	0.8773	0.8531	0.8757	0.8592	0.8471	0.8444	0.8585	0.9193	0.9669	1.0282	1.1299	1.1979
0.5257	0.641	0.6302	0.7266	0.6909	0.7832	0.8867	0.7303	0.8107	0.8049	0.9117	0.9297	1.0198	1.1331	1.0492	1.1544	1.1011	1.1804	1.2265	1.2057	1.2629	1.1006	1.0653	1.1245	1.0484	1.0777	1.0465	1.0761	1.1523	1.0175	1.0179	0.8589	0.8382	0.9036	0.9607	0.8569	0.8314	0.7599	0.7788	0.8327	0.8953	0.9351	0.8317	0.8862	0.8221	0.8042	0.7613	0.7388	0.7868	0.861
0.6071	0.6548	0.6855	0.7574	0.747	0.7576	0.8297	0.7419	0.7909	0.8419	0.9631	0.9694	1.0242	1.0991	1.0206	1.163	1.105	1.2309	1.3233	1.2672	1.3251	1.1924	1.0536	1.1357	1.0262	1.0791	1.1722	1.1213	1.2087	1.1128	1.085	1.0163	0.9496	0.9961	1.1591	0.9981	0.9507	0.8602	0.8104	0.8377	0.8342	0.832	0.8161	0.8398	0.8492	0.8319	0.7684	0.7652	0.7615	0.785
0.3969	0.5288	0.6834	0.7249	0.6974	0.8246	0.8976	0.7528	0.8926	0.8139	1.0764	0.9497	1.1743	1.3097	1.1324	1.2434	1.1001	1.3127	1.221	1.3311	1.353	1.2938	1.1142	1.0129	1.05	1.0733	1.1295	1.1535	1.1894	1.1125	1.0338	0.9789	0.9325	1.0665	1.1888	1.1291	1.0343	0.8941	0.802	0.8535	0.8442	0.8413	0.8372	0.7782	0.761	0.734	0.7054	0.746	0.7023	0.7562
NaN	NaN	NaN	NaN	NaN	NaN	0.6211	0.5995	NaN	NaN	NaN	NaN	NaN	1.4926	0.9688	NaN	NaN	0.8261	1.4066	0.8629	1.0001	0.8577	0.5658	0.5713	0.9651	0.812	0.6538	0.753	0.4907	0.9127	1.0665	0.8793	0.9749	1.1081	1.0783	1.0029	0.9504	0.7868	0.6589	0.6444	0.6571	0.7188	0.7089	0.6707	0.6681	0.61	0.6637	0.6672	0.7186	0.7629
NaN	NaN	NaN	NaN	NaN	NaN	NaN	NaN	NaN	NaN	NaN	NaN	NaN	NaN	NaN	NaN	NaN	NaN	NaN	NaN	NaN	NaN	NaN	NaN	1.2534	NaN	NaN	NaN	NaN	NaN	NaN	NaN	NaN	NaN	1.1206	1.0408	1.0961	0.366	0.2438	0.4666	0.6038	0.7973	0.8063	0.7941	0.6606	0.6842	0.7136	0.7291	0.6775	0.7776
NaN	NaN	NaN	NaN	NaN	NaN	NaN	NaN	NaN	NaN	NaN	NaN	NaN	NaN	NaN	NaN	NaN	NaN	NaN	NaN	NaN	NaN	NaN	NaN	NaN	NaN	NaN	NaN	NaN	NaN	NaN	NaN	NaN	NaN	NaN	NaN	0.7226	0.6001	0.4239	0.286	0.496	0.7332	0.7828	0.7467	0.8858	1.0328	0.4614	0.5048	0.4547	0.584
NaN	NaN	NaN	NaN	NaN	NaN	NaN	NaN	NaN	NaN	NaN	NaN	NaN	NaN	NaN	NaN	NaN	NaN	NaN	NaN	NaN	NaN	NaN	NaN	NaN	NaN	NaN	NaN	NaN	NaN	NaN	NaN	NaN	NaN	NaN	NaN	NaN	NaN	NaN	NaN	NaN	NaN	NaN	NaN	NaN	NaN	NaN	NaN	NaN	0.3049
NaN	NaN	NaN	NaN	NaN	NaN	NaN	NaN	NaN	NaN	NaN	NaN	NaN	NaN	NaN	NaN	NaN	NaN	NaN	NaN	NaN	NaN	NaN	NaN	NaN	NaN	NaN	NaN	NaN	NaN	NaN	NaN	NaN	NaN	NaN	NaN	NaN	NaN	NaN	NaN	NaN	NaN	NaN	NaN	NaN	NaN	NaN	NaN	NaN	NaN
NaN	NaN	NaN	NaN	NaN	NaN	NaN	NaN	NaN	NaN	NaN	NaN	NaN	NaN	NaN	NaN	NaN	NaN	NaN	NaN	NaN	NaN	NaN	NaN	NaN	NaN	NaN	NaN	NaN	NaN	NaN	NaN	NaN	NaN	NaN	NaN	NaN	NaN	NaN	NaN	NaN	NaN	NaN	NaN	NaN	NaN	NaN	NaN	NaN	NaN
NaN	NaN	NaN	NaN	NaN	NaN	NaN	NaN	NaN	NaN	NaN	NaN	NaN	NaN	NaN	NaN	NaN	NaN	NaN	NaN	NaN	NaN	NaN	NaN	NaN	NaN	NaN	NaN	NaN	NaN	NaN	NaN	NaN	NaN	NaN	NaN	NaN	NaN	NaN	NaN	NaN	NaN	NaN	NaN	NaN	NaN	NaN	NaN	NaN	NaN
NaN	NaN	NaN	NaN	NaN	NaN	NaN	NaN	NaN	NaN	NaN	NaN	NaN	NaN	NaN	NaN	NaN	NaN	NaN	NaN	NaN	NaN	NaN	NaN	NaN	NaN	NaN	NaN	NaN	NaN	NaN	NaN	NaN	NaN	NaN	NaN	NaN	NaN	NaN	NaN	NaN	NaN	NaN	NaN	NaN	NaN	NaN	NaN	NaN	NaN
NaN	NaN	NaN	NaN	NaN	NaN	NaN	NaN	NaN	NaN	NaN	NaN	NaN	NaN	NaN	NaN	NaN	NaN	NaN	NaN	NaN	NaN	NaN	NaN	NaN	NaN	NaN	NaN	NaN	NaN	NaN	NaN	NaN	NaN	NaN	NaN	NaN	NaN	NaN	NaN	NaN	NaN	NaN	NaN	NaN	NaN	NaN	NaN	NaN	NaN
NaN	NaN	NaN	NaN	NaN	NaN	NaN	NaN	NaN	NaN	NaN	NaN	NaN	NaN	NaN	NaN	NaN	NaN	NaN	NaN	NaN	NaN	NaN	NaN	NaN	NaN	NaN	NaN	NaN	NaN	NaN	NaN	NaN	NaN	NaN	NaN	NaN	NaN	NaN	NaN	NaN	NaN	NaN	NaN	NaN	NaN	NaN	NaN	NaN	NaN
NaN	NaN	NaN	NaN	NaN	NaN	NaN	NaN	NaN	NaN	NaN	NaN	NaN	NaN	NaN	NaN	NaN	NaN	NaN	NaN	NaN	NaN	NaN	NaN	NaN	NaN	NaN	NaN	NaN	NaN	NaN	NaN	NaN	NaN	NaN	NaN	NaN	NaN	NaN	NaN	NaN	NaN	NaN	NaN	NaN	NaN	NaN	NaN	NaN	NaN
NaN	NaN	NaN	NaN	NaN	NaN	NaN	NaN	NaN	NaN	NaN	NaN	NaN	NaN	NaN	NaN	NaN	NaN	NaN	NaN	NaN	NaN	NaN	NaN	NaN	NaN	NaN	NaN	NaN	NaN	NaN	NaN	NaN	NaN	NaN	NaN	NaN	NaN	NaN	NaN	NaN	NaN	NaN	NaN	NaN	NaN	NaN	NaN	NaN	NaN
NaN	NaN	NaN	NaN	NaN	NaN	NaN	NaN	NaN	NaN	NaN	NaN	NaN	NaN	NaN	NaN	NaN	NaN	NaN	NaN	NaN	NaN	NaN	NaN	NaN	NaN	NaN	NaN	NaN	NaN	NaN	NaN	NaN	NaN	NaN	NaN	NaN	NaN	NaN	NaN	NaN	NaN	NaN	NaN	NaN	NaN	NaN	NaN	NaN	NaN
NaN	NaN	NaN	NaN	NaN	NaN	NaN	NaN	NaN	NaN	NaN	NaN	NaN	NaN	NaN	NaN	NaN	NaN	NaN	NaN	NaN	NaN	NaN	NaN	NaN	NaN	NaN	NaN	NaN	NaN	NaN	NaN	NaN	NaN	NaN	NaN	NaN	NaN	NaN	NaN	NaN	NaN	NaN	NaN	NaN	NaN	NaN	NaN	NaN	NaN
NaN	NaN	NaN	NaN	NaN	NaN	NaN	NaN	NaN	NaN	NaN	NaN	NaN	NaN	NaN	NaN	NaN	NaN	NaN	NaN	NaN	NaN	NaN	NaN	NaN	NaN	NaN	NaN	NaN	NaN	NaN	NaN	NaN	NaN	NaN	NaN	NaN	NaN	NaN	NaN	NaN	NaN	NaN	NaN	NaN	NaN	NaN	NaN	NaN	NaN
NaN	NaN	NaN	NaN	NaN	NaN	NaN	NaN	NaN	NaN	NaN	NaN	NaN	NaN	NaN	NaN	NaN	NaN	NaN	NaN	NaN	NaN	NaN	NaN	NaN	NaN	NaN	NaN	NaN	NaN	NaN	NaN	NaN	NaN	NaN	NaN	NaN	NaN	NaN	NaN	NaN	NaN	NaN	NaN	NaN	NaN	NaN	NaN	NaN	NaN
NaN	NaN	NaN	NaN	NaN	NaN	NaN	NaN	NaN	NaN	NaN	NaN	NaN	NaN	NaN	NaN	NaN	NaN	NaN	NaN	NaN	NaN	NaN	NaN	NaN	NaN	NaN	NaN	NaN	NaN	NaN	NaN	NaN	NaN	NaN	NaN	NaN	NaN	NaN	NaN	NaN	NaN	NaN	NaN	NaN	NaN	NaN	NaN	NaN	NaN
0.7624	0.7206	0.775	0.7649	0.6965	0.7119	0.6868	0.6976	0.7085	0.7403	0.6836	0.7178	0.7623	0.7791	0.8688	0.9168	0.975	0.9654	0.9691	1.0125	0.9819	1.0039	1.0876	0.9812	1.0432	1.1319	1.23	1.5314	1.5564	1.5443	1.7199	1.629	1.7832	1.9599	1.8649	1.7906	2.0864	2.2357	2.2129	2.0641	2.2401	2.159	2.0566	2.1757	2.0912	2.0431	2.1832	2.0494	2.256	2.1826
0.9142	0.8775	0.9008	0.9375	0.9674	0.9315	0.9304	1.0189	0.9579	1.0056	1.0536	1.0058	1.1284	1.0827	1.1108	1.142	1.3016	1.2422	1.2708	1.4092	1.3032	1.4154	1.4416	1.3149	1.4127	1.4626	1.5331	1.6442	1.6519	1.762	1.8775	2.0359	2.1979	2.2945	2.3829	2.4251	2.579	2.7835	2.9028	2.8305	2.8591	2.8873	2.862	2.8588	2.8542	2.8533	2.8694	2.7677	2.9995	3.0299
0.7534	0.7717	0.7808	0.7907	0.7969	0.8094	0.809	0.7856	0.7279	0.8032	0.8067	0.8513	0.9181	0.901	0.9783	0.9683	1.1456	1.1933	1.1388	1.2763	1.2261	1.3336	1.3557	1.2829	1.3993	1.3537	1.4316	1.5629	1.4498	1.6518	1.8707	1.9637	2.2099	2.2206	2.2747	2.5181	2.6118	2.9029	2.9271	2.8872	2.8558	2.8615	2.9781	3.0154	3.0008	2.9463	2.9429	2.8908	3.0411	3.1057
0.5958	0.6315	0.6443	0.6425	0.6634	0.6582	0.6888	0.7369	0.7359	0.7125	0.7295	0.6961	0.7251	0.7588	0.7644	0.7918	0.895	0.9235	0.8749	1.0763	1.0851	1.1899	1.2751	1.2858	1.4334	1.3952	1.4445	1.4843	1.354	1.4707	1.6095	1.7292	1.9639	2.0306	2.0903	2.2764	2.2696	2.5766	2.6123	2.6174	2.6431	2.6969	2.8662	2.8999	2.8872	2.8315	2.8605	2.8404	3.0649	3.1558
0.6241	0.6565	0.7241	0.7148	0.7226	0.7015	0.7086	0.7146	0.7028	0.7282	0.7179	0.7187	0.7096	0.7946	0.7325	0.7349	0.7839	0.7533	0.7778	0.9955	0.9836	1.1485	1.1831	1.1931	1.3442	1.343	1.349	1.3273	1.2077	1.3312	1.4937	1.5383	1.7189	1.7997	1.8962	2.1294	2.1735	2.3647	2.3876	2.338	2.2956	2.3544	2.5846	2.6442	2.6135	2.6409	2.6735	2.7233	2.9563	3.0528
0.5294	0.6149	0.6654	0.69	0.7142	0.6869	0.7439	0.7275	0.7046	0.6858	0.6451	0.6396	0.6851	0.7312	0.7046	0.7844	0.7298	0.7505	0.7362	0.8239	0.7881	0.9166	0.9207	0.9394	1.0317	1.0046	1.0398	1.1335	1.0713	1.2334	1.3137	1.3573	1.5221	1.534	1.567	1.7753	1.7963	1.966	1.9458	1.8931	1.8724	1.9635	2.1569	2.2571	2.306	2.3194	2.4121	2.4186	2.661	2.7438
0.5829	0.623	0.6859	0.726	0.7516	0.7694	0.7656	0.7264	0.7259	0.7336	0.7428	0.845	0.8401	0.8815	0.8835	0.8679	0.8266	0.7839	0.7602	0.7481	0.6981	0.6886	0.7615	0.7574	0.8542	0.8187	0.8817	0.9621	0.9013	0.9923	1.1215	1.12	1.2406	1.2749	1.2853	1.4603	1.4438	1.6463	1.645	1.623	1.642	1.763	1.9591	2.0888	2.2094	2.2291	2.2352	2.3053	2.4181	2.5216
0.5493	0.6402	0.6936	0.6909	0.7381	0.7769	0.8766	0.8399	0.9055	0.8654	0.8496	0.8509	0.8439	0.8909	0.885	0.9189	0.854	0.7929	0.7875	0.7614	0.7888	0.6758	0.7512	0.7506	0.7813	0.7873	0.8189	0.8636	0.7504	0.7535	0.8138	0.894	0.9979	1.0848	1.1341	1.3281	1.3722	1.5073	1.5693	1.566	1.5203	1.5752	1.7725	1.9041	1.9372	1.9356	1.9987	1.9941	2.1741	2.2295
0.566	0.6445	0.6142	0.5947	0.6527	0.7057	0.7895	0.748	0.8043	0.7822	0.7833	0.85	0.8881	0.958	0.9427	0.9427	0.8751	0.8349	0.7707	0.7202	0.7763	0.8098	0.8085	0.8236	0.7969	0.7824	0.846	0.8745	0.806	0.8283	0.8577	0.8342	0.9704	0.9361	0.9796	1.0974	1.201	1.36	1.3398	1.2943	1.3328	1.4066	1.5811	1.7068	1.7512	1.7419	1.7813	1.788	2.0084	2.1032
0.5585	0.5671	0.5982	0.5759	0.6145	0.593	0.6471	0.6443	0.7571	0.7813	0.8235	0.8385	0.8144	0.8511	0.8597	0.8807	0.8287	0.8644	0.8003	0.7923	0.8458	0.779	0.7514	0.7404	0.7052	0.7068	0.6903	0.7244	0.6852	0.6612	0.7006	0.7191	0.884	0.8707	0.9554	1.0057	0.9978	1.1749	1.1493	1.1155	1.1968	1.2725	1.3872	1.5363	1.6081	1.6098	1.6798	1.594	1.7073	1.7922
0.6214	0.5878	0.5869	0.5977	0.5966	0.5729	0.6644	0.6092	0.6846	0.6909	0.7535	0.7372	0.7329	0.7687	0.7265	0.7801	0.7457	0.7222	0.7271	0.6825	0.6492	0.6494	0.6361	0.579	0.5719	0.5032	0.5326	0.5936	0.6655	0.6813	0.716	0.735	0.7715	0.8045	0.8882	0.922	0.9537	1.0381	1.0006	1.0305	1.0571	1.134	1.2421	1.3401	1.3266	1.3754	1.4229	1.4616	1.5945	1.6621
0.5733	0.6167	0.5549	0.5187	0.5939	0.6273	0.7627	0.7186	0.6926	0.667	0.6364	0.6628	0.6654	0.7721	0.7297	0.8113	0.7497	0.8049	0.7602	0.6873	0.7033	0.6289	0.5877	0.611	0.6047	0.6722	0.7316	0.7365	0.7309	0.7077	0.6738	0.6395	0.6489	0.6882	0.7854	0.8432	0.8995	0.8883	0.9089	0.996	1.0128	1.0831	1.1489	1.188	1.1948	1.1372	1.1318	1.1619	1.2858	1.3679
0.5526	0.5625	0.5742	0.5006	0.4993	0.556	0.6744	0.68	0.71	0.7382	0.7729	0.8032	0.7997	0.8324	0.7757	0.8777	0.7961	0.8315	0.8203	0.7472	0.7626	0.7255	0.7343	0.8054	0.8159	0.7756	0.8302	0.8552	0.9265	0.8866	0.7263	0.6779	0.6312	0.6345	0.6602	0.7231	0.7503	0.7693	0.7405	0.7601	0.7507	0.8387	0.9773	0.9744	0.9914	0.9289	0.9703	0.9484	1.0467	1.0887
0.4769	0.5196	0.4731	0.4432	0.4769	0.5669	0.5986	0.6382	0.6705	0.6363	0.6316	0.7227	0.734	0.8456	0.7506	0.8769	0.7744	0.8273	0.8547	0.737	0.7739	0.7398	0.8076	0.8651	0.8807	0.8933	0.8848	0.8884	0.9373	0.8789	0.8031	0.6888	0.6212	0.632	0.675	0.6173	0.6676	0.6853	0.6912	0.7211	0.6711	0.7101	0.8108	0.8938	0.9429	0.8969	0.916	0.9136	0.9641	1.0563
0.3902	NaN	NaN	NaN	0.721	0.6036	NaN	0.8001	NaN	NaN	0.7945	0.8885	NaN	0.7985	0.9027	0.9958	0.8199	0.9962	0.7187	0.5306	0.8283	0.8541	0.7342	0.8127	0.857	0.8689	0.9467	0.9884	1.0101	1.0317	0.8584	0.8598	0.7992	0.7929	0.798	0.692	0.6865	0.6692	0.6352	0.6816	0.682	0.7203	0.7271	0.8194	0.8608	0.8363	0.8572	0.8673	0.9242	0.937
NaN	NaN	NaN	NaN	NaN	NaN	NaN	NaN	NaN	NaN	NaN	NaN	NaN	NaN	NaN	NaN	NaN	NaN	NaN	NaN	1.5449	NaN	NaN	NaN	0.1319	0.9162	NaN	0.8912	0.7102	1.3937	0.9377	0.7657	0.9414	0.9396	1.0237	0.8556	0.8158	0.7363	0.6092	0.6066	0.6438	0.6926	0.7605	0.7357	0.8021	0.7859	0.8009	0.8697	0.8587	0.9223
NaN	NaN	NaN	NaN	NaN	NaN	NaN	NaN	NaN	NaN	NaN	NaN	NaN	NaN	NaN	NaN	NaN	NaN	NaN	NaN	NaN	NaN	NaN	NaN	NaN	NaN	NaN	NaN	NaN	NaN	NaN	NaN	NaN	NaN	NaN	0.6552	0.5697	0.6214	0.6283	0.8333	0.8715	0.7513	0.7035	0.6591	0.6259	0.6309	0.5675	0.6917	0.6344	0.8255
NaN	NaN	NaN	NaN	NaN	NaN	NaN	NaN	NaN	NaN	NaN	NaN	NaN	NaN	NaN	NaN	NaN	NaN	NaN	NaN	NaN	NaN	NaN	NaN	NaN	NaN	NaN	NaN	NaN	NaN	NaN	NaN	NaN	NaN	NaN	NaN	NaN	NaN	NaN	NaN	NaN	NaN	NaN	NaN	NaN	NaN	0.2259	0.4541	0.8162	0.8203
NaN	NaN	NaN	NaN	NaN	NaN	NaN	NaN	NaN	NaN	NaN	NaN	NaN	NaN	NaN	NaN	NaN	NaN	NaN	NaN	NaN	NaN	NaN	NaN	NaN	NaN	NaN	NaN	NaN	NaN	NaN	NaN	NaN	NaN	NaN	NaN	NaN	NaN	NaN	NaN	NaN	NaN	NaN	NaN	NaN	NaN	NaN	0.6799	NaN	NaN
NaN	NaN	NaN	NaN	NaN	NaN	NaN	NaN	NaN	NaN	NaN	NaN	NaN	NaN	NaN	NaN	NaN	NaN	NaN	NaN	NaN	NaN	NaN	NaN	NaN	NaN	NaN	NaN	NaN	NaN	NaN	NaN	NaN	NaN	NaN	NaN	NaN	NaN	NaN	NaN	NaN	NaN	NaN	NaN	NaN	NaN	NaN	NaN	NaN	NaN
NaN	NaN	NaN	NaN	NaN	NaN	NaN	NaN	NaN	NaN	NaN	NaN	NaN	NaN	NaN	NaN	NaN	NaN	NaN	NaN	NaN	NaN	NaN	NaN	NaN	NaN	NaN	NaN	NaN	NaN	NaN	NaN	NaN	NaN	NaN	NaN	NaN	NaN	NaN	NaN	NaN	NaN	NaN	NaN	NaN	NaN	NaN	NaN	NaN	NaN
NaN	NaN	NaN	NaN	NaN	NaN	NaN	NaN	NaN	NaN	NaN	NaN	NaN	NaN	NaN	NaN	NaN	NaN	NaN	NaN	NaN	NaN	NaN	NaN	NaN	NaN	NaN	NaN	NaN	NaN	NaN	NaN	NaN	NaN	NaN	NaN	NaN	NaN	NaN	NaN	NaN	NaN	NaN	NaN	NaN	NaN	NaN	NaN	NaN	NaN
NaN	NaN	NaN	NaN	NaN	NaN	NaN	NaN	NaN	NaN	NaN	NaN	NaN	NaN	NaN	NaN	NaN	NaN	NaN	NaN	NaN	NaN	NaN	NaN	NaN	NaN	NaN	NaN	NaN	NaN	NaN	NaN	NaN	NaN	NaN	NaN	NaN	NaN	NaN	NaN	NaN	NaN	NaN	NaN	NaN	NaN	NaN	NaN	NaN	NaN
NaN	NaN	NaN	NaN	NaN	NaN	NaN	NaN	NaN	NaN	NaN	NaN	NaN	NaN	NaN	NaN	NaN	NaN	NaN	NaN	NaN	NaN	NaN	NaN	NaN	NaN	NaN	NaN	NaN	NaN	NaN	NaN	NaN	NaN	NaN	NaN	NaN	NaN	NaN	NaN	NaN	NaN	NaN	NaN	NaN	NaN	NaN	NaN	NaN	NaN
NaN	NaN	NaN	NaN	NaN	NaN	NaN	NaN	NaN	NaN	NaN	NaN	NaN	NaN	NaN	NaN	NaN	NaN	NaN	NaN	NaN	NaN	NaN	NaN	NaN	NaN	NaN	NaN	NaN	NaN	NaN	NaN	NaN	NaN	NaN	NaN	NaN	NaN	NaN	NaN	NaN	NaN	NaN	NaN	NaN	NaN	NaN	NaN	NaN	NaN
NaN	NaN	NaN	NaN	NaN	NaN	NaN	NaN	NaN	NaN	NaN	NaN	NaN	NaN	NaN	NaN	NaN	NaN	NaN	NaN	NaN	NaN	NaN	NaN	NaN	NaN	NaN	NaN	NaN	NaN	NaN	NaN	NaN	NaN	NaN	NaN	NaN	NaN	NaN	NaN	NaN	NaN	NaN	NaN	NaN	NaN	NaN	NaN	NaN	NaN
NaN	NaN	NaN	NaN	NaN	NaN	NaN	NaN	NaN	NaN	NaN	NaN	NaN	NaN	NaN	NaN	NaN	NaN	NaN	NaN	NaN	NaN	NaN	NaN	NaN	NaN	NaN	NaN	NaN	NaN	NaN	NaN	NaN	NaN	NaN	NaN	NaN	NaN	NaN	NaN	NaN	NaN	NaN	NaN	NaN	NaN	NaN	NaN	NaN	NaN
NaN	NaN	NaN	NaN	NaN	NaN	NaN	NaN	NaN	NaN	NaN	NaN	NaN	NaN	NaN	NaN	NaN	NaN	NaN	NaN	NaN	NaN	NaN	NaN	NaN	NaN	NaN	NaN	NaN	NaN	NaN	NaN	NaN	NaN	NaN	NaN	NaN	NaN	NaN	NaN	NaN	NaN	NaN	NaN	NaN	NaN	NaN	NaN	NaN	NaN
NaN	NaN	NaN	NaN	NaN	NaN	NaN	NaN	NaN	NaN	NaN	NaN	NaN	NaN	NaN	NaN	NaN	NaN	NaN	NaN	NaN	NaN	NaN	NaN	NaN	NaN	NaN	NaN	NaN	NaN	NaN	NaN	NaN	NaN	NaN	NaN	NaN	NaN	NaN	NaN	NaN	NaN	NaN	NaN	NaN	NaN	NaN	NaN	NaN	NaN
NaN	NaN	NaN	NaN	NaN	NaN	NaN	NaN	NaN	NaN	NaN	NaN	NaN	NaN	NaN	NaN	NaN	NaN	NaN	NaN	NaN	NaN	NaN	NaN	NaN	NaN	NaN	NaN	NaN	NaN	NaN	NaN	NaN	NaN	NaN	NaN	NaN	NaN	NaN	NaN	NaN	NaN	NaN	NaN	NaN	NaN	NaN	NaN	NaN	NaN
NaN	NaN	NaN	NaN	NaN	NaN	NaN	NaN	NaN	NaN	NaN	NaN	NaN	NaN	NaN	NaN	NaN	NaN	NaN	NaN	NaN	NaN	NaN	NaN	NaN	NaN	NaN	NaN	NaN	NaN	NaN	NaN	NaN	NaN	NaN	NaN	NaN	NaN	NaN	NaN	NaN	NaN	NaN	NaN	NaN	NaN	NaN	NaN	NaN	NaN
0.7825	0.8567	0.8051	0.9206	0.89	0.7431	0.7718	0.6247	0.7005	0.7745	0.9275	0.8379	0.8289	0.8411	0.8079	0.9595	1.0072	0.9353	1.0866	1.1096	1.1676	1.3404	1.3047	1.4531	1.4998	1.5975	1.5804	1.4897	1.4439	1.2128	1.5218	1.1898	1.4467	1.5001	1.6025	1.6791	1.586	1.5784	1.6678	1.8939	1.8968	2.0046	2.2117	2.3512	2.2075	2.2665	2.1132	2.0484	2.016	2.0735
0.7905	0.8401	0.8039	0.9414	0.9876	0.9155	0.8752	0.7161	0.7414	0.8325	0.9934	0.957	0.9932	1.0715	1.0281	1.2337	1.3171	1.3401	1.3837	1.5147	1.6772	1.8616	1.9671	1.9981	2.1139	2.1862	2.1013	2.1691	2.1247	2.0102	2.2921	2.0092	2.3485	2.4119	2.5508	2.5168	2.5341	2.5505	2.7716	2.8434	2.8815	2.8763	3.0337	3.1139	3.0652	3.3152	2.9842	3.093	3.1076	3.1059
0.706	0.7157	0.7491	0.8961	1.0315	0.9601	0.9339	0.737	0.8357	0.8293	0.9771	0.9719	1.0002	1.1665	1.1139	1.3584	1.4081	1.3084	1.3337	1.379	1.4518	1.5663	1.7091	1.7848	1.8882	1.9198	1.9057	2.1068	2.0316	2.1015	2.1914	1.9544	2.2122	2.4114	2.3858	2.5593	2.5521	2.5691	2.6393	2.7659	2.8721	2.8913	2.9066	2.9307	2.8834	3.0387	2.9493	3.1274	3.0379	3.0514
0.7581	0.7809	0.7879	0.9763	1.1302	1.0435	1.0054	0.7386	0.825	0.817	0.9744	0.9334	0.924	1.0112	0.9725	1.1827	1.2095	1.134	1.2016	1.2532	1.2687	1.3802	1.434	1.4387	1.4996	1.58	1.589	1.8463	1.7423	1.7726	1.8519	1.6896	1.8954	2.0517	2.0649	2.2346	2.2701	2.2436	2.328	2.3883	2.4698	2.5788	2.656	2.6434	2.5777	2.6532	2.5202	2.6879	2.5997	2.6545
0.6942	0.6708	0.6974	0.805	0.9535	0.8818	0.8566	0.5971	0.7107	0.7453	0.8765	0.8761	0.8466	0.9156	0.8794	1.0558	1.1547	1.0744	1.0829	1.1201	1.0603	1.1669	1.2215	1.228	1.2996	1.3872	1.3708	1.6145	1.5146	1.5611	1.7092	1.5242	1.7083	1.804	1.8125	1.9294	1.9444	1.923	1.9954	2.0359	2.0913	2.1787	2.2365	2.281	2.2702	2.3496	2.2479	2.3879	2.3019	2.3639
0.6586	0.6706	0.6934	0.7689	0.8801	0.8391	0.8501	0.6426	0.7111	0.7235	0.8518	0.8482	0.8367	0.8592	0.8105	0.9236	1.0064	0.9372	0.9631	0.9898	0.9606	1.109	1.1842	1.235	1.2547	1.2412	1.1984	1.4505	1.3312	1.3572	1.4401	1.1943	1.4204	1.536	1.561	1.689	1.7129	1.6797	1.7483	1.77	1.8224	1.9246	1.985	2.0462	1.9863	2.0619	1.9851	2.1563	2.1132	2.1701
0.6752	0.6261	0.5942	0.7289	0.809	0.7739	0.8075	0.5787	0.592	0.6404	0.711	0.6737	0.6582	0.6721	0.6213	0.7167	0.7934	0.7361	0.7638	0.8285	0.8175	1.0069	1.0925	1.1454	1.1978	1.1297	1.0747	1.2467	1.1345	1.1536	1.274	1.0402	1.2522	1.3548	1.386	1.5039	1.543	1.4915	1.5626	1.5418	1.5495	1.6593	1.7278	1.8115	1.7805	1.8364	1.7366	1.9468	1.8675	1.9236
0.6849	0.6142	0.6225	0.7579	0.8507	0.8409	0.8868	0.7102	0.6437	0.6839	0.6774	0.6906	0.6545	0.6324	0.6172	0.6269	0.7322	0.7126	0.7415	0.8014	0.7423	0.9403	1.013	1.0814	1.0877	1.076	1.0751	1.2759	1.1557	1.1398	1.2091	0.9565	1.1419	1.1829	1.1699	1.2554	1.3246	1.3129	1.3024	1.3345	1.3172	1.3615	1.4648	1.5305	1.5536	1.6518	1.5543	1.7715	1.6711	1.7321
0.6688	0.5906	0.6502	0.708	0.7642	0.7618	0.8599	0.7781	0.7683	0.8401	0.7447	0.7592	0.7479	0.7201	0.7315	0.7154	0.7905	0.7727	0.8003	0.8388	0.8022	0.9336	0.9252	0.9763	0.958	0.9745	0.9823	1.1389	1.063	1.1608	1.191	0.9604	1.101	1.0903	1.049	1.1467	1.1414	1.1033	1.1515	1.2069	1.1092	1.1493	1.2567	1.3086	1.3065	1.3719	1.2562	1.4738	1.443	1.5118
0.7266	0.6201	0.6485	0.6443	0.6202	0.62	0.7152	0.6986	0.7062	0.7918	0.6823	0.7367	0.7519	0.7144	0.7698	0.7228	0.8026	0.7306	0.7823	0.7865	0.743	0.8778	0.8871	0.9359	0.8966	0.8845	0.8571	0.9565	0.9334	0.9819	1.0767	0.9192	1.0903	1.121	1.0019	1.0633	1.0656	1.0256	1.0415	1.0982	1.0571	1.1136	1.2343	1.2156	1.1404	1.1922	1.0462	1.18	1.1491	1.2404
0.6922	0.5573	0.5851	0.6176	0.5974	0.6179	0.6262	0.71	0.5848	0.6323	0.5968	0.6223	0.7227	0.6732	0.6846	0.6774	0.7128	0.7629	0.7581	0.7272	0.6714	0.7431	0.755	0.8574	0.8565	0.8129	0.7698	0.9193	0.8592	0.9309	1	0.8679	1.0017	1.0417	1.0467	1.073	1.0842	0.9446	0.9281	0.9692	0.889	0.9807	1.0841	1.0556	1.0397	1.1146	0.9585	1.0942	1.0237	1.0879
NaN	0.6978	0.7506	NaN	NaN	NaN	NaN	NaN	0.2978	0.3488	0.3556	0.3476	0.502	0.5231	0.6029	0.3533	0.1765	0.38	0.2708	0.24	0.4425	0.6053	0.6926	0.948	0.9557	0.9056	0.893	0.9653	0.8984	0.9643	0.9643	0.8031	0.8385	0.8837	0.8577	0.877	0.8808	0.8205	0.8381	0.8777	0.8739	0.9714	1.0824	1.0467	1.0624	1.0453	0.9097	1.0228	0.9588	1.0415
NaN	NaN	NaN	NaN	NaN	NaN	NaN	NaN	NaN	NaN	NaN	NaN	NaN	NaN	NaN	NaN	NaN	NaN	NaN	NaN	NaN	NaN	NaN	NaN	NaN	NaN	NaN	1.1825	1.1341	1.0974	1.0625	0.7479	0.8553	0.6504	0.7767	0.8312	0.8318	0.6556	0.5398	0.6728	0.5745	0.6937	0.8217	0.7966	0.8353	0.8406	0.7395	0.896	0.8115	0.9116
NaN	NaN	NaN	NaN	NaN	NaN	NaN	NaN	NaN	NaN	NaN	NaN	NaN	NaN	NaN	NaN	NaN	NaN	NaN	NaN	NaN	NaN	NaN	NaN	NaN	NaN	NaN	NaN	NaN	NaN	NaN	NaN	NaN	NaN	NaN	NaN	NaN	0.3042	NaN	NaN	0.3324	0.5773	0.6309	0.6078	0.542	0.5685	0.4466	0.6122	0.5472	0.6118
NaN	NaN	NaN	NaN	NaN	NaN	NaN	NaN	NaN	NaN	NaN	NaN	NaN	NaN	NaN	NaN	NaN	NaN	NaN	NaN	NaN	NaN	NaN	NaN	NaN	NaN	NaN	NaN	NaN	NaN	NaN	NaN	NaN	NaN	NaN	NaN	NaN	NaN	NaN	NaN	NaN	NaN	NaN	NaN	NaN	NaN	NaN	NaN	NaN	0.582
NaN	NaN	NaN	NaN	NaN	NaN	NaN	NaN	NaN	NaN	NaN	NaN	NaN	NaN	NaN	NaN	NaN	NaN	NaN	NaN	NaN	NaN	NaN	NaN	NaN	NaN	NaN	NaN	NaN	NaN	NaN	NaN	NaN	NaN	NaN	NaN	NaN	NaN	NaN	NaN	NaN	NaN	NaN	NaN	NaN	NaN	NaN	NaN	NaN	NaN
NaN	NaN	NaN	NaN	NaN	NaN	NaN	NaN	NaN	NaN	NaN	NaN	NaN	NaN	NaN	NaN	NaN	NaN	NaN	NaN	NaN	NaN	NaN	NaN	NaN	NaN	NaN	NaN	NaN	NaN	NaN	NaN	NaN	NaN	NaN	NaN	NaN	NaN	NaN	NaN	NaN	NaN	NaN	NaN	NaN	NaN	NaN	NaN	NaN	NaN
NaN	NaN	NaN	NaN	NaN	NaN	NaN	NaN	NaN	NaN	NaN	NaN	NaN	NaN	NaN	NaN	NaN	NaN	NaN	NaN	NaN	NaN	NaN	NaN	NaN	NaN	NaN	NaN	NaN	NaN	NaN	NaN	NaN	NaN	NaN	NaN	NaN	NaN	NaN	NaN	NaN	NaN	NaN	NaN	NaN	NaN	NaN	NaN	NaN	NaN
NaN	NaN	NaN	NaN	NaN	NaN	NaN	NaN	NaN	NaN	NaN	NaN	NaN	NaN	NaN	NaN	NaN	NaN	NaN	NaN	NaN	NaN	NaN	NaN	NaN	NaN	NaN	NaN	NaN	NaN	NaN	NaN	NaN	NaN	NaN	NaN	NaN	NaN	NaN	NaN	NaN	NaN	NaN	NaN	NaN	NaN	NaN	NaN	NaN	NaN
NaN	NaN	NaN	NaN	NaN	NaN	NaN	NaN	NaN	NaN	NaN	NaN	NaN	NaN	NaN	NaN	NaN	NaN	NaN	NaN	NaN	NaN	NaN	NaN	NaN	NaN	NaN	NaN	NaN	NaN	NaN	NaN	NaN	NaN	NaN	NaN	NaN	NaN	NaN	NaN	NaN	NaN	NaN	NaN	NaN	NaN	NaN	NaN	NaN	NaN
NaN	NaN	NaN	NaN	NaN	NaN	NaN	NaN	NaN	NaN	NaN	NaN	NaN	NaN	NaN	NaN	NaN	NaN	NaN	NaN	NaN	NaN	NaN	NaN	NaN	NaN	NaN	NaN	NaN	NaN	NaN	NaN	NaN	NaN	NaN	NaN	NaN	NaN	NaN	NaN	NaN	NaN	NaN	NaN	NaN	NaN	NaN	NaN	NaN	NaN
NaN	NaN	NaN	NaN	NaN	NaN	NaN	NaN	NaN	NaN	NaN	NaN	NaN	NaN	NaN	NaN	NaN	NaN	NaN	NaN	NaN	NaN	NaN	NaN	NaN	NaN	NaN	NaN	NaN	NaN	NaN	NaN	NaN	NaN	NaN	NaN	NaN	NaN	NaN	NaN	NaN	NaN	NaN	NaN	NaN	NaN	NaN	NaN	NaN	NaN
NaN	NaN	NaN	NaN	NaN	NaN	NaN	NaN	NaN	NaN	NaN	NaN	NaN	NaN	NaN	NaN	NaN	NaN	NaN	NaN	NaN	NaN	NaN	NaN	NaN	NaN	NaN	NaN	NaN	NaN	NaN	NaN	NaN	NaN	NaN	NaN	NaN	NaN	NaN	NaN	NaN	NaN	NaN	NaN	NaN	NaN	NaN	NaN	NaN	NaN
NaN	NaN	NaN	NaN	NaN	NaN	NaN	NaN	NaN	NaN	NaN	NaN	NaN	NaN	NaN	NaN	NaN	NaN	NaN	NaN	NaN	NaN	NaN	NaN	NaN	NaN	NaN	NaN	NaN	NaN	NaN	NaN	NaN	NaN	NaN	NaN	NaN	NaN	NaN	NaN	NaN	NaN	NaN	NaN	NaN	NaN	NaN	NaN	NaN	NaN
NaN	NaN	NaN	NaN	NaN	NaN	NaN	NaN	NaN	NaN	NaN	NaN	NaN	NaN	NaN	NaN	NaN	NaN	NaN	NaN	NaN	NaN	NaN	NaN	NaN	NaN	NaN	NaN	NaN	NaN	NaN	NaN	NaN	NaN	NaN	NaN	NaN	NaN	NaN	NaN	NaN	NaN	NaN	NaN	NaN	NaN	NaN	NaN	NaN	NaN
NaN	NaN	NaN	NaN	NaN	NaN	NaN	NaN	NaN	NaN	NaN	NaN	NaN	NaN	NaN	NaN	NaN	NaN	NaN	NaN	NaN	NaN	NaN	NaN	NaN	NaN	NaN	NaN	NaN	NaN	NaN	NaN	NaN	NaN	NaN	NaN	NaN	NaN	NaN	NaN	NaN	NaN	NaN	NaN	NaN	NaN	NaN	NaN	NaN	NaN
NaN	NaN	NaN	NaN	NaN	NaN	NaN	NaN	NaN	NaN	NaN	NaN	NaN	NaN	NaN	NaN	NaN	NaN	NaN	NaN	NaN	NaN	NaN	NaN	NaN	NaN	NaN	NaN	NaN	NaN	NaN	NaN	NaN	NaN	NaN	NaN	NaN	NaN	NaN	NaN	NaN	NaN	NaN	NaN	NaN	NaN	NaN	NaN	NaN	NaN
NaN	NaN	NaN	NaN	NaN	NaN	NaN	NaN	NaN	NaN	NaN	NaN	NaN	NaN	NaN	NaN	NaN	NaN	NaN	NaN	NaN	NaN	NaN	NaN	NaN	NaN	NaN	NaN	NaN	NaN	NaN	NaN	NaN	NaN	NaN	NaN	NaN	NaN	NaN	NaN	NaN	NaN	NaN	NaN	NaN	NaN	NaN	NaN	NaN	NaN
NaN	NaN	NaN	NaN	NaN	NaN	NaN	NaN	NaN	NaN	NaN	NaN	NaN	NaN	NaN	NaN	NaN	NaN	NaN	NaN	NaN	NaN	NaN	NaN	NaN	NaN	NaN	NaN	NaN	NaN	NaN	NaN	NaN	NaN	NaN	NaN	NaN	NaN	NaN	NaN	NaN	NaN	NaN	NaN	NaN	NaN	NaN	NaN	NaN	NaN
NaN	NaN	NaN	NaN	NaN	NaN	NaN	NaN	NaN	NaN	NaN	NaN	NaN	NaN	NaN	NaN	NaN	NaN	NaN	NaN	NaN	NaN	NaN	NaN	NaN	NaN	NaN	NaN	NaN	NaN	NaN	NaN	NaN	NaN	NaN	NaN	NaN	NaN	NaN	NaN	NaN	NaN	NaN	NaN	NaN	NaN	NaN	NaN	NaN	NaN
NaN	NaN	NaN	NaN	NaN	NaN	NaN	NaN	NaN	NaN	NaN	NaN	NaN	NaN	NaN	NaN	NaN	NaN	NaN	NaN	NaN	NaN	NaN	NaN	NaN	NaN	NaN	NaN	NaN	NaN	NaN	NaN	NaN	NaN	NaN	NaN	NaN	NaN	NaN	NaN	NaN	NaN	NaN	NaN	NaN	NaN	NaN	NaN	NaN	NaN
0.762	0.6891	0.8182	0.9533	1.0596	1.0061	1.022	0.8911	0.7794	0.8	0.7053	0.7797	0.8019	0.8909	1.0314	1.0582	1.1309	1.0541	1.0137	0.9956	1.1593	1.2786	1.3029	1.4487	1.5221	1.5296	1.6116	1.4851	1.4807	1.5381	1.6875	1.8401	1.936	2.0041	2.0065	1.9832	1.8181	1.8271	1.9115	2.114	2.2515	2.4472	2.6929	2.7418	2.7974	2.5981	2.3939	2.2337	2.3294	2.4054
0.8518	0.7033	0.797	0.8993	0.9684	1.0349	1.037	0.9964	0.9468	1.0322	0.8816	1.0179	1.0343	1.0749	1.1829	1.1868	1.3432	1.3942	1.4149	1.4454	1.4677	1.5948	1.5803	1.7933	1.9154	1.9685	2.0385	1.9368	2.0264	2.0443	2.081	2.0773	2.1419	2.2769	2.342	2.3442	2.3632	2.3372	2.536	2.5407	2.601	2.8734	2.9712	3.1336	3.2887	3.2003	2.9569	2.8331	2.9166	2.9545
0.7617	0.6776	0.762	0.7941	0.8959	0.9126	0.9563	0.9602	0.9561	1.0574	0.9906	1.108	1.1268	1.1686	1.2492	1.1935	1.2857	1.3643	1.3781	1.4463	1.4308	1.3902	1.3522	1.5138	1.6455	1.7031	1.8785	1.8317	2.0151	1.9982	2.0065	2.0338	2.0137	2.0197	1.982	2.1091	2.1483	2.1204	2.2254	2.1934	2.2695	2.511	2.6693	2.7971	2.9018	2.9058	2.9155	2.8092	2.8949	2.9868
0.6813	0.6274	0.7112	0.7516	0.7896	0.8183	0.8239	0.842	0.8364	0.9499	0.9083	0.9594	0.9838	0.9743	1.0344	1.0124	1.0926	1.1429	1.1381	1.1584	1.1628	1.1717	1.1473	1.2676	1.3575	1.4387	1.6247	1.5625	1.6248	1.6663	1.6263	1.6233	1.6427	1.7078	1.6986	1.8081	1.856	1.8616	1.9663	1.9533	1.9029	2.1102	2.2275	2.3329	2.499	2.5337	2.573	2.453	2.5675	2.7305
0.5725	0.5527	0.6191	0.6695	0.6685	0.6559	0.6475	0.6849	0.6759	0.8172	0.7886	0.8092	0.8185	0.788	0.8547	0.8819	0.9528	1.0628	1.0047	1.0885	1.1305	1.1177	1.0873	1.1576	1.194	1.2859	1.397	1.3236	1.4098	1.325	1.3189	1.3716	1.3296	1.4162	1.3618	1.5055	1.5897	1.5711	1.6837	1.6573	1.6078	1.794	1.9465	2.0264	2.2042	2.2444	2.2689	2.2485	2.3497	2.4794
0.5859	0.618	0.5768	0.5624	0.561	0.5249	0.5216	0.5165	0.5661	0.6217	0.6657	0.7232	0.7476	0.7904	0.8037	0.8285	0.9313	0.9974	0.9982	1.0912	1.0706	1.0374	1.0229	1.0807	1.0684	1.0663	1.1981	1.1757	1.2089	1.1713	1.1424	1.1955	1.1309	1.2151	1.2286	1.3563	1.444	1.3941	1.4597	1.4351	1.3531	1.5114	1.5958	1.6237	1.7957	1.8428	1.9709	1.9958	2.1147	2.2095
0.552	0.5434	0.48	0.5291	0.5287	0.5529	0.6195	0.6392	0.6478	0.6684	0.7047	0.7027	0.7326	0.7457	0.7757	0.7823	0.7832	0.83	0.8702	0.9224	0.9141	0.9186	0.882	0.9576	0.9697	0.9739	1.0091	0.9094	0.998	0.9698	0.971	0.9944	0.9965	1.0903	1.1242	1.2448	1.2459	1.2237	1.3082	1.2189	1.1453	1.3022	1.3407	1.3606	1.4542	1.5126	1.6283	1.5333	1.6831	1.8386
0.481	0.484	0.4837	0.5718	0.5481	0.571	0.6202	0.6711	0.7286	0.7263	0.7371	0.7133	0.6695	0.6364	0.6184	0.6958	0.6551	0.6607	0.6565	0.7381	0.7655	0.849	0.8198	0.8367	0.8495	0.8627	0.8808	0.8556	0.8754	0.8879	0.9058	0.9472	0.9099	0.9354	0.9207	0.9511	1.0193	1.0547	1.1179	1.0742	1.0046	1.0676	1.1802	1.1865	1.2677	1.32	1.3509	1.3009	1.4194	1.5118
0.5641	0.5718	0.5294	0.5492	0.5517	0.5655	0.6012	0.6772	0.7245	0.6857	0.7534	0.7052	0.6191	0.5995	0.5456	0.6557	0.6132	0.6662	0.6902	0.71	0.7639	0.8041	0.7303	0.7541	0.7748	0.8139	0.8826	0.8363	0.8215	0.8296	0.8486	0.8781	0.773	0.8089	0.7755	0.8363	0.9238	0.9194	0.9437	0.9335	0.8771	0.9486	1.056	1.0982	1.2121	1.2882	1.2106	1.1643	1.2467	1.3048
0.7614	0.7686	0.6707	0.5488	0.5695	0.5855	0.6258	0.7259	0.7739	0.6992	0.8237	0.7973	0.7564	0.7586	0.6344	0.6548	0.5791	0.618	0.7706	0.8386	0.8113	0.8234	0.8369	0.7998	0.8237	0.7968	0.8365	0.8142	0.7978	0.8039	0.82	0.8675	0.8771	0.8556	0.8558	0.9077	0.8781	0.8751	0.8702	0.8385	0.8247	0.8689	0.9468	0.9381	0.9807	1.0375	1.0714	1.1083	1.2094	1.2123
0.6294	0.641	0.6085	0.5688	0.5706	0.6212	0.6889	0.8587	0.9159	0.8355	0.9036	0.8334	0.8387	0.9172	0.8668	0.9704	0.9134	0.8504	0.9223	0.8559	0.9262	0.9574	0.9559	0.9277	0.9451	0.9011	0.8738	0.8339	0.7868	0.8181	0.8512	0.8768	0.8827	0.8794	0.7769	0.764	0.7997	0.7104	0.7416	0.735	0.769	0.837	0.8785	0.8845	0.8969	0.9122	0.9306	0.94	1.0076	1.1029
0.7369	0.7945	0.785	0.7264	0.7479	0.7053	0.7401	0.8315	0.8935	0.8588	0.9865	0.9561	0.996	1.058	1.0223	1.2342	1.1029	1.0651	1.1272	1.148	1.1225	1.0537	1.0665	0.971	0.9736	0.9979	0.9749	0.9199	0.9229	0.9411	0.9169	0.918	0.8793	0.8678	0.8399	0.7907	0.7384	0.7109	0.7517	0.7257	0.7148	0.7435	0.7903	0.8028	0.8588	0.9441	0.9406	0.9149	0.9422	0.9589
0.7465	0.841	0.8383	0.76	0.7905	0.757	0.7323	0.8296	0.8836	0.773	0.941	0.9547	0.9736	1.0704	1.0909	1.3057	1.1841	1.226	1.1534	1.1573	1.2445	1.2586	1.2572	1.0192	1.0143	0.9872	0.9007	0.8649	0.8887	0.8833	0.9008	0.8796	0.9004	0.8659	0.8636	0.8287	0.8157	0.7721	0.7893	0.751	0.7262	0.7119	0.6981	0.7038	0.6984	0.7461	0.7259	0.7918	0.8638	0.913
0.8551	0.9361	0.8903	0.83	0.8374	0.8572	0.8663	0.9054	0.9552	0.8563	0.9515	1.0095	1.1102	1.2596	1.3038	1.5027	1.4372	1.4254	1.4313	1.3335	1.3127	1.2927	1.3281	1.1361	1.1888	1.1214	1.0384	1.0652	0.9964	1.0117	0.9963	0.953	0.9944	0.954	0.9361	0.9173	0.8818	0.895	0.8569	0.7864	0.7431	0.7081	0.7185	0.7435	0.7898	0.8006	0.8313	0.804	0.9026	0.9884
0.7999	0.8978	0.8076	0.702	0.7711	0.8513	0.8614	0.9835	1.0092	0.9464	1.0796	1.1172	1.1569	1.276	1.2693	1.5004	1.4421	1.4875	1.4989	1.4879	1.5233	1.4491	1.4608	1.3671	1.3488	1.27	1.2063	1.1979	1.1195	1.1614	1.0962	1.0906	1.157	1.1219	1.1238	1.109	1.0767	1.0722	1.0761	0.9887	0.9164	0.7397	0.6732	0.7163	0.7439	0.7961	0.744	0.7229	0.7632	0.816
NaN	NaN	0.7587	0.9404	0.6324	0.702	0.6901	0.7707	0.781	0.6679	0.9286	0.8386	0.7776	1.0329	1.034	1.4195	1.1749	1.2778	1.3557	1.3475	1.3908	1.4307	1.3976	1.2168	1.2737	1.2375	1.1131	1.167	1.0987	1.1409	1.1869	1.18	1.2554	1.2434	1.301	1.2776	1.1569	1.1256	1.144	1.1228	1.0697	0.9675	0.884	0.8777	0.8671	0.9333	0.9097	0.8391	0.8637	0.8585
NaN	NaN	NaN	NaN	NaN	NaN	NaN	NaN	NaN	NaN	0.7656	NaN	NaN	NaN	NaN	NaN	NaN	NaN	NaN	0.703	NaN	NaN	1.1241	1.1079	0.749	0.9434	0.9376	0.8975	1.0463	0.871	1.0781	1.1477	1.1209	1.1504	1.1662	1.0896	1.1756	1.1387	1.1514	1.1308	1.0883	1.0327	0.9814	0.957	0.9367	0.9396	0.8992	0.8753	0.8433	0.8251
NaN	NaN	NaN	NaN	NaN	NaN	NaN	NaN	NaN	NaN	NaN	NaN	NaN	NaN	NaN	NaN	NaN	NaN	NaN	NaN	NaN	NaN	NaN	NaN	NaN	NaN	NaN	NaN	NaN	NaN	NaN	0.9919	NaN	1.9404	1.1168	0.9436	1.185	1.0352	1.0078	1.0284	1.0243	0.8584	0.8716	0.886	0.8668	0.8736	0.8685	0.7847	0.7702	0.7302
NaN	NaN	NaN	NaN	NaN	NaN	NaN	NaN	NaN	NaN	NaN	NaN	NaN	NaN	NaN	NaN	NaN	NaN	NaN	NaN	NaN	NaN	NaN	NaN	NaN	NaN	NaN	NaN	NaN	NaN	NaN	NaN	NaN	NaN	NaN	NaN	NaN	NaN	NaN	NaN	NaN	NaN	NaN	NaN	0.5806	0.6827	0.5829	0.5071	0.5574	0.7552
NaN	NaN	NaN	NaN	NaN	NaN	NaN	NaN	NaN	NaN	NaN	NaN	NaN	NaN	NaN	NaN	NaN	NaN	NaN	NaN	NaN	NaN	NaN	NaN	NaN	NaN	NaN	NaN	NaN	NaN	NaN	NaN	NaN	NaN	NaN	NaN	NaN	NaN	NaN	NaN	NaN	NaN	NaN	NaN	NaN	NaN	NaN	0.6096	0.4902	NaN
NaN	NaN	NaN	NaN	NaN	NaN	NaN	NaN	NaN	NaN	NaN	NaN	NaN	NaN	NaN	NaN	NaN	NaN	NaN	NaN	NaN	NaN	NaN	NaN	NaN	NaN	NaN	NaN	NaN	NaN	NaN	NaN	NaN	NaN	NaN	NaN	NaN	NaN	NaN	NaN	NaN	NaN	NaN	NaN	NaN	NaN	NaN	NaN	NaN	NaN
NaN	NaN	NaN	NaN	NaN	NaN	NaN	NaN	NaN	NaN	NaN	NaN	NaN	NaN	NaN	NaN	NaN	NaN	NaN	NaN	NaN	NaN	NaN	NaN	NaN	NaN	NaN	NaN	NaN	NaN	NaN	NaN	NaN	NaN	NaN	NaN	NaN	NaN	NaN	NaN	NaN	NaN	NaN	NaN	NaN	NaN	NaN	NaN	NaN	NaN
NaN	NaN	NaN	NaN	NaN	NaN	NaN	NaN	NaN	NaN	NaN	NaN	NaN	NaN	NaN	NaN	NaN	NaN	NaN	NaN	NaN	NaN	NaN	NaN	NaN	NaN	NaN	NaN	NaN	NaN	NaN	NaN	NaN	NaN	NaN	NaN	NaN	NaN	NaN	NaN	NaN	NaN	NaN	NaN	NaN	NaN	NaN	NaN	NaN	NaN
NaN	NaN	NaN	NaN	NaN	NaN	NaN	NaN	NaN	NaN	NaN	NaN	NaN	NaN	NaN	NaN	NaN	NaN	NaN	NaN	NaN	NaN	NaN	NaN	NaN	NaN	NaN	NaN	NaN	NaN	NaN	NaN	NaN	NaN	NaN	NaN	NaN	NaN	NaN	NaN	NaN	NaN	NaN	NaN	NaN	NaN	NaN	NaN	NaN	NaN
NaN	NaN	NaN	NaN	NaN	NaN	NaN	NaN	NaN	NaN	NaN	NaN	NaN	NaN	NaN	NaN	NaN	NaN	NaN	NaN	NaN	NaN	NaN	NaN	NaN	NaN	NaN	NaN	NaN	NaN	NaN	NaN	NaN	NaN	NaN	NaN	NaN	NaN	NaN	NaN	NaN	NaN	NaN	NaN	NaN	NaN	NaN	NaN	NaN	NaN
NaN	NaN	NaN	NaN	NaN	NaN	NaN	NaN	NaN	NaN	NaN	NaN	NaN	NaN	NaN	NaN	NaN	NaN	NaN	NaN	NaN	NaN	NaN	NaN	NaN	NaN	NaN	NaN	NaN	NaN	NaN	NaN	NaN	NaN	NaN	NaN	NaN	NaN	NaN	NaN	NaN	NaN	NaN	NaN	NaN	NaN	NaN	NaN	NaN	NaN
NaN	NaN	NaN	NaN	NaN	NaN	NaN	NaN	NaN	NaN	NaN	NaN	NaN	NaN	NaN	NaN	NaN	NaN	NaN	NaN	NaN	NaN	NaN	NaN	NaN	NaN	NaN	NaN	NaN	NaN	NaN	NaN	NaN	NaN	NaN	NaN	NaN	NaN	NaN	NaN	NaN	NaN	NaN	NaN	NaN	NaN	NaN	NaN	NaN	NaN
NaN	NaN	NaN	NaN	NaN	NaN	NaN	NaN	NaN	NaN	NaN	NaN	NaN	NaN	NaN	NaN	NaN	NaN	NaN	NaN	NaN	NaN	NaN	NaN	NaN	NaN	NaN	NaN	NaN	NaN	NaN	NaN	NaN	NaN	NaN	NaN	NaN	NaN	NaN	NaN	NaN	NaN	NaN	NaN	NaN	NaN	NaN	NaN	NaN	NaN
NaN	NaN	NaN	NaN	NaN	NaN	NaN	NaN	NaN	NaN	NaN	NaN	NaN	NaN	NaN	NaN	NaN	NaN	NaN	NaN	NaN	NaN	NaN	NaN	NaN	NaN	NaN	NaN	NaN	NaN	NaN	NaN	NaN	NaN	NaN	NaN	NaN	NaN	NaN	NaN	NaN	NaN	NaN	NaN	NaN	NaN	NaN	NaN	NaN	NaN
NaN	NaN	NaN	NaN	NaN	NaN	NaN	NaN	NaN	NaN	NaN	NaN	NaN	NaN	NaN	NaN	NaN	NaN	NaN	NaN	NaN	NaN	NaN	NaN	NaN	NaN	NaN	NaN	NaN	NaN	NaN	NaN	NaN	NaN	NaN	NaN	NaN	NaN	NaN	NaN	NaN	NaN	NaN	NaN	NaN	NaN	NaN	NaN	NaN	NaN
NaN	NaN	NaN	NaN	NaN	NaN	NaN	NaN	NaN	NaN	NaN	NaN	NaN	NaN	NaN	NaN	NaN	NaN	NaN	NaN	NaN	NaN	NaN	NaN	NaN	NaN	NaN	NaN	NaN	NaN	NaN	NaN	NaN	NaN	NaN	NaN	NaN	NaN	NaN	NaN	NaN	NaN	NaN	NaN	NaN	NaN	NaN	NaN	NaN	NaN
1.084	1.0204	1.0098	1.1113	1.1761	1.1592	1.1778	1.2058	1.097	1.0791	1.1563	1.1105	1.182	1.3475	1.4732	1.4606	1.4354	1.4923	1.4307	1.505	1.4463	1.5187	1.6293	1.6568	1.9254	1.8743	2.0095	1.738	1.745	1.7754	1.8817	1.9455	2.1314	2.2388	2.052	2.2055	2.1156	2.4802	2.4931	2.5072	2.709	2.7221	2.7519	2.726	2.6778	2.6704	2.5443	2.3477	2.369	2.3553
1.1179	1.1758	1.2218	1.5047	1.5523	1.5906	1.5127	1.4653	1.5016	1.5294	1.6335	1.6186	1.6807	1.7433	1.9029	2.0729	2.1117	2.2251	2.1576	2.1536	2.178	2.3872	2.4055	2.4732	2.3787	2.4287	2.5044	2.4265	2.4665	2.5302	2.6724	2.6608	2.7025	2.7281	2.6876	2.9623	2.9942	3.154	3.2882	3.3742	3.4046	3.4924	3.5604	3.3904	3.4715	3.3398	3.3052	3.2767	3.2688	3.3836
1.2652	1.2527	1.2795	1.536	1.5823	1.6013	1.6283	1.5706	1.6085	1.7034	1.7466	1.7833	1.8808	1.9217	2.024	2.1199	2.1119	2.1608	2.145	2.2019	2.2819	2.4268	2.4318	2.5126	2.5048	2.5163	2.5586	2.566	2.6295	2.5786	2.7003	2.742	2.7927	2.7725	2.7485	2.9141	3.0702	3.2135	3.2989	3.3697	3.3323	3.3283	3.4156	3.3173	3.3648	3.3697	3.3538	3.3387	3.4087	3.4279
1.2473	1.2651	1.2658	1.4925	1.4585	1.4494	1.5368	1.4861	1.5147	1.6456	1.6663	1.6514	1.8126	1.82	1.8848	1.9383	2.0135	2.0991	2.161	2.0552	2.0498	2.2081	2.1972	2.293	2.3822	2.4869	2.3672	2.4154	2.5088	2.4584	2.5856	2.6608	2.64	2.6527	2.606	2.8178	2.8716	2.9883	3.0792	3.0817	3.0118	2.9979	3.202	3.2143	3.2792	3.181	3.212	3.2205	3.2392	3.2821
1.1557	1.075	1.1223	1.4083	1.3587	1.3948	1.3903	1.2985	1.3155	1.478	1.4514	1.4889	1.5919	1.5942	1.7094	1.7674	1.8458	1.8414	1.8643	1.8897	1.8384	1.8823	1.8134	1.8946	2.1493	2.2319	2.082	2.0571	2.1806	2.114	2.2803	2.4259	2.4061	2.501	2.5502	2.6306	2.6922	2.7643	2.821	2.783	2.7208	2.6749	2.8143	2.8554	2.9541	2.9232	2.8556	2.8054	2.8502	2.889
0.8939	0.8144	0.8622	1.1147	1.1398	1.2129	1.2677	1.255	1.313	1.3874	1.353	1.3468	1.4154	1.4056	1.5313	1.6381	1.7119	1.7209	1.7246	1.618	1.6204	1.6741	1.5846	1.7151	1.8586	1.8828	1.7979	1.7529	1.8744	1.7851	1.8493	2.0296	2.0326	2.1641	2.2396	2.2678	2.3434	2.4432	2.4573	2.426	2.3212	2.3086	2.4813	2.5732	2.7382	2.8229	2.8285	2.7262	2.7769	2.7487
0.6207	0.6403	0.6746	0.94	0.9992	1.0674	1.1299	1.1581	1.1597	1.292	1.2177	1.1665	1.2393	1.2412	1.3467	1.4488	1.482	1.4593	1.5183	1.45	1.433	1.5541	1.5009	1.5228	1.6072	1.6862	1.6922	1.6901	1.6169	1.5502	1.6464	1.8412	1.8739	1.948	1.9915	2.0496	2.0257	2.0966	2.1168	2.147	2.1528	2.1235	2.2038	2.3224	2.4718	2.4603	2.4098	2.4513	2.4395	2.4526
0.7638	0.7271	0.7385	0.8454	0.902	0.9185	1.0079	1.0169	0.962	1.0708	1.0224	1.0225	1.0575	1.0817	1.1684	1.213	1.2848	1.2994	1.3025	1.2393	1.2131	1.2708	1.2449	1.3195	1.4986	1.5368	1.5564	1.5708	1.6015	1.4944	1.5212	1.5966	1.6029	1.642	1.7304	1.9135	1.923	2.0116	1.988	2.0364	2.0233	1.9894	2.1566	2.1073	2.1893	2.1983	2.1528	2.1021	2.1327	2.1576
0.816	0.8263	0.7944	0.861	0.7969	0.8675	0.8912	0.9403	0.8756	1.0168	0.9774	0.9433	0.9978	1.0194	1.0446	1.0924	1.1594	1.1797	1.2361	1.2129	1.2148	1.2397	1.2038	1.2415	1.3476	1.4164	1.4235	1.4074	1.4985	1.3842	1.414	1.4551	1.4326	1.5373	1.6217	1.6582	1.7158	1.8398	1.8874	1.8845	1.8638	1.7958	1.928	1.9769	2.0358	2.0011	1.987	1.9045	2.0595	2.1636
0.6894	0.704	0.7149	0.7714	0.6938	0.6447	0.7081	0.763	0.839	0.8793	0.8973	0.9596	0.94	0.9281	1.0447	1.088	1.1306	1.1632	1.195	1.152	1.1825	1.2195	1.1951	1.2146	1.3745	1.4081	1.4358	1.3931	1.3117	1.2612	1.2955	1.3482	1.3477	1.4816	1.5149	1.5371	1.5715	1.6505	1.682	1.7302	1.7145	1.5823	1.7247	1.8308	1.8961	1.8891	1.8214	1.6925	1.7964	1.9072
0.6836	0.666	0.7088	0.7511	0.7579	0.7368	0.715	0.8057	0.8381	0.8737	0.9051	0.9157	0.9398	0.9647	0.9535	0.9973	1.0522	1.0332	1.112	1.0727	1.0724	1.1678	1.133	1.165	1.2845	1.339	1.2667	1.2604	1.2757	1.2453	1.2814	1.2927	1.2331	1.2971	1.3379	1.3762	1.4052	1.5058	1.5503	1.5648	1.5489	1.4746	1.5561	1.5909	1.7329	1.7678	1.7775	1.6721	1.7322	1.7403
0.7363	0.8069	0.7905	0.8869	0.8184	0.7686	0.8537	0.8978	0.8703	0.9872	1.0661	1.1121	1.069	1.1076	1.1361	1.0574	1.1316	1.1035	1.0813	1.029	0.993	1.0319	1.0592	1.1351	1.1716	1.2646	1.2179	1.2092	1.2106	1.2259	1.243	1.1806	1.1289	1.1732	1.2351	1.3565	1.3864	1.439	1.4202	1.4706	1.4173	1.3601	1.4839	1.4738	1.5955	1.6001	1.5716	1.5102	1.5497	1.5637
0.285	0.3222	0.4344	0.7716	1.0885	1.0337	0.892	0.7094	0.7629	1.1118	1.2972	1.1764	1.1863	1.2272	1.2156	1.26	1.1587	1.1681	1.1064	1.14	1.1124	1.1224	1.0449	1.059	1.1477	1.1789	1.1348	1.178	1.1591	1.1355	1.188	1.1799	1.1432	1.1022	1.1038	1.1946	1.2317	1.2045	1.1849	1.2296	1.2099	1.1988	1.3574	1.3372	1.4187	1.4008	1.396	1.394	1.4068	1.4632
NaN	NaN	NaN	NaN	NaN	NaN	NaN	NaN	0.8355	NaN	NaN	NaN	1.3874	1.4034	1.614	1.392	1.4631	1.3084	1.1008	1.2115	1.1947	1.2877	1.315	1.2785	1.0879	1.0365	1.0157	1.0895	0.9926	1.0302	1.0934	1.172	1.1093	1.062	1.0664	1.1313	1.1073	1.1231	1.0382	1.0631	1.0881	1.1046	1.2604	1.3185	1.3955	1.3483	1.283	1.3164	1.3789	1.4604
NaN	NaN	NaN	NaN	NaN	NaN	NaN	NaN	NaN	NaN	NaN	NaN	NaN	NaN	NaN	NaN	1.3839	1.2033	1.0332	1.0556	1.1243	1.2378	1.2218	1.253	0.9885	1.007	0.9426	0.8493	0.9098	0.8844	0.9664	0.9069	0.9329	1.0408	0.9682	1.0231	1.0731	0.9848	0.9272	0.9116	0.8779	0.892	1.069	1.1291	1.2113	1.2092	1.135	1.0981	1.1947	1.2805
NaN	NaN	NaN	NaN	NaN	NaN	NaN	NaN	NaN	NaN	NaN	NaN	NaN	NaN	NaN	NaN	NaN	NaN	NaN	NaN	NaN	NaN	0.9158	0.8401	0.9399	1.0135	0.8248	0.8264	0.8054	0.67	0.7776	0.8801	0.8886	1.021	1.0346	0.7055	0.9488	0.77	0.7573	0.901	0.9782	1.0495	1.138	1.126	1.1816	1.1558	1.1119	1.0585	1.126	1.1558
NaN	NaN	NaN	NaN	NaN	NaN	NaN	NaN	NaN	NaN	NaN	NaN	NaN	NaN	NaN	NaN	NaN	NaN	NaN	NaN	NaN	NaN	NaN	NaN	NaN	NaN	NaN	NaN	NaN	NaN	NaN	NaN	NaN	1.5731	1.8116	NaN	0.3305	0.435	0.6499	0.9094	1.031	NaN	1.0432	1.0915	1.1704	1.3754	1.0655	1.1979	1.1743	1.2124
NaN	NaN	NaN	NaN	NaN	NaN	NaN	NaN	NaN	NaN	NaN	NaN	NaN	NaN	NaN	NaN	NaN	NaN	NaN	NaN	NaN	NaN	NaN	NaN	NaN	NaN	NaN	NaN	NaN	NaN	NaN	NaN	NaN	NaN	NaN	NaN	NaN	NaN	NaN	NaN	NaN	NaN	NaN	NaN	NaN	NaN	NaN	NaN	NaN	1.1605
NaN	NaN	NaN	NaN	NaN	NaN	NaN	NaN	NaN	NaN	NaN	NaN	NaN	NaN	NaN	NaN	NaN	NaN	NaN	NaN	NaN	NaN	NaN	NaN	NaN	NaN	NaN	NaN	NaN	NaN	NaN	NaN	NaN	NaN	NaN	NaN	NaN	NaN	NaN	NaN	NaN	NaN	NaN	NaN	NaN	NaN	NaN	NaN	NaN	NaN
NaN	NaN	NaN	NaN	NaN	NaN	NaN	NaN	NaN	NaN	NaN	NaN	NaN	NaN	NaN	NaN	NaN	NaN	NaN	NaN	NaN	NaN	NaN	NaN	NaN	NaN	NaN	NaN	NaN	NaN	NaN	NaN	NaN	NaN	NaN	NaN	NaN	NaN	NaN	NaN	NaN	NaN	NaN	NaN	NaN	NaN	NaN	NaN	NaN	NaN
NaN	NaN	NaN	NaN	NaN	NaN	NaN	NaN	NaN	NaN	NaN	NaN	NaN	NaN	NaN	NaN	NaN	NaN	NaN	NaN	NaN	NaN	NaN	NaN	NaN	NaN	NaN	NaN	NaN	NaN	NaN	NaN	NaN	NaN	NaN	NaN	NaN	NaN	NaN	NaN	NaN	NaN	NaN	NaN	NaN	NaN	NaN	NaN	NaN	NaN
NaN	NaN	NaN	NaN	NaN	NaN	NaN	NaN	NaN	NaN	NaN	NaN	NaN	NaN	NaN	NaN	NaN	NaN	NaN	NaN	NaN	NaN	NaN	NaN	NaN	NaN	NaN	NaN	NaN	NaN	NaN	NaN	NaN	NaN	NaN	NaN	NaN	NaN	NaN	NaN	NaN	NaN	NaN	NaN	NaN	NaN	NaN	NaN	NaN	NaN
NaN	NaN	NaN	NaN	NaN	NaN	NaN	NaN	NaN	NaN	NaN	NaN	NaN	NaN	NaN	NaN	NaN	NaN	NaN	NaN	NaN	NaN	NaN	NaN	NaN	NaN	NaN	NaN	NaN	NaN	NaN	NaN	NaN	NaN	NaN	NaN	NaN	NaN	NaN	NaN	NaN	NaN	NaN	NaN	NaN	NaN	NaN	NaN	NaN	NaN
NaN	NaN	NaN	NaN	NaN	NaN	NaN	NaN	NaN	NaN	NaN	NaN	NaN	NaN	NaN	NaN	NaN	NaN	NaN	NaN	NaN	NaN	NaN	NaN	NaN	NaN	NaN	NaN	NaN	NaN	NaN	NaN	NaN	NaN	NaN	NaN	NaN	NaN	NaN	NaN	NaN	NaN	NaN	NaN	NaN	NaN	NaN	NaN	NaN	NaN
NaN	NaN	NaN	NaN	NaN	NaN	NaN	NaN	NaN	NaN	NaN	NaN	NaN	NaN	NaN	NaN	NaN	NaN	NaN	NaN	NaN	NaN	NaN	NaN	NaN	NaN	NaN	NaN	NaN	NaN	NaN	NaN	NaN	NaN	NaN	NaN	NaN	NaN	NaN	NaN	NaN	NaN	NaN	NaN	NaN	NaN	NaN	NaN	NaN	NaN
NaN	NaN	NaN	NaN	NaN	NaN	NaN	NaN	NaN	NaN	NaN	NaN	NaN	NaN	NaN	NaN	NaN	NaN	NaN	NaN	NaN	NaN	NaN	NaN	NaN	NaN	NaN	NaN	NaN	NaN	NaN	NaN	NaN	NaN	NaN	NaN	NaN	NaN	NaN	NaN	NaN	NaN	NaN	NaN	NaN	NaN	NaN	NaN	NaN	NaN
NaN	NaN	NaN	NaN	NaN	NaN	NaN	NaN	NaN	NaN	NaN	NaN	NaN	NaN	NaN	NaN	NaN	NaN	NaN	NaN	NaN	NaN	NaN	NaN	NaN	NaN	NaN	NaN	NaN	NaN	NaN	NaN	NaN	NaN	NaN	NaN	NaN	NaN	NaN	NaN	NaN	NaN	NaN	NaN	NaN	NaN	NaN	NaN	NaN	NaN
NaN	NaN	NaN	NaN	NaN	NaN	NaN	NaN	NaN	NaN	NaN	NaN	NaN	NaN	NaN	NaN	NaN	NaN	NaN	NaN	NaN	NaN	NaN	NaN	NaN	NaN	NaN	NaN	NaN	NaN	NaN	NaN	NaN	NaN	NaN	NaN	NaN	NaN	NaN	NaN	NaN	NaN	NaN	NaN	NaN	NaN	NaN	NaN	NaN	NaN
NaN	NaN	NaN	NaN	NaN	NaN	NaN	NaN	NaN	NaN	NaN	NaN	NaN	NaN	NaN	NaN	NaN	NaN	NaN	NaN	NaN	NaN	NaN	NaN	NaN	NaN	NaN	NaN	NaN	NaN	NaN	NaN	NaN	NaN	NaN	NaN	NaN	NaN	NaN	NaN	NaN	NaN	NaN	NaN	NaN	NaN	NaN	NaN	NaN	NaN
NaN	NaN	NaN	NaN	NaN	NaN	NaN	NaN	NaN	NaN	NaN	NaN	NaN	NaN	NaN	NaN	NaN	NaN	NaN	NaN	NaN	NaN	NaN	NaN	NaN	NaN	NaN	NaN	NaN	NaN	NaN	NaN	NaN	NaN	NaN	NaN	NaN	NaN	NaN	NaN	NaN	NaN	NaN	NaN	NaN	NaN	NaN	NaN	NaN	NaN
NaN	NaN	NaN	NaN	NaN	NaN	NaN	NaN	NaN	NaN	NaN	NaN	NaN	NaN	NaN	NaN	NaN	NaN	NaN	NaN	NaN	NaN	NaN	NaN	NaN	NaN	NaN	NaN	NaN	NaN	NaN	NaN	NaN	NaN	NaN	NaN	NaN	NaN	NaN	NaN	NaN	NaN	NaN	NaN	NaN	NaN	NaN	NaN	NaN	NaN
0.9561	0.9145	0.971	1.1445	1.1684	1.1346	1.221	1.1538	1.0041	1.0193	1.0556	1.1283	1.1638	1.2541	1.2275	1.1225	1.1788	1.1518	1.1513	1.3078	1.3866	1.4847	1.6383	1.7245	1.5524	1.5404	1.6199	1.8236	1.5451	1.9527	2.0775	2.018	2.1945	2.1162	2.0421	2.1028	2.2444	2.232	2.323	2.2794	2.4938	2.545	2.7204	2.4367	2.4438	2.6382	2.3628	2.7337	2.8528	2.4844
0.8073	0.8916	1.0324	1.2295	1.3444	1.3248	1.377	1.2878	1.2543	1.3092	1.5513	1.54	1.5545	1.7014	1.6186	1.7013	1.7339	1.7257	1.786	1.8649	1.9376	1.9986	2.2188	2.3791	2.4247	2.4705	2.5808	2.6288	2.5299	2.7518	2.8859	2.7395	2.9047	2.8949	2.8648	2.6931	2.9161	2.8171	2.7868	2.9314	3.0361	3.084	3.309	3.4873	3.2142	3.4332	3.0933	3.3092	3.3248	3.2282
0.6689	0.6623	0.7925	1.0126	1.196	1.2102	1.2022	1.0969	1.1839	1.158	1.4417	1.4418	1.4675	1.5986	1.5602	1.6706	1.7959	1.7327	1.8018	1.8106	1.9366	2.0973	2.1426	2.3129	2.3381	2.4424	2.4086	2.55	2.5137	2.5367	2.7358	2.7037	2.8342	2.8026	2.9077	2.7592	2.863	2.7732	2.8238	2.8427	2.8638	2.8294	2.9042	3.1214	3.0244	3.3577	3.1443	3.2864	3.2904	3.1988
0.6432	0.5629	0.6276	0.7488	0.8807	0.8986	0.8975	0.8732	0.8759	0.8316	1.0293	1.065	1.085	1.2774	1.2256	1.276	1.4695	1.4719	1.605	1.4949	1.6054	1.751	1.7402	1.9547	2.0105	2.1825	2.1599	2.3238	2.3427	2.2896	2.3955	2.3486	2.4605	2.366	2.5166	2.4448	2.4319	2.5215	2.5198	2.5011	2.5401	2.5231	2.5809	2.8566	2.7919	2.9251	2.7358	2.913	2.8805	2.9235
0.5862	0.5365	0.4853	0.5196	0.5687	0.6201	0.6361	0.6526	0.6223	0.6909	0.877	0.8449	0.8509	0.9403	0.9181	0.9606	1.1322	1.1036	1.2758	1.1731	1.3543	1.42	1.4327	1.6282	1.6529	1.7888	1.7066	1.9587	1.9987	1.9294	2.0741	2.034	2.109	2.1031	2.1821	2.0994	2.1223	2.1705	2.1874	2.1383	2.1968	2.2176	2.2843	2.5443	2.4849	2.6233	2.4547	2.6047	2.5331	2.5475
0.5141	0.4653	0.469	0.3889	0.4505	0.5145	0.5103	0.523	0.5536	0.5809	0.7414	0.7211	0.6831	0.7413	0.7343	0.7636	0.903	0.9371	1.0239	1.0001	1.1302	1.1906	1.1798	1.3688	1.3462	1.4596	1.366	1.5756	1.6077	1.5449	1.6477	1.6043	1.698	1.682	1.8342	1.7798	1.7679	1.817	1.8276	1.8111	1.878	1.933	1.9919	2.1634	2.1562	2.2922	2.1162	2.2692	2.2019	2.222
0.543	0.5308	0.5067	0.3833	0.353	0.3873	0.4458	0.4291	0.4983	0.493	0.5744	0.579	0.5628	0.6086	0.548	0.5669	0.6547	0.6592	0.7498	0.7112	0.8428	0.8788	0.8535	1.0314	1.0544	1.2245	1.156	1.3236	1.3532	1.2799	1.3161	1.2612	1.3759	1.3948	1.5168	1.4156	1.4222	1.4635	1.5365	1.6041	1.6268	1.6322	1.6837	1.9022	1.8773	2.0061	1.7909	1.9088	1.9125	1.8848
0.5198	0.5071	0.5092	0.3962	0.3526	0.3789	0.3963	0.4049	0.3917	0.4552	0.4414	0.5076	0.4693	0.4799	0.5027	0.5207	0.5425	0.4947	0.5454	0.4985	0.5812	0.6234	0.5978	0.7275	0.6958	0.896	0.8625	0.996	1.0561	0.9889	1.0389	0.9852	1.0964	1.1381	1.2232	1.1425	1.2169	1.2286	1.271	1.2918	1.3645	1.4366	1.4643	1.6346	1.649	1.7848	1.5917	1.7292	1.6765	1.6134
0.6119	0.5935	0.6211	0.5007	0.4605	0.4279	0.4356	0.4743	0.5535	0.6226	0.5685	0.5921	0.6026	0.6174	0.6309	0.6025	0.6076	0.5127	0.5473	0.5328	0.5779	0.5263	0.5068	0.5274	0.4897	0.5775	0.5499	0.6874	0.7521	0.6452	0.7167	0.7306	0.7915	0.8559	0.9588	0.948	0.9977	1.0198	1.0895	1.1349	1.1903	1.2792	1.3502	1.5607	1.511	1.6185	1.4311	1.5674	1.5367	1.4792
0.7279	0.7127	0.7104	0.6457	0.5664	0.5905	0.6121	0.6332	0.6938	0.7606	0.6728	0.7498	0.8229	0.7956	0.8531	0.7978	0.7276	0.7118	0.6349	0.7418	0.6549	0.6257	0.6374	0.5924	0.5444	0.568	0.545	0.5611	0.5503	0.5725	0.5871	0.6071	0.669	0.7484	0.8199	0.8066	0.8617	0.8859	1.0008	1.0358	1.0518	1.134	1.2286	1.4397	1.4075	1.5366	1.3098	1.4528	1.429	1.3475
0.93	0.8133	0.8232	0.8097	0.7892	0.8282	0.8226	0.8414	0.8449	0.9419	0.8157	0.9183	0.9965	0.9323	1.0991	0.9458	0.9032	0.8961	0.767	0.812	0.7843	0.7538	0.8243	0.7576	0.6924	0.5953	0.6096	0.5705	0.5699	0.6056	0.5996	0.5938	0.6011	0.6051	0.7312	0.7024	0.7171	0.7381	0.7866	0.8321	0.8853	0.963	1.01	1.19	1.164	1.294	1.1091	1.2165	1.1925	1.1578
NaN	NaN	NaN	0.6085	0.6212	0.6671	0.8924	0.8106	0.8176	0.8003	0.7133	0.8662	0.8775	0.8362	1.0202	1.0282	0.9009	0.9284	0.7686	0.857	0.7262	0.7723	0.8371	0.7795	0.75	0.6358	0.5611	0.529	0.5198	0.5834	0.535	0.5314	0.435	0.4453	0.4993	0.521	0.5428	0.6007	0.6574	0.6848	0.681	0.7298	0.7777	0.9895	0.9447	1.0465	0.9008	1.044	1.0328	0.9882
NaN	NaN	NaN	NaN	NaN	0.9489	NaN	NaN	NaN	NaN	NaN	NaN	NaN	NaN	NaN	NaN	NaN	NaN	0.6749	0.9127	0.8648	0.789	0.7049	0.8008	0.8404	0.7741	0.8062	0.633	0.6759	0.7444	0.5913	0.5888	0.4867	0.4504	0.3935	0.4083	0.4261	0.4496	0.5605	0.5713	0.5557	0.6076	0.5774	0.7445	0.7883	0.8356	0.6858	0.7577	0.7823	0.7734
NaN	NaN	NaN	NaN	NaN	NaN	NaN	NaN	NaN	NaN	NaN	NaN	NaN	NaN	NaN	NaN	NaN	NaN	NaN	NaN	NaN	NaN	NaN	NaN	NaN	0.8177	NaN	0.4452	0.6802	0.7008	0.5369	0.5483	0.5882	0.5949	0.5207	0.4707	0.4824	0.4453	0.5004	0.4407	0.4355	0.4398	0.4717	0.5684	0.592	0.6437	0.5861	0.7127	0.674	0.6076
NaN	NaN	NaN	NaN	NaN	NaN	NaN	NaN	NaN	NaN	NaN	NaN	NaN	NaN	NaN	NaN	NaN	NaN	NaN	NaN	NaN	NaN	NaN	NaN	NaN	NaN	NaN	NaN	0.7861	NaN	NaN	NaN	NaN	NaN	NaN	NaN	0.4526	0.433	0.527	0.563	0.5481	0.5663	0.5643	0.8117	0.6454	0.8751	0.6217	0.7173	0.6395	0.5617
NaN	NaN	NaN	NaN	NaN	NaN	NaN	NaN	NaN	NaN	NaN	NaN	NaN	NaN	NaN	NaN	NaN	NaN	NaN	NaN	NaN	NaN	NaN	NaN	NaN	NaN	NaN	NaN	NaN	NaN	NaN	NaN	NaN	NaN	NaN	NaN	NaN	NaN	NaN	NaN	NaN	NaN	NaN	NaN	0.4631	0.6881	0.7338	0.422	0.2897	0.3382
NaN	NaN	NaN	NaN	NaN	NaN	NaN	NaN	NaN	NaN	NaN	NaN	NaN	NaN	NaN	NaN	NaN	NaN	NaN	NaN	NaN	NaN	NaN	NaN	NaN	NaN	NaN	NaN	NaN	NaN	NaN	NaN	NaN	NaN	NaN	NaN	NaN	NaN	NaN	NaN	NaN	NaN	NaN	NaN	0.4368	NaN	NaN	NaN	NaN	NaN
NaN	NaN	NaN	NaN	NaN	NaN	NaN	NaN	NaN	NaN	NaN	NaN	NaN	NaN	NaN	NaN	NaN	NaN	NaN	NaN	NaN	NaN	NaN	NaN	NaN	NaN	NaN	NaN	NaN	NaN	NaN	NaN	NaN	NaN	NaN	NaN	NaN	NaN	NaN	NaN	NaN	NaN	NaN	NaN	NaN	NaN	NaN	NaN	NaN	NaN
NaN	NaN	NaN	NaN	NaN	NaN	NaN	NaN	NaN	NaN	NaN	NaN	NaN	NaN	NaN	NaN	NaN	NaN	NaN	NaN	NaN	NaN	NaN	NaN	NaN	NaN	NaN	NaN	NaN	NaN	NaN	NaN	NaN	NaN	NaN	NaN	NaN	NaN	NaN	NaN	NaN	NaN	NaN	NaN	NaN	NaN	NaN	NaN	NaN	NaN
NaN	NaN	NaN	NaN	NaN	NaN	NaN	NaN	NaN	NaN	NaN	NaN	NaN	NaN	NaN	NaN	NaN	NaN	NaN	NaN	NaN	NaN	NaN	NaN	NaN	NaN	NaN	NaN	NaN	NaN	NaN	NaN	NaN	NaN	NaN	NaN	NaN	NaN	NaN	NaN	NaN	NaN	NaN	NaN	NaN	NaN	NaN	NaN	NaN	NaN
NaN	NaN	NaN	NaN	NaN	NaN	NaN	NaN	NaN	NaN	NaN	NaN	NaN	NaN	NaN	NaN	NaN	NaN	NaN	NaN	NaN	NaN	NaN	NaN	NaN	NaN	NaN	NaN	NaN	NaN	NaN	NaN	NaN	NaN	NaN	NaN	NaN	NaN	NaN	NaN	NaN	NaN	NaN	NaN	NaN	NaN	NaN	NaN	NaN	NaN
NaN	NaN	NaN	NaN	NaN	NaN	NaN	NaN	NaN	NaN	NaN	NaN	NaN	NaN	NaN	NaN	NaN	NaN	NaN	NaN	NaN	NaN	NaN	NaN	NaN	NaN	NaN	NaN	NaN	NaN	NaN	NaN	NaN	NaN	NaN	NaN	NaN	NaN	NaN	NaN	NaN	NaN	NaN	NaN	NaN	NaN	NaN	NaN	NaN	NaN
NaN	NaN	NaN	NaN	NaN	NaN	NaN	NaN	NaN	NaN	NaN	NaN	NaN	NaN	NaN	NaN	NaN	NaN	NaN	NaN	NaN	NaN	NaN	NaN	NaN	NaN	NaN	NaN	NaN	NaN	NaN	NaN	NaN	NaN	NaN	NaN	NaN	NaN	NaN	NaN	NaN	NaN	NaN	NaN	NaN	NaN	NaN	NaN	NaN	NaN
NaN	NaN	NaN	NaN	NaN	NaN	NaN	NaN	NaN	NaN	NaN	NaN	NaN	NaN	NaN	NaN	NaN	NaN	NaN	NaN	NaN	NaN	NaN	NaN	NaN	NaN	NaN	NaN	NaN	NaN	NaN	NaN	NaN	NaN	NaN	NaN	NaN	NaN	NaN	NaN	NaN	NaN	NaN	NaN	NaN	NaN	NaN	NaN	NaN	NaN
NaN	NaN	NaN	NaN	NaN	NaN	NaN	NaN	NaN	NaN	NaN	NaN	NaN	NaN	NaN	NaN	NaN	NaN	NaN	NaN	NaN	NaN	NaN	NaN	NaN	NaN	NaN	NaN	NaN	NaN	NaN	NaN	NaN	NaN	NaN	NaN	NaN	NaN	NaN	NaN	NaN	NaN	NaN	NaN	NaN	NaN	NaN	NaN	NaN	NaN
NaN	NaN	NaN	NaN	NaN	NaN	NaN	NaN	NaN	NaN	NaN	NaN	NaN	NaN	NaN	NaN	NaN	NaN	NaN	NaN	NaN	NaN	NaN	NaN	NaN	NaN	NaN	NaN	NaN	NaN	NaN	NaN	NaN	NaN	NaN	NaN	NaN	NaN	NaN	NaN	NaN	NaN	NaN	NaN	NaN	NaN	NaN	NaN	NaN	NaN
NaN	NaN	NaN	NaN	NaN	NaN	NaN	NaN	NaN	NaN	NaN	NaN	NaN	NaN	NaN	NaN	NaN	NaN	NaN	NaN	NaN	NaN	NaN	NaN	NaN	NaN	NaN	NaN	NaN	NaN	NaN	NaN	NaN	NaN	NaN	NaN	NaN	NaN	NaN	NaN	NaN	NaN	NaN	NaN	NaN	NaN	NaN	NaN	NaN	NaN
NaN	NaN	NaN	NaN	NaN	NaN	NaN	NaN	NaN	NaN	NaN	NaN	NaN	NaN	NaN	NaN	NaN	NaN	NaN	NaN	NaN	NaN	NaN	NaN	NaN	NaN	NaN	NaN	NaN	NaN	NaN	NaN	NaN	NaN	NaN	NaN	NaN	NaN	NaN	NaN	NaN	NaN	NaN	NaN	NaN	NaN	NaN	NaN	NaN	NaN
NaN	NaN	NaN	NaN	NaN	NaN	NaN	NaN	NaN	NaN	NaN	NaN	NaN	NaN	NaN	NaN	NaN	NaN	NaN	NaN	NaN	NaN	NaN	NaN	NaN	NaN	NaN	NaN	NaN	NaN	NaN	NaN	NaN	NaN	NaN	NaN	NaN	NaN	NaN	NaN	NaN	NaN	NaN	NaN	NaN	NaN	NaN	NaN	NaN	NaN
NaN	NaN	NaN	NaN	NaN	NaN	NaN	NaN	NaN	NaN	NaN	NaN	NaN	NaN	NaN	NaN	NaN	NaN	NaN	NaN	NaN	NaN	NaN	NaN	NaN	NaN	NaN	NaN	NaN	NaN	NaN	NaN	NaN	NaN	NaN	NaN	NaN	NaN	NaN	NaN	NaN	NaN	NaN	NaN	NaN	NaN	NaN	NaN	NaN	NaN
NaN	NaN	NaN	NaN	NaN	NaN	NaN	NaN	NaN	NaN	NaN	NaN	NaN	NaN	NaN	NaN	NaN	NaN	NaN	NaN	NaN	NaN	NaN	NaN	NaN	NaN	NaN	NaN	NaN	NaN	NaN	NaN	NaN	NaN	NaN	NaN	NaN	NaN	NaN	NaN	NaN	NaN	NaN	NaN	NaN	NaN	NaN	NaN	NaN	NaN
0.8941	0.7625	0.71	0.644	0.6504	0.621	0.5083	0.4773	0.523	0.551	0.6161	0.706	0.7605	0.8664	0.896	0.8166	0.868	0.8615	0.8176	0.8386	0.9416	1.0724	1.0903	1.0567	1.0095	1.0065	1.0665	1.1443	1.2049	1.2019	1.2018	1.2386	1.1177	1.2815	1.3301	1.4318	1.3426	1.3067	1.3729	1.2576	1.3072	1.275	1.3916	1.4809	1.5977	1.7592	1.7826	1.617	1.7362	1.5821
1.1881	0.9415	0.9144	0.8059	0.8184	0.7932	0.8022	0.7965	0.8588	0.893	0.9883	1.1621	1.2028	1.2855	1.2959	1.2583	1.3387	1.3413	1.392	1.5906	1.6099	1.6539	1.6762	1.6161	1.6564	1.7007	1.7595	1.8284	1.8723	1.8417	1.8336	1.8847	1.9789	2.0301	2.1449	2.1498	2.1366	2.0879	2.1576	2.2473	2.3759	2.4148	2.4842	2.5252	2.5463	2.785	2.9705	2.8374	2.9973	2.8502
0.9839	0.8073	0.7706	0.7602	0.8438	0.8164	0.7917	0.8154	0.8419	0.9035	1.0223	1.1879	1.2147	1.3248	1.3196	1.2658	1.3369	1.3814	1.3969	1.5369	1.5812	1.5809	1.5861	1.4446	1.5137	1.62	1.6488	1.7009	1.7529	1.7572	1.7978	1.8089	1.8494	1.9003	1.8663	1.9893	1.845	1.8952	2.0273	2.2046	2.4042	2.4469	2.5451	2.4311	2.4167	2.6088	2.6894	2.8282	3.0362	3.0182
0.8316	0.6999	0.6291	0.7125	0.8031	0.8256	0.821	0.8176	0.8666	0.9174	0.9981	1.1579	1.1882	1.2841	1.3187	1.2767	1.3006	1.3042	1.2778	1.4096	1.4285	1.4343	1.4851	1.3477	1.4209	1.4821	1.6068	1.6901	1.6969	1.6754	1.691	1.803	1.8021	1.844	1.81	1.8324	1.901	1.9062	2.0411	2.1579	2.3261	2.3791	2.4076	2.4667	2.3829	2.5957	2.6842	2.7011	2.912	2.8657
0.7933	0.6652	0.5779	0.6078	0.7155	0.7449	0.7517	0.7407	0.7632	0.8259	0.902	1.0671	1.0957	1.1434	1.1755	1.1277	1.1602	1.1782	1.1536	1.2827	1.2751	1.25	1.2761	1.1776	1.2335	1.2908	1.3743	1.4543	1.5567	1.5865	1.6329	1.6373	1.6015	1.561	1.5722	1.4929	1.5057	1.5871	1.7875	1.8537	1.9457	2.0183	2.0318	2.1486	2.1368	2.2565	2.2819	2.3901	2.5333	2.4164
0.7341	0.6154	0.5403	0.5961	0.6616	0.6862	0.7143	0.717	0.7485	0.7591	0.7973	0.9179	0.9162	0.9437	0.945	0.9179	1.0028	1.0374	1.0626	1.2222	1.2516	1.2972	1.3217	1.2553	1.24	1.245	1.2585	1.2931	1.3217	1.3741	1.3848	1.3957	1.4142	1.4379	1.4027	1.3756	1.354	1.3806	1.4877	1.6147	1.6892	1.7719	1.7826	1.8058	1.8629	1.978	1.9876	2.0765	2.1929	2.0783
0.6066	0.517	0.4557	0.4945	0.5683	0.5849	0.6289	0.6383	0.6686	0.665	0.6996	0.7408	0.7093	0.7671	0.7877	0.8099	0.896	0.9459	0.9705	1.091	1.1485	1.2218	1.2819	1.2114	1.1832	1.1468	1.1649	1.2076	1.2792	1.3299	1.3989	1.456	1.4263	1.3899	1.3292	1.3257	1.2832	1.2863	1.3299	1.3243	1.4334	1.4437	1.4754	1.5194	1.482	1.6461	1.6818	1.8497	1.9488	1.9486
0.6013	0.4616	0.425	0.4244	0.5218	0.537	0.5541	0.5545	0.6	0.5952	0.6402	0.7152	0.6916	0.7662	0.7861	0.7652	0.8339	0.8445	0.8528	0.9676	0.9956	1.0417	1.115	1.0411	1.0414	1.038	1.0477	1.0533	1.0968	1.1318	1.191	1.2464	1.2788	1.2396	1.2012	1.1885	1.1974	1.2365	1.303	1.3159	1.3624	1.3293	1.3518	1.4205	1.4099	1.5851	1.641	1.6372	1.7333	1.6199
0.6356	0.5082	0.4997	0.4882	0.4973	0.5057	0.5225	0.5083	0.5888	0.582	0.606	0.6943	0.6781	0.7185	0.7056	0.7204	0.7681	0.7979	0.8077	0.8922	0.8465	0.8459	0.8864	0.8581	0.9474	0.9241	0.964	0.9648	0.9753	0.9699	0.9988	1.0408	0.9995	1.0515	1.0527	1.0254	1.0539	1.0903	1.1526	1.1756	1.2293	1.2656	1.3216	1.3749	1.4069	1.5582	1.5602	1.55	1.648	1.5505
0.653	0.5947	0.5307	0.5397	0.5047	0.5075	0.4886	0.4939	0.5472	0.5311	0.537	0.5533	0.5217	0.562	0.5628	0.5694	0.5854	0.6175	0.6275	0.7355	0.7417	0.766	0.8061	0.7449	0.8038	0.8425	0.8649	0.8594	0.8563	0.8561	0.8758	0.9182	0.9197	0.94	0.9118	0.9125	0.9448	0.9834	1.0604	1.0841	1.1622	1.1492	1.1572	1.2	1.1797	1.2782	1.3284	1.3711	1.4514	1.3834
0.5599	0.4564	0.4281	0.4083	0.425	0.4182	0.414	0.4167	0.4507	0.4474	0.4612	0.517	0.4962	0.5311	0.5198	0.4814	0.5077	0.4961	0.5262	0.6495	0.687	0.7161	0.7397	0.6535	0.6819	0.6996	0.749	0.7867	0.8087	0.8102	0.8229	0.8764	0.8827	0.9122	0.917	0.9022	0.9186	0.9616	1.0233	1.0661	1.1212	1.0939	1.1208	1.1213	1.0687	1.1291	1.13	1.1758	1.2647	1.2175
0.5465	0.464	0.4333	0.4311	0.4335	0.4207	0.4036	0.3969	0.4023	0.4209	0.4299	0.4874	0.4729	0.5161	0.5027	0.4762	0.4687	0.476	0.4754	0.5303	0.5418	0.599	0.6765	0.6176	0.6214	0.6382	0.6721	0.7147	0.7593	0.7442	0.7411	0.7713	0.7722	0.795	0.8313	0.8273	0.8286	0.8505	0.9085	0.9555	1.0106	1.0338	1.0041	1.0325	1.0021	1.0971	1.1327	1.1563	1.233	1.1962
0.4652	0.4197	0.4596	0.4166	0.3892	0.3568	0.3309	0.3212	0.3721	0.3814	0.4394	0.5158	0.4942	0.5296	0.5083	0.4588	0.4855	0.4456	0.4348	0.4589	0.4637	0.5058	0.5387	0.4844	0.4984	0.5066	0.5222	0.5616	0.5999	0.6054	0.6292	0.6717	0.6764	0.7215	0.7393	0.718	0.7476	0.7627	0.8282	0.8736	0.8955	0.9133	0.8742	0.8851	0.8727	1.004	1.036	1.101	1.202	1.1001
0.468	0.4416	0.437	0.4259	0.4101	0.3844	0.3751	0.3793	0.3647	0.3455	0.339	0.3797	0.4048	0.439	0.4195	0.4089	0.4437	0.45	0.4766	0.5413	0.5324	0.5433	0.5296	0.4481	0.4042	0.3913	0.4019	0.4426	0.4666	0.4637	0.4791	0.5171	0.5334	0.5757	0.5792	0.5679	0.6266	0.6822	0.7417	0.8022	0.8449	0.8545	0.8484	0.8249	0.7886	0.8897	0.919	0.9695	1.071	1.0137
0.2529	0.4168	0.3864	0.402	0.3623	0.2774	0.3197	0.4247	0.2556	0.3024	0.2337	0.3013	0.3427	0.3302	0.293	0.3009	0.3212	0.3236	0.3335	0.3652	0.3794	0.4316	0.4091	0.3436	0.3456	0.3189	0.3319	0.3512	0.4039	0.4144	0.4312	0.442	0.4537	0.4711	0.4765	0.4542	0.4703	0.4964	0.5441	0.625	0.6674	0.7234	0.7462	0.7401	0.7151	0.7745	0.7646	0.7945	0.8662	0.827
NaN	0.3012	NaN	NaN	NaN	NaN	NaN	NaN	NaN	NaN	NaN	NaN	NaN	NaN	NaN	NaN	NaN	NaN	NaN	NaN	NaN	NaN	0.4281	0.3753	0.3197	0.2976	0.333	0.3145	0.3094	0.3688	0.3772	0.3759	0.3645	0.3727	0.3449	0.3303	0.3895	0.4125	0.4715	0.5094	0.548	0.5693	0.5949	0.6263	0.6599	0.7397	0.6873	0.7039	0.7634	0.6976
NaN	NaN	NaN	NaN	NaN	NaN	NaN	NaN	NaN	NaN	NaN	NaN	NaN	NaN	NaN	NaN	NaN	NaN	NaN	NaN	NaN	NaN	NaN	NaN	NaN	NaN	NaN	NaN	NaN	NaN	NaN	NaN	0.3645	0.3986	0.3423	0.1361	0.2835	0.3159	0.4077	0.5144	0.5312	0.4826	0.4713	0.4934	0.5082	0.596	0.6112	0.6085	0.6695	0.6037
NaN	NaN	NaN	NaN	NaN	NaN	NaN	NaN	NaN	NaN	NaN	NaN	NaN	NaN	NaN	NaN	NaN	NaN	NaN	NaN	NaN	NaN	NaN	NaN	NaN	NaN	NaN	NaN	NaN	NaN	NaN	NaN	NaN	NaN	NaN	NaN	NaN	NaN	NaN	NaN	NaN	0.5042	0.547	0.6702	0.5593	0.5652	0.5642	0.6537	0.7326	0.6509
NaN	NaN	NaN	NaN	NaN	NaN	NaN	NaN	NaN	NaN	NaN	NaN	NaN	NaN	NaN	NaN	NaN	NaN	NaN	NaN	NaN	NaN	NaN	NaN	NaN	NaN	NaN	NaN	NaN	NaN	NaN	NaN	NaN	NaN	NaN	NaN	NaN	NaN	NaN	NaN	NaN	NaN	NaN	NaN	NaN	NaN	NaN	NaN	NaN	NaN
NaN	NaN	NaN	NaN	NaN	NaN	NaN	NaN	NaN	NaN	NaN	NaN	NaN	NaN	NaN	NaN	NaN	NaN	NaN	NaN	NaN	NaN	NaN	NaN	NaN	NaN	NaN	NaN	NaN	NaN	NaN	NaN	NaN	NaN	NaN	NaN	NaN	NaN	NaN	NaN	NaN	NaN	NaN	NaN	NaN	NaN	NaN	NaN	NaN	NaN
NaN	NaN	NaN	NaN	NaN	NaN	NaN	NaN	NaN	NaN	NaN	NaN	NaN	NaN	NaN	NaN	NaN	NaN	NaN	NaN	NaN	NaN	NaN	NaN	NaN	NaN	NaN	NaN	NaN	NaN	NaN	NaN	NaN	NaN	NaN	NaN	NaN	NaN	NaN	NaN	NaN	NaN	NaN	NaN	NaN	NaN	NaN	NaN	NaN	NaN
NaN	NaN	NaN	NaN	NaN	NaN	NaN	NaN	NaN	NaN	NaN	NaN	NaN	NaN	NaN	NaN	NaN	NaN	NaN	NaN	NaN	NaN	NaN	NaN	NaN	NaN	NaN	NaN	NaN	NaN	NaN	NaN	NaN	NaN	NaN	NaN	NaN	NaN	NaN	NaN	NaN	NaN	NaN	NaN	NaN	NaN	NaN	NaN	NaN	NaN
NaN	NaN	NaN	NaN	NaN	NaN	NaN	NaN	NaN	NaN	NaN	NaN	NaN	NaN	NaN	NaN	NaN	NaN	NaN	NaN	NaN	NaN	NaN	NaN	NaN	NaN	NaN	NaN	NaN	NaN	NaN	NaN	NaN	NaN	NaN	NaN	NaN	NaN	NaN	NaN	NaN	NaN	NaN	NaN	NaN	NaN	NaN	NaN	NaN	NaN
NaN	NaN	NaN	NaN	NaN	NaN	NaN	NaN	NaN	NaN	NaN	NaN	NaN	NaN	NaN	NaN	NaN	NaN	NaN	NaN	NaN	NaN	NaN	NaN	NaN	NaN	NaN	NaN	NaN	NaN	NaN	NaN	NaN	NaN	NaN	NaN	NaN	NaN	NaN	NaN	NaN	NaN	NaN	NaN	NaN	NaN	NaN	NaN	NaN	NaN
NaN	NaN	NaN	NaN	NaN	NaN	NaN	NaN	NaN	NaN	NaN	NaN	NaN	NaN	NaN	NaN	NaN	NaN	NaN	NaN	NaN	NaN	NaN	NaN	NaN	NaN	NaN	NaN	NaN	NaN	NaN	NaN	NaN	NaN	NaN	NaN	NaN	NaN	NaN	NaN	NaN	NaN	NaN	NaN	NaN	NaN	NaN	NaN	NaN	NaN
NaN	NaN	NaN	NaN	NaN	NaN	NaN	NaN	NaN	NaN	NaN	NaN	NaN	NaN	NaN	NaN	NaN	NaN	NaN	NaN	NaN	NaN	NaN	NaN	NaN	NaN	NaN	NaN	NaN	NaN	NaN	NaN	NaN	NaN	NaN	NaN	NaN	NaN	NaN	NaN	NaN	NaN	NaN	NaN	NaN	NaN	NaN	NaN	NaN	NaN
NaN	NaN	NaN	NaN	NaN	NaN	NaN	NaN	NaN	NaN	NaN	NaN	NaN	NaN	NaN	NaN	NaN	NaN	NaN	NaN	NaN	NaN	NaN	NaN	NaN	NaN	NaN	NaN	NaN	NaN	NaN	NaN	NaN	NaN	NaN	NaN	NaN	NaN	NaN	NaN	NaN	NaN	NaN	NaN	NaN	NaN	NaN	NaN	NaN	NaN
NaN	NaN	NaN	NaN	NaN	NaN	NaN	NaN	NaN	NaN	NaN	NaN	NaN	NaN	NaN	NaN	NaN	NaN	NaN	NaN	NaN	NaN	NaN	NaN	NaN	NaN	NaN	NaN	NaN	NaN	NaN	NaN	NaN	NaN	NaN	NaN	NaN	NaN	NaN	NaN	NaN	NaN	NaN	NaN	NaN	NaN	NaN	NaN	NaN	NaN
NaN	NaN	NaN	NaN	NaN	NaN	NaN	NaN	NaN	NaN	NaN	NaN	NaN	NaN	NaN	NaN	NaN	NaN	NaN	NaN	NaN	NaN	NaN	NaN	NaN	NaN	NaN	NaN	NaN	NaN	NaN	NaN	NaN	NaN	NaN	NaN	NaN	NaN	NaN	NaN	NaN	NaN	NaN	NaN	NaN	NaN	NaN	NaN	NaN	NaN
NaN	NaN	NaN	NaN	NaN	NaN	NaN	NaN	NaN	NaN	NaN	NaN	NaN	NaN	NaN	NaN	NaN	NaN	NaN	NaN	NaN	NaN	NaN	NaN	NaN	NaN	NaN	NaN	NaN	NaN	NaN	NaN	NaN	NaN	NaN	NaN	NaN	NaN	NaN	NaN	NaN	NaN	NaN	NaN	NaN	NaN	NaN	NaN	NaN	NaN
NaN	NaN	NaN	NaN	NaN	NaN	NaN	NaN	NaN	NaN	NaN	NaN	NaN	NaN	NaN	NaN	NaN	NaN	NaN	NaN	NaN	NaN	NaN	NaN	NaN	NaN	NaN	NaN	NaN	NaN	NaN	NaN	NaN	NaN	NaN	NaN	NaN	NaN	NaN	NaN	NaN	NaN	NaN	NaN	NaN	NaN	NaN	NaN	NaN	NaN
0.4932	0.4754	0.4376	0.4473	0.4617	0.4402	0.422	0.3807	0.4013	0.4453	0.467	0.4378	0.4387	0.4354	0.4522	0.526	0.491	0.4731	0.5285	0.652	0.8174	0.9522	0.8867	0.8281	0.8088	0.7748	0.8219	0.9585	1.1285	1.1796	1.2022	1.2964	1.3278	1.3424	1.4318	1.5622	1.6135	1.6571	1.761	1.8835	1.8514	1.8159	1.707	1.6763	1.9944	2.1843	2.3554	2.4098	2.3545	2.3511
0.7307	0.6605	0.5798	0.6162	0.5901	0.6231	0.6667	0.643	0.6013	0.593	0.5957	0.5806	0.6308	0.6724	0.7189	0.7863	0.6964	0.6441	0.69	0.8149	0.9608	1.1458	1.1322	1.1223	1.1721	1.2116	1.3319	1.487	1.5971	1.6722	1.7405	1.7717	1.818	1.8489	1.9339	1.9601	2.1312	2.2401	2.3848	2.469	2.4086	2.5333	2.6075	2.6214	2.9068	3.0541	3.0216	3.2661	3.1133	3.0185
0.7454	0.707	0.5701	0.6302	0.6109	0.6865	0.7763	0.7512	0.7375	0.7678	0.7242	0.7281	0.8247	0.8565	0.9213	0.9711	0.9093	0.8519	0.8469	0.8862	0.9651	1.1086	1.1161	1.1256	1.1997	1.2874	1.4066	1.4887	1.5865	1.639	1.7424	1.7986	1.8388	1.8071	1.7821	1.7951	1.9691	2.0917	2.1827	2.2598	2.2094	2.2897	2.2553	2.3343	2.5464	2.6814	2.7179	2.9614	2.8122	2.7202
0.6535	0.6226	0.5481	0.5895	0.5813	0.6584	0.7463	0.7824	0.7439	0.7836	0.752	0.7525	0.8123	0.8676	0.9211	0.9823	0.9492	0.9055	0.9075	0.9504	1.0104	1.1291	1.0933	1.0933	1.1323	1.1588	1.2551	1.378	1.4622	1.5858	1.646	1.6757	1.6626	1.5958	1.5948	1.6289	1.7228	1.7999	1.947	2.056	1.9946	2.0468	1.9859	2.0534	2.3014	2.4157	2.4186	2.6271	2.5262	2.5939
0.5604	0.5185	0.549	0.5299	0.5479	0.6108	0.6959	0.7164	0.6955	0.7586	0.7209	0.701	0.7392	0.7929	0.8427	0.8969	0.8585	0.77	0.8265	0.8673	0.9463	1.105	1.0518	1.0519	1.0415	1.0495	1.1443	1.2148	1.2064	1.2583	1.3546	1.3906	1.4174	1.3718	1.3863	1.3736	1.4554	1.5159	1.6292	1.7489	1.7834	1.8823	1.8233	1.8444	2.0059	2.125	2.1754	2.3399	2.2164	2.2085
0.6247	0.5975	0.536	0.5031	0.4768	0.5038	0.5592	0.6054	0.6059	0.6592	0.6364	0.6068	0.6788	0.6964	0.7604	0.8101	0.7554	0.6935	0.7509	0.7775	0.8758	1.0505	0.9863	0.932	0.8725	0.8469	0.8838	0.9361	0.9623	0.9924	1.0776	1.1325	1.1729	1.1473	1.1739	1.1837	1.2681	1.3215	1.4014	1.4969	1.5208	1.6155	1.5505	1.5757	1.7343	1.7958	1.8487	2.1402	2.0316	2.0204
0.5153	0.4963	0.4933	0.4899	0.519	0.5625	0.6098	0.6054	0.6015	0.6263	0.5998	0.5722	0.5761	0.587	0.6089	0.6358	0.6112	0.5554	0.5915	0.6629	0.783	0.9244	0.9005	0.8505	0.7802	0.774	0.8429	0.8999	0.9235	0.9989	1.031	1.0481	1.0477	1.0138	1.0232	1.0076	1.0641	1.1394	1.244	1.3647	1.3852	1.4921	1.48	1.4547	1.6114	1.7181	1.7511	1.8981	1.7611	1.7949
0.5304	0.5276	0.5326	0.5799	0.5522	0.5491	0.5648	0.5011	0.5175	0.5787	0.5908	0.5643	0.579	0.5765	0.5554	0.6182	0.5681	0.5126	0.55	0.5889	0.6823	0.8059	0.7806	0.7604	0.6811	0.7021	0.7489	0.7843	0.8371	0.8914	0.9345	0.9757	1.0135	0.9967	0.9892	0.9925	1.0261	1.1161	1.1979	1.2556	1.2777	1.3441	1.3394	1.326	1.4552	1.5801	1.6349	1.8607	1.7461	1.7438
0.5493	0.535	0.4808	0.5189	0.5347	0.5716	0.6127	0.5951	0.5195	0.5413	0.5254	0.4946	0.5304	0.53	0.5107	0.6102	0.6045	0.5434	0.5541	0.5725	0.6014	0.701	0.725	0.6953	0.6457	0.6343	0.6861	0.7632	0.8153	0.9032	0.9176	0.9548	0.9784	0.9329	0.9472	0.9852	1.0425	1.0872	1.1594	1.2212	1.2168	1.3061	1.2259	1.205	1.3226	1.398	1.4362	1.6533	1.6408	1.6136
0.5606	0.5206	0.48	0.5026	0.5111	0.5599	0.6131	0.6197	0.5593	0.5652	0.551	0.5297	0.5748	0.5829	0.6038	0.6508	0.6403	0.5801	0.55	0.535	0.5689	0.7021	0.6658	0.617	0.6105	0.6377	0.6891	0.7554	0.7907	0.8308	0.8729	0.8535	0.8695	0.8127	0.822	0.8327	0.9004	0.976	1.0583	1.1206	1.0639	1.0986	1.0468	1.0849	1.2438	1.3143	1.2959	1.4525	1.3294	1.3674
0.5784	0.4988	0.4477	0.4673	0.4994	0.517	0.5665	0.5797	0.5618	0.5793	0.5511	0.5351	0.537	0.5158	0.5139	0.5653	0.5308	0.5258	0.533	0.5199	0.5426	0.5777	0.5477	0.519	0.5324	0.5815	0.6018	0.6662	0.713	0.7391	0.7853	0.7797	0.7379	0.7011	0.6824	0.6641	0.7309	0.8534	0.9917	1.0595	1.0277	1.0355	0.9194	0.9645	1.1576	1.2134	1.2125	1.2599	1.1794	1.178
0.5678	0.5842	0.5411	0.4813	0.5903	0.6027	0.6195	0.7451	0.6094	0.7172	0.6421	0.6199	0.5382	0.422	0.4691	0.4695	0.4817	0.4819	0.4071	0.4513	0.4798	0.5768	0.5127	0.488	0.464	0.4725	0.5086	0.5976	0.5945	0.6205	0.7222	0.7219	0.7067	0.7026	0.7032	0.6723	0.7336	0.8157	0.8899	0.9189	0.8952	0.9195	0.8951	0.896	1.0625	1.0888	1.0592	1.1898	1.0647	1.0969
NaN	NaN	NaN	NaN	NaN	NaN	NaN	NaN	NaN	NaN	NaN	NaN	NaN	NaN	NaN	NaN	NaN	NaN	NaN	NaN	NaN	NaN	NaN	NaN	0.7009	0.6708	0.3845	0.428	1.0244	0.4329	0.5033	0.5466	0.694	0.7558	0.8283	0.8526	0.8159	0.9148	0.9081	0.9934	0.9474	0.8911	0.9126	0.9903	1.1084	1.0918	1.0507	1.1371	1.0046	1.075
NaN	NaN	NaN	NaN	NaN	NaN	NaN	NaN	NaN	NaN	NaN	NaN	NaN	NaN	NaN	NaN	NaN	NaN	NaN	NaN	NaN	NaN	NaN	NaN	NaN	NaN	NaN	NaN	NaN	NaN	NaN	NaN	NaN	NaN	NaN	NaN	NaN	0.7492	0.6397	0.8102	0.7922	0.7498	0.7856	0.9198	1.1311	1.201	1.152	1.2121	1.1106	1.2011
NaN	NaN	NaN	NaN	NaN	NaN	NaN	NaN	NaN	NaN	NaN	NaN	NaN	NaN	NaN	NaN	NaN	NaN	NaN	NaN	NaN	NaN	NaN	NaN	NaN	NaN	NaN	NaN	NaN	NaN	NaN	NaN	NaN	NaN	NaN	NaN	NaN	NaN	NaN	NaN	NaN	NaN	NaN	NaN	0.5824	0.5401	0.498	0.6435	1.0529	0.9611
NaN	NaN	NaN	NaN	NaN	NaN	NaN	NaN	NaN	NaN	NaN	NaN	NaN	NaN	NaN	NaN	NaN	NaN	NaN	NaN	NaN	NaN	NaN	NaN	NaN	NaN	NaN	NaN	NaN	NaN	NaN	NaN	NaN	NaN	NaN	NaN	NaN	NaN	NaN	NaN	NaN	NaN	NaN	NaN	NaN	NaN	NaN	NaN	NaN	NaN
NaN	NaN	NaN	NaN	NaN	NaN	NaN	NaN	NaN	NaN	NaN	NaN	NaN	NaN	NaN	NaN	NaN	NaN	NaN	NaN	NaN	NaN	NaN	NaN	NaN	NaN	NaN	NaN	NaN	NaN	NaN	NaN	NaN	NaN	NaN	NaN	NaN	NaN	NaN	NaN	NaN	NaN	NaN	NaN	NaN	NaN	NaN	NaN	NaN	NaN
NaN	NaN	NaN	NaN	NaN	NaN	NaN	NaN	NaN	NaN	NaN	NaN	NaN	NaN	NaN	NaN	NaN	NaN	NaN	NaN	NaN	NaN	NaN	NaN	NaN	NaN	NaN	NaN	NaN	NaN	NaN	NaN	NaN	NaN	NaN	NaN	NaN	NaN	NaN	NaN	NaN	NaN	NaN	NaN	NaN	NaN	NaN	NaN	NaN	NaN
NaN	NaN	NaN	NaN	NaN	NaN	NaN	NaN	NaN	NaN	NaN	NaN	NaN	NaN	NaN	NaN	NaN	NaN	NaN	NaN	NaN	NaN	NaN	NaN	NaN	NaN	NaN	NaN	NaN	NaN	NaN	NaN	NaN	NaN	NaN	NaN	NaN	NaN	NaN	NaN	NaN	NaN	NaN	NaN	NaN	NaN	NaN	NaN	NaN	NaN
NaN	NaN	NaN	NaN	NaN	NaN	NaN	NaN	NaN	NaN	NaN	NaN	NaN	NaN	NaN	NaN	NaN	NaN	NaN	NaN	NaN	NaN	NaN	NaN	NaN	NaN	NaN	NaN	NaN	NaN	NaN	NaN	NaN	NaN	NaN	NaN	NaN	NaN	NaN	NaN	NaN	NaN	NaN	NaN	NaN	NaN	NaN	NaN	NaN	NaN
NaN	NaN	NaN	NaN	NaN	NaN	NaN	NaN	NaN	NaN	NaN	NaN	NaN	NaN	NaN	NaN	NaN	NaN	NaN	NaN	NaN	NaN	NaN	NaN	NaN	NaN	NaN	NaN	NaN	NaN	NaN	NaN	NaN	NaN	NaN	NaN	NaN	NaN	NaN	NaN	NaN	NaN	NaN	NaN	NaN	NaN	NaN	NaN	NaN	NaN
NaN	NaN	NaN	NaN	NaN	NaN	NaN	NaN	NaN	NaN	NaN	NaN	NaN	NaN	NaN	NaN	NaN	NaN	NaN	NaN	NaN	NaN	NaN	NaN	NaN	NaN	NaN	NaN	NaN	NaN	NaN	NaN	NaN	NaN	NaN	NaN	NaN	NaN	NaN	NaN	NaN	NaN	NaN	NaN	NaN	NaN	NaN	NaN	NaN	NaN
NaN	NaN	NaN	NaN	NaN	NaN	NaN	NaN	NaN	NaN	NaN	NaN	NaN	NaN	NaN	NaN	NaN	NaN	NaN	NaN	NaN	NaN	NaN	NaN	NaN	NaN	NaN	NaN	NaN	NaN	NaN	NaN	NaN	NaN	NaN	NaN	NaN	NaN	NaN	NaN	NaN	NaN	NaN	NaN	NaN	NaN	NaN	NaN	NaN	NaN
NaN	NaN	NaN	NaN	NaN	NaN	NaN	NaN	NaN	NaN	NaN	NaN	NaN	NaN	NaN	NaN	NaN	NaN	NaN	NaN	NaN	NaN	NaN	NaN	NaN	NaN	NaN	NaN	NaN	NaN	NaN	NaN	NaN	NaN	NaN	NaN	NaN	NaN	NaN	NaN	NaN	NaN	NaN	NaN	NaN	NaN	NaN	NaN	NaN	NaN
NaN	NaN	NaN	NaN	NaN	NaN	NaN	NaN	NaN	NaN	NaN	NaN	NaN	NaN	NaN	NaN	NaN	NaN	NaN	NaN	NaN	NaN	NaN	NaN	NaN	NaN	NaN	NaN	NaN	NaN	NaN	NaN	NaN	NaN	NaN	NaN	NaN	NaN	NaN	NaN	NaN	NaN	NaN	NaN	NaN	NaN	NaN	NaN	NaN	NaN
NaN	NaN	NaN	NaN	NaN	NaN	NaN	NaN	NaN	NaN	NaN	NaN	NaN	NaN	NaN	NaN	NaN	NaN	NaN	NaN	NaN	NaN	NaN	NaN	NaN	NaN	NaN	NaN	NaN	NaN	NaN	NaN	NaN	NaN	NaN	NaN	NaN	NaN	NaN	NaN	NaN	NaN	NaN	NaN	NaN	NaN	NaN	NaN	NaN	NaN
NaN	NaN	NaN	NaN	NaN	NaN	NaN	NaN	NaN	NaN	NaN	NaN	NaN	NaN	NaN	NaN	NaN	NaN	NaN	NaN	NaN	NaN	NaN	NaN	NaN	NaN	NaN	NaN	NaN	NaN	NaN	NaN	NaN	NaN	NaN	NaN	NaN	NaN	NaN	NaN	NaN	NaN	NaN	NaN	NaN	NaN	NaN	NaN	NaN	NaN
NaN	NaN	NaN	NaN	NaN	NaN	NaN	NaN	NaN	NaN	NaN	NaN	NaN	NaN	NaN	NaN	NaN	NaN	NaN	NaN	NaN	NaN	NaN	NaN	NaN	NaN	NaN	NaN	NaN	NaN	NaN	NaN	NaN	NaN	NaN	NaN	NaN	NaN	NaN	NaN	NaN	NaN	NaN	NaN	NaN	NaN	NaN	NaN	NaN	NaN
NaN	NaN	NaN	NaN	NaN	NaN	NaN	NaN	NaN	NaN	NaN	NaN	NaN	NaN	NaN	NaN	NaN	NaN	NaN	NaN	NaN	NaN	NaN	NaN	NaN	NaN	NaN	NaN	NaN	NaN	NaN	NaN	NaN	NaN	NaN	NaN	NaN	NaN	NaN	NaN	NaN	NaN	NaN	NaN	NaN	NaN	NaN	NaN	NaN	NaN
NaN	NaN	NaN	NaN	NaN	NaN	NaN	NaN	NaN	NaN	NaN	NaN	NaN	NaN	NaN	NaN	NaN	NaN	NaN	NaN	NaN	NaN	NaN	NaN	NaN	NaN	NaN	NaN	NaN	NaN	NaN	NaN	NaN	NaN	NaN	NaN	NaN	NaN	NaN	NaN	NaN	NaN	NaN	NaN	NaN	NaN	NaN	NaN	NaN	NaN
NaN	NaN	NaN	NaN	NaN	NaN	NaN	NaN	NaN	NaN	NaN	NaN	NaN	NaN	NaN	NaN	NaN	NaN	NaN	NaN	NaN	NaN	NaN	NaN	NaN	NaN	NaN	NaN	NaN	NaN	NaN	NaN	NaN	NaN	NaN	NaN	NaN	NaN	NaN	NaN	NaN	NaN	NaN	NaN	NaN	NaN	NaN	NaN	NaN	NaN
0.7201	0.4938	0.5018	0.528	0.4532	0.4705	0.4537	0.476	0.4833	0.5224	0.5437	0.5488	0.5304	0.5636	0.5843	0.5559	0.5946	0.6423	0.6631	0.8329	0.8939	0.9269	1.0347	0.9825	0.9139	0.8934	0.8644	0.8901	0.9416	1.0264	1.1393	1.1126	1.1943	1.2996	1.2165	1.2598	1.3622	1.3127	1.4121	1.459	1.5115	1.6474	1.6218	1.5972	1.6237	1.8665	1.8499	2.0451	2.2445	2.2195
0.7812	0.6711	0.6359	0.64	0.5964	0.572	0.5608	0.5435	0.5287	0.5113	0.508	0.518	0.6666	0.7666	0.8426	0.83	0.8826	0.9872	1.0332	1.2817	1.1961	1.2394	1.2542	1.2024	1.2908	1.4278	1.5079	1.5347	1.54	1.4819	1.5191	1.676	1.7565	1.8825	1.9566	2.013	2.1785	2.1336	2.3197	2.3057	2.3662	2.5373	2.5797	2.565	2.4597	2.612	2.6464	2.7289	2.9267	2.8684
0.6657	0.6005	0.6433	0.6416	0.6263	0.6287	0.6162	0.5746	0.5451	0.5331	0.4997	0.4843	0.6379	0.7303	0.8543	0.8753	0.949	0.9627	0.9854	1.128	0.996	1.0366	1.0376	1.0463	1.1046	1.2821	1.3836	1.4436	1.4727	1.4206	1.4438	1.4993	1.5424	1.6006	1.6008	1.5883	1.6998	1.7347	1.9172	1.9002	1.86	2.0453	2.0582	2.161	2.0847	2.2276	2.2293	2.2995	2.4132	2.4353
0.5932	0.4814	0.5393	0.5463	0.5186	0.5458	0.5545	0.5276	0.486	0.4829	0.4765	0.491	0.565	0.6401	0.7485	0.7414	0.787	0.7426	0.7739	0.9181	0.8325	0.8777	0.8889	0.8717	0.9279	1.0684	1.1378	1.2226	1.3008	1.2621	1.2412	1.3536	1.37	1.4575	1.4886	1.4695	1.5026	1.4535	1.5819	1.579	1.5766	1.7768	1.7503	1.8367	1.7691	1.8603	1.9073	1.9431	2.1274	2.1382
0.641	0.5435	0.5453	0.5678	0.5378	0.5278	0.5063	0.4624	0.4334	0.4458	0.4454	0.443	0.4903	0.5312	0.5991	0.6221	0.6378	0.6393	0.6435	0.7596	0.7044	0.7225	0.7385	0.7417	0.8234	0.9202	0.9746	1.053	1.0954	1.0298	1.0185	1.109	1.1222	1.1908	1.2297	1.2429	1.3442	1.3407	1.454	1.4198	1.438	1.5416	1.5652	1.663	1.5967	1.6069	1.5943	1.6309	1.7804	1.7572
0.6398	0.4969	0.5077	0.5086	0.5231	0.5401	0.5198	0.4735	0.4377	0.4419	0.4244	0.442	0.508	0.526	0.5615	0.5446	0.5268	0.5574	0.5963	0.7172	0.6709	0.691	0.6922	0.6984	0.7437	0.8408	0.8411	0.8559	0.8877	0.8288	0.8394	0.9165	0.9853	1.058	1.121	1.1432	1.1955	1.1449	1.2413	1.2384	1.2527	1.3731	1.4	1.4534	1.3646	1.4185	1.4109	1.457	1.5374	1.4979
0.6348	0.5656	0.5373	0.5444	0.5324	0.5722	0.5594	0.5222	0.4951	0.4862	0.4627	0.4629	0.4972	0.5121	0.6011	0.6209	0.5807	0.5948	0.6208	0.7289	0.6828	0.6797	0.6797	0.6694	0.7104	0.8341	0.8731	0.8981	0.902	0.8386	0.8298	0.8851	0.8955	0.9296	0.957	1.0002	1.063	1.0488	1.1175	1.1015	1.1162	1.2483	1.2273	1.2586	1.1831	1.2144	1.2171	1.2639	1.3716	1.3576
0.7157	0.6018	0.617	0.5712	0.5339	0.5582	0.5323	0.5004	0.4732	0.4664	0.4511	0.4449	0.481	0.5513	0.664	0.6613	0.643	0.6589	0.6506	0.6901	0.6553	0.6179	0.6184	0.6196	0.653	0.7412	0.7707	0.8092	0.8121	0.7382	0.7884	0.8519	0.8394	0.9012	0.9221	0.8965	0.9695	0.9421	1.0185	1.0188	1.0055	1.0952	1.079	1.1164	1.0663	1.1008	1.0739	1.0848	1.1937	1.1643
0.6874	0.5565	0.5505	0.5183	0.5114	0.5495	0.5889	0.5724	0.5377	0.5457	0.5104	0.5053	0.5505	0.6039	0.6747	0.7047	0.6918	0.6851	0.6896	0.7446	0.6656	0.6256	0.5932	0.5894	0.5838	0.714	0.7352	0.779	0.7818	0.7217	0.6963	0.7273	0.7753	0.8515	0.8645	0.8648	0.8722	0.791	0.8445	0.8411	0.8523	0.9758	1.0077	1.0624	1.0009	1.0427	1.0376	1.055	1.1114	1.0595
0.656	0.5534	0.5525	0.5532	0.5683	0.5562	0.5673	0.5792	0.6132	0.6079	0.5528	0.4886	0.5381	0.6137	0.6907	0.718	0.6865	0.7	0.7096	0.7529	0.6768	0.6199	0.5947	0.5793	0.6038	0.6798	0.678	0.6963	0.7117	0.6676	0.7071	0.7674	0.7904	0.8355	0.8386	0.7904	0.8098	0.7205	0.7657	0.7307	0.7475	0.8751	0.8886	0.9162	0.8742	0.8715	0.848	0.8849	0.9503	0.9216
0.9349	0.6868	0.6482	0.6636	0.6241	0.6237	0.6579	0.6396	0.5831	0.5552	0.5003	0.4114	0.4501	0.5233	0.6155	0.6363	0.6965	0.7339	0.7526	0.8145	0.7417	0.689	0.6796	0.6552	0.6648	0.7202	0.7168	0.7691	0.7727	0.7423	0.7343	0.7592	0.7467	0.7474	0.7552	0.7443	0.7733	0.7219	0.7387	0.7562	0.7712	0.8495	0.8904	0.8438	0.7667	0.8171	0.8011	0.815	0.8747	0.8245
1.5931	0.7154	0.7704	0.8538	0.8508	0.8032	0.7283	0.5875	0.4428	0.4328	0.4586	0.4356	0.5659	0.6043	0.6285	0.5603	0.6206	0.6767	0.7013	0.885	0.7278	0.7512	0.7012	0.6233	0.6401	0.6378	0.6815	0.7404	0.7961	0.7625	0.7558	0.7427	0.7148	0.7351	0.6824	0.6331	0.6517	0.6043	0.6789	0.6664	0.6727	0.7796	0.7676	0.7774	0.7165	0.7076	0.7014	0.7109	0.7674	0.7003
NaN	NaN	NaN	NaN	NaN	NaN	NaN	NaN	NaN	NaN	NaN	NaN	NaN	NaN	NaN	NaN	NaN	NaN	NaN	NaN	NaN	NaN	NaN	NaN	NaN	0.9153	0.8869	0.9961	0.8568	0.9318	1.0158	1.0488	0.9242	0.8884	0.8096	0.7793	0.7778	0.6901	0.7104	0.6619	0.6534	0.7987	0.7296	0.711	0.6158	0.6164	0.5863	0.5688	0.6615	0.6029
NaN	NaN	NaN	NaN	NaN	NaN	NaN	NaN	NaN	NaN	NaN	NaN	NaN	NaN	NaN	NaN	NaN	NaN	NaN	NaN	NaN	NaN	NaN	NaN	NaN	NaN	NaN	NaN	NaN	NaN	NaN	NaN	NaN	NaN	NaN	NaN	NaN	NaN	0.847	0.8497	0.8277	0.7909	0.8401	0.8007	0.7794	0.7253	0.663	0.6339	0.7155	0.6636
NaN	NaN	NaN	NaN	NaN	NaN	NaN	NaN	NaN	NaN	NaN	NaN	NaN	NaN	NaN	NaN	NaN	NaN	NaN	NaN	NaN	NaN	NaN	NaN	NaN	NaN	NaN	NaN	NaN	NaN	NaN	NaN	NaN	NaN	NaN	NaN	NaN	NaN	NaN	NaN	NaN	NaN	NaN	NaN	NaN	NaN	NaN	0.6545	0.846	0.7355
NaN	NaN	NaN	NaN	NaN	NaN	NaN	NaN	NaN	NaN	NaN	NaN	NaN	NaN	NaN	NaN	NaN	NaN	NaN	NaN	NaN	NaN	NaN	NaN	NaN	NaN	NaN	NaN	NaN	NaN	NaN	NaN	NaN	NaN	NaN	NaN	NaN	NaN	NaN	NaN	NaN	NaN	NaN	NaN	NaN	NaN	NaN	NaN	NaN	NaN
NaN	NaN	NaN	NaN	NaN	NaN	NaN	NaN	NaN	NaN	NaN	NaN	NaN	NaN	NaN	NaN	NaN	NaN	NaN	NaN	NaN	NaN	NaN	NaN	NaN	NaN	NaN	NaN	NaN	NaN	NaN	NaN	NaN	NaN	NaN	NaN	NaN	NaN	NaN	NaN	NaN	NaN	NaN	NaN	NaN	NaN	NaN	NaN	NaN	NaN
NaN	NaN	NaN	NaN	NaN	NaN	NaN	NaN	NaN	NaN	NaN	NaN	NaN	NaN	NaN	NaN	NaN	NaN	NaN	NaN	NaN	NaN	NaN	NaN	NaN	NaN	NaN	NaN	NaN	NaN	NaN	NaN	NaN	NaN	NaN	NaN	NaN	NaN	NaN	NaN	NaN	NaN	NaN	NaN	NaN	NaN	NaN	NaN	NaN	NaN
NaN	NaN	NaN	NaN	NaN	NaN	NaN	NaN	NaN	NaN	NaN	NaN	NaN	NaN	NaN	NaN	NaN	NaN	NaN	NaN	NaN	NaN	NaN	NaN	NaN	NaN	NaN	NaN	NaN	NaN	NaN	NaN	NaN	NaN	NaN	NaN	NaN	NaN	NaN	NaN	NaN	NaN	NaN	NaN	NaN	NaN	NaN	NaN	NaN	NaN
NaN	NaN	NaN	NaN	NaN	NaN	NaN	NaN	NaN	NaN	NaN	NaN	NaN	NaN	NaN	NaN	NaN	NaN	NaN	NaN	NaN	NaN	NaN	NaN	NaN	NaN	NaN	NaN	NaN	NaN	NaN	NaN	NaN	NaN	NaN	NaN	NaN	NaN	NaN	NaN	NaN	NaN	NaN	NaN	NaN	NaN	NaN	NaN	NaN	NaN
NaN	NaN	NaN	NaN	NaN	NaN	NaN	NaN	NaN	NaN	NaN	NaN	NaN	NaN	NaN	NaN	NaN	NaN	NaN	NaN	NaN	NaN	NaN	NaN	NaN	NaN	NaN	NaN	NaN	NaN	NaN	NaN	NaN	NaN	NaN	NaN	NaN	NaN	NaN	NaN	NaN	NaN	NaN	NaN	NaN	NaN	NaN	NaN	NaN	NaN
NaN	NaN	NaN	NaN	NaN	NaN	NaN	NaN	NaN	NaN	NaN	NaN	NaN	NaN	NaN	NaN	NaN	NaN	NaN	NaN	NaN	NaN	NaN	NaN	NaN	NaN	NaN	NaN	NaN	NaN	NaN	NaN	NaN	NaN	NaN	NaN	NaN	NaN	NaN	NaN	NaN	NaN	NaN	NaN	NaN	NaN	NaN	NaN	NaN	NaN
NaN	NaN	NaN	NaN	NaN	NaN	NaN	NaN	NaN	NaN	NaN	NaN	NaN	NaN	NaN	NaN	NaN	NaN	NaN	NaN	NaN	NaN	NaN	NaN	NaN	NaN	NaN	NaN	NaN	NaN	NaN	NaN	NaN	NaN	NaN	NaN	NaN	NaN	NaN	NaN	NaN	NaN	NaN	NaN	NaN	NaN	NaN	NaN	NaN	NaN
NaN	NaN	NaN	NaN	NaN	NaN	NaN	NaN	NaN	NaN	NaN	NaN	NaN	NaN	NaN	NaN	NaN	NaN	NaN	NaN	NaN	NaN	NaN	NaN	NaN	NaN	NaN	NaN	NaN	NaN	NaN	NaN	NaN	NaN	NaN	NaN	NaN	NaN	NaN	NaN	NaN	NaN	NaN	NaN	NaN	NaN	NaN	NaN	NaN	NaN
NaN	NaN	NaN	NaN	NaN	NaN	NaN	NaN	NaN	NaN	NaN	NaN	NaN	NaN	NaN	NaN	NaN	NaN	NaN	NaN	NaN	NaN	NaN	NaN	NaN	NaN	NaN	NaN	NaN	NaN	NaN	NaN	NaN	NaN	NaN	NaN	NaN	NaN	NaN	NaN	NaN	NaN	NaN	NaN	NaN	NaN	NaN	NaN	NaN	NaN
NaN	NaN	NaN	NaN	NaN	NaN	NaN	NaN	NaN	NaN	NaN	NaN	NaN	NaN	NaN	NaN	NaN	NaN	NaN	NaN	NaN	NaN	NaN	NaN	NaN	NaN	NaN	NaN	NaN	NaN	NaN	NaN	NaN	NaN	NaN	NaN	NaN	NaN	NaN	NaN	NaN	NaN	NaN	NaN	NaN	NaN	NaN	NaN	NaN	NaN
NaN	NaN	NaN	NaN	NaN	NaN	NaN	NaN	NaN	NaN	NaN	NaN	NaN	NaN	NaN	NaN	NaN	NaN	NaN	NaN	NaN	NaN	NaN	NaN	NaN	NaN	NaN	NaN	NaN	NaN	NaN	NaN	NaN	NaN	NaN	NaN	NaN	NaN	NaN	NaN	NaN	NaN	NaN	NaN	NaN	NaN	NaN	NaN	NaN	NaN
NaN	NaN	NaN	NaN	NaN	NaN	NaN	NaN	NaN	NaN	NaN	NaN	NaN	NaN	NaN	NaN	NaN	NaN	NaN	NaN	NaN	NaN	NaN	NaN	NaN	NaN	NaN	NaN	NaN	NaN	NaN	NaN	NaN	NaN	NaN	NaN	NaN	NaN	NaN	NaN	NaN	NaN	NaN	NaN	NaN	NaN	NaN	NaN	NaN	NaN
NaN	NaN	NaN	NaN	NaN	NaN	NaN	NaN	NaN	NaN	NaN	NaN	NaN	NaN	NaN	NaN	NaN	NaN	NaN	NaN	NaN	NaN	NaN	NaN	NaN	NaN	NaN	NaN	NaN	NaN	NaN	NaN	NaN	NaN	NaN	NaN	NaN	NaN	NaN	NaN	NaN	NaN	NaN	NaN	NaN	NaN	NaN	NaN	NaN	NaN
NaN	NaN	NaN	NaN	NaN	NaN	NaN	NaN	NaN	NaN	NaN	NaN	NaN	NaN	NaN	NaN	NaN	NaN	NaN	NaN	NaN	NaN	NaN	NaN	NaN	NaN	NaN	NaN	NaN	NaN	NaN	NaN	NaN	NaN	NaN	NaN	NaN	NaN	NaN	NaN	NaN	NaN	NaN	NaN	NaN	NaN	NaN	NaN	NaN	NaN
NaN	NaN	NaN	NaN	NaN	NaN	NaN	NaN	NaN	NaN	NaN	NaN	NaN	NaN	NaN	NaN	NaN	NaN	NaN	NaN	NaN	NaN	NaN	NaN	NaN	NaN	NaN	NaN	NaN	NaN	NaN	NaN	NaN	NaN	NaN	NaN	NaN	NaN	NaN	NaN	NaN	NaN	NaN	NaN	NaN	NaN	NaN	NaN	NaN	NaN
0.9132	0.7087	0.5339	0.488	0.4887	0.4875	0.4506	0.4358	0.4269	0.4581	0.4841	0.5286	0.5491	0.6121	0.6324	0.6355	0.7001	0.6552	0.7687	0.85	0.9327	0.8132	0.9088	1.0347	0.9938	1.0746	1.1414	1.0453	1.0769	1.2336	1.2718	1.3527	1.3586	1.2821	1.3002	1.4673	1.5404	1.422	1.5346	1.6668	1.7196	1.8505	1.9175	1.9238	1.9629	2.2573	2.1711	2.2708	2.3875	2.2386
1.1024	0.8781	0.6189	0.5735	0.5832	0.5606	0.5876	0.5706	0.6149	0.6512	0.6423	0.7077	0.7408	0.8384	0.8327	0.8561	0.9562	0.9558	1.0903	1.2389	1.2644	1.1698	1.1888	1.2241	1.265	1.3964	1.4632	1.518	1.6129	1.6177	1.6931	1.6934	1.6889	1.8328	1.9019	1.9629	2.0162	2.1578	2.207	2.2268	2.3172	2.3062	2.4077	2.5372	2.5397	2.6684	2.6867	2.8844	2.8476	2.8697
0.9582	0.8867	0.7312	0.6774	0.704	0.6721	0.6851	0.7428	0.8076	0.7765	0.7681	0.8307	0.8353	0.8862	0.7121	0.8428	0.8956	0.9215	0.9999	1.1039	1.1139	1.0697	1.04	1.1115	1.1472	1.1972	1.2187	1.2956	1.3632	1.4558	1.5445	1.5511	1.5488	1.6419	1.6848	1.7653	1.7754	1.8481	1.9036	1.9826	2.0321	2.0444	2.1038	2.1556	2.1722	2.3577	2.3382	2.4106	2.3735	2.4244
0.8229	0.79	0.7211	0.6968	0.7407	0.7747	0.7694	0.7905	0.789	0.7599	0.7415	0.8368	0.8626	0.8995	0.8546	0.7398	0.7545	0.8535	0.8965	0.9976	0.9859	0.9232	0.99	0.9679	1.0144	1.0781	1.14	1.1628	1.2611	1.3407	1.4306	1.4773	1.4449	1.5061	1.4988	1.5242	1.5149	1.6502	1.7408	1.748	1.849	1.8132	1.886	1.9932	1.9779	2.1125	2.025	2.0895	2.0874	2.0902
0.8357	0.7815	0.6541	0.6083	0.6677	0.6411	0.6744	0.7129	0.7238	0.6864	0.6784	0.7369	0.7729	0.8105	0.7875	0.7306	0.7208	0.7892	0.7629	0.8626	0.8878	0.9087	1.0058	0.8887	0.9581	1.0318	1.083	1.0955	1.112	1.1619	1.2274	1.2402	1.3012	1.3061	1.3096	1.3351	1.3281	1.4064	1.4367	1.4574	1.5142	1.5091	1.6018	1.6989	1.7163	1.825	1.8114	1.8977	1.8997	1.9511
0.6915	0.6665	0.6373	0.5567	0.6016	0.5986	0.5797	0.6285	0.6205	0.5868	0.5885	0.6164	0.6621	0.7137	0.7117	0.6499	0.626	0.7026	0.6507	0.7082	0.6975	0.8429	0.8949	0.7523	0.8155	0.8411	0.925	0.9653	0.9758	1.0011	1.0463	1.0685	1.1248	1.1495	1.1612	1.1937	1.1548	1.208	1.2084	1.1975	1.2858	1.2875	1.3466	1.4126	1.4345	1.5704	1.5374	1.5992	1.6069	1.7106
0.6156	0.6223	0.5297	0.4684	0.5089	0.5265	0.5699	0.6061	0.6221	0.5725	0.5504	0.5667	0.5986	0.6437	0.6004	0.6126	0.6223	0.6503	0.6184	0.6552	0.6066	0.6618	0.6682	0.6157	0.6633	0.6972	0.7434	0.7556	0.7468	0.7923	0.8374	0.8645	0.9256	0.9701	0.9795	1.0396	1.0194	1.0758	1.0688	1.0261	1.095	1.1259	1.178	1.2433	1.2425	1.36	1.4009	1.4899	1.4945	1.5207
0.5577	0.5276	0.4211	0.3897	0.4342	0.4539	0.5102	0.5443	0.536	0.5123	0.4877	0.5189	0.5747	0.6014	0.52	0.5024	0.5037	0.589	0.546	0.5938	0.5779	0.5205	0.5428	0.4954	0.5199	0.5749	0.621	0.6268	0.6993	0.7531	0.7621	0.7718	0.7859	0.8214	0.8396	0.8856	0.8637	0.9289	0.9636	0.9458	0.9935	1.0334	1.0724	1.1145	1.1058	1.1495	1.1604	1.3018	1.3432	1.4287
0.6392	0.5781	0.448	0.4229	0.4231	0.3805	0.4312	0.4238	0.4091	0.3787	0.3537	0.3662	0.3937	0.4061	0.4494	0.3888	0.4445	0.4762	0.4687	0.4942	0.4538	0.4779	0.4897	0.4419	0.5004	0.5108	0.5763	0.5733	0.5898	0.6363	0.7078	0.7389	0.7528	0.7831	0.7782	0.7925	0.7492	0.8149	0.8251	0.8362	0.9152	0.9247	0.9263	0.9543	0.9399	0.9988	0.9797	1.1043	1.1302	1.2146
0.5978	0.6038	0.5392	0.45	0.3999	0.3685	0.3921	0.4082	0.4368	0.4337	0.4008	0.4171	0.4004	0.4115	0.3961	0.3844	0.4153	0.4322	0.4373	0.4757	0.447	0.4017	0.4153	0.4179	0.4474	0.4789	0.5137	0.5164	0.5068	0.57	0.6378	0.6762	0.7272	0.703	0.7018	0.709	0.6657	0.7074	0.7194	0.7237	0.7701	0.7786	0.7984	0.8139	0.784	0.8151	0.8303	0.9123	0.9653	1.0289
0.4282	0.4425	0.4588	0.3534	0.362	0.3123	0.3531	0.4091	0.3757	0.3732	0.3692	0.3785	0.4078	0.4086	0.4454	0.4096	0.4269	0.4139	0.448	0.4994	0.4534	0.4092	0.401	0.4212	0.4403	0.4207	0.4252	0.4237	0.4244	0.4712	0.5351	0.5597	0.6064	0.6287	0.6073	0.6309	0.6183	0.6627	0.6798	0.6344	0.6805	0.6596	0.655	0.7121	0.6672	0.6992	0.686	0.7537	0.7735	0.863
0.4342	0.4017	0.3465	0.3628	0.4121	0.3951	0.3698	0.4185	0.3887	0.3843	0.3865	0.4062	0.4194	0.432	0.458	0.4287	0.4048	0.4561	0.3803	0.395	0.3533	0.4006	0.3927	0.3742	0.4084	0.3707	0.3594	0.3344	0.3473	0.3768	0.4162	0.4339	0.4793	0.4966	0.5116	0.5354	0.5127	0.5378	0.5357	0.5105	0.5728	0.5747	0.6156	0.6377	0.6652	0.7038	0.7288	0.7511	0.7069	0.7557
0.4729	0.4285	0.3946	0.4058	0.4086	0.3716	0.3894	0.3886	0.3909	0.4328	0.4686	0.4105	0.4667	0.4662	0.5123	0.4273	0.4177	0.4307	0.3507	0.3657	0.3429	0.4002	0.3934	0.325	0.3617	0.2912	0.2936	0.2966	0.3147	0.3489	0.3803	0.3929	0.406	0.4193	0.4212	0.4427	0.4334	0.4478	0.4404	0.4417	0.4523	0.4561	0.4873	0.5436	0.5814	0.6437	0.6995	0.7372	0.6839	0.6979
NaN	0.4174	0.4483	0.3911	0.4349	0.385	0.4552	0.3585	0.3412	0.3641	0.4202	0.4031	0.5232	0.4749	0.3985	0.3691	0.337	0.3556	0.3724	0.3139	0.3083	0.3203	0.3404	0.3064	0.3381	0.33	0.2916	0.2804	0.3063	0.2935	0.2934	0.3024	0.35	0.3588	0.3367	0.3396	0.35	0.357	0.3952	0.405	0.4445	0.4614	0.4852	0.5225	0.5165	0.5647	0.568	0.5891	0.5381	0.5503
NaN	NaN	NaN	NaN	NaN	NaN	NaN	NaN	NaN	NaN	NaN	NaN	NaN	NaN	0.3585	NaN	NaN	0.4268	NaN	NaN	NaN	0.343	0.357	NaN	0.3296	0.272	0.3833	0.3861	0.3	0.2758	0.2736	0.2826	0.3125	0.2979	0.2979	0.3063	0.3004	0.3281	0.3724	0.3598	0.3685	0.3636	0.363	0.4244	0.4122	0.4437	0.4496	0.5019	0.4993	0.4734
NaN	NaN	NaN	NaN	NaN	NaN	NaN	NaN	NaN	NaN	NaN	NaN	NaN	NaN	NaN	NaN	NaN	NaN	NaN	NaN	NaN	NaN	0.3713	NaN	NaN	NaN	NaN	NaN	NaN	NaN	NaN	NaN	NaN	NaN	NaN	NaN	NaN	0.384	0.3795	0.4098	0.4075	0.4223	0.4558	0.4414	0.4269	0.453	0.3696	0.3912	0.3856	0.4111
NaN	NaN	NaN	NaN	NaN	NaN	NaN	NaN	NaN	NaN	NaN	NaN	NaN	NaN	NaN	NaN	NaN	NaN	NaN	NaN	NaN	NaN	NaN	NaN	NaN	NaN	NaN	NaN	NaN	NaN	NaN	NaN	NaN	NaN	NaN	NaN	NaN	NaN	NaN	NaN	NaN	NaN	NaN	NaN	NaN	NaN	0.4656	0.4773	0.3974	0.318
NaN	NaN	NaN	NaN	NaN	NaN	NaN	NaN	NaN	NaN	NaN	NaN	NaN	NaN	NaN	NaN	NaN	NaN	NaN	NaN	NaN	NaN	NaN	NaN	NaN	NaN	NaN	NaN	NaN	NaN	NaN	NaN	NaN	NaN	NaN	NaN	NaN	NaN	NaN	NaN	NaN	NaN	NaN	NaN	NaN	NaN	NaN	NaN	NaN	NaN
NaN	NaN	NaN	NaN	NaN	NaN	NaN	NaN	NaN	NaN	NaN	NaN	NaN	NaN	NaN	NaN	NaN	NaN	NaN	NaN	NaN	NaN	NaN	NaN	NaN	NaN	NaN	NaN	NaN	NaN	NaN	NaN	NaN	NaN	NaN	NaN	NaN	NaN	NaN	NaN	NaN	NaN	NaN	NaN	NaN	NaN	NaN	NaN	NaN	NaN
NaN	NaN	NaN	NaN	NaN	NaN	NaN	NaN	NaN	NaN	NaN	NaN	NaN	NaN	NaN	NaN	NaN	NaN	NaN	NaN	NaN	NaN	NaN	NaN	NaN	NaN	NaN	NaN	NaN	NaN	NaN	NaN	NaN	NaN	NaN	NaN	NaN	NaN	NaN	NaN	NaN	NaN	NaN	NaN	NaN	NaN	NaN	NaN	NaN	NaN
NaN	NaN	NaN	NaN	NaN	NaN	NaN	NaN	NaN	NaN	NaN	NaN	NaN	NaN	NaN	NaN	NaN	NaN	NaN	NaN	NaN	NaN	NaN	NaN	NaN	NaN	NaN	NaN	NaN	NaN	NaN	NaN	NaN	NaN	NaN	NaN	NaN	NaN	NaN	NaN	NaN	NaN	NaN	NaN	NaN	NaN	NaN	NaN	NaN	NaN
NaN	NaN	NaN	NaN	NaN	NaN	NaN	NaN	NaN	NaN	NaN	NaN	NaN	NaN	NaN	NaN	NaN	NaN	NaN	NaN	NaN	NaN	NaN	NaN	NaN	NaN	NaN	NaN	NaN	NaN	NaN	NaN	NaN	NaN	NaN	NaN	NaN	NaN	NaN	NaN	NaN	NaN	NaN	NaN	NaN	NaN	NaN	NaN	NaN	NaN
NaN	NaN	NaN	NaN	NaN	NaN	NaN	NaN	NaN	NaN	NaN	NaN	NaN	NaN	NaN	NaN	NaN	NaN	NaN	NaN	NaN	NaN	NaN	NaN	NaN	NaN	NaN	NaN	NaN	NaN	NaN	NaN	NaN	NaN	NaN	NaN	NaN	NaN	NaN	NaN	NaN	NaN	NaN	NaN	NaN	NaN	NaN	NaN	NaN	NaN
NaN	NaN	NaN	NaN	NaN	NaN	NaN	NaN	NaN	NaN	NaN	NaN	NaN	NaN	NaN	NaN	NaN	NaN	NaN	NaN	NaN	NaN	NaN	NaN	NaN	NaN	NaN	NaN	NaN	NaN	NaN	NaN	NaN	NaN	NaN	NaN	NaN	NaN	NaN	NaN	NaN	NaN	NaN	NaN	NaN	NaN	NaN	NaN	NaN	NaN
NaN	NaN	NaN	NaN	NaN	NaN	NaN	NaN	NaN	NaN	NaN	NaN	NaN	NaN	NaN	NaN	NaN	NaN	NaN	NaN	NaN	NaN	NaN	NaN	NaN	NaN	NaN	NaN	NaN	NaN	NaN	NaN	NaN	NaN	NaN	NaN	NaN	NaN	NaN	NaN	NaN	NaN	NaN	NaN	NaN	NaN	NaN	NaN	NaN	NaN
NaN	NaN	NaN	NaN	NaN	NaN	NaN	NaN	NaN	NaN	NaN	NaN	NaN	NaN	NaN	NaN	NaN	NaN	NaN	NaN	NaN	NaN	NaN	NaN	NaN	NaN	NaN	NaN	NaN	NaN	NaN	NaN	NaN	NaN	NaN	NaN	NaN	NaN	NaN	NaN	NaN	NaN	NaN	NaN	NaN	NaN	NaN	NaN	NaN	NaN
NaN	NaN	NaN	NaN	NaN	NaN	NaN	NaN	NaN	NaN	NaN	NaN	NaN	NaN	NaN	NaN	NaN	NaN	NaN	NaN	NaN	NaN	NaN	NaN	NaN	NaN	NaN	NaN	NaN	NaN	NaN	NaN	NaN	NaN	NaN	NaN	NaN	NaN	NaN	NaN	NaN	NaN	NaN	NaN	NaN	NaN	NaN	NaN	NaN	NaN
NaN	NaN	NaN	NaN	NaN	NaN	NaN	NaN	NaN	NaN	NaN	NaN	NaN	NaN	NaN	NaN	NaN	NaN	NaN	NaN	NaN	NaN	NaN	NaN	NaN	NaN	NaN	NaN	NaN	NaN	NaN	NaN	NaN	NaN	NaN	NaN	NaN	NaN	NaN	NaN	NaN	NaN	NaN	NaN	NaN	NaN	NaN	NaN	NaN	NaN
NaN	NaN	NaN	NaN	NaN	NaN	NaN	NaN	NaN	NaN	NaN	NaN	NaN	NaN	NaN	NaN	NaN	NaN	NaN	NaN	NaN	NaN	NaN	NaN	NaN	NaN	NaN	NaN	NaN	NaN	NaN	NaN	NaN	NaN	NaN	NaN	NaN	NaN	NaN	NaN	NaN	NaN	NaN	NaN	NaN	NaN	NaN	NaN	NaN	NaN
NaN	NaN	NaN	NaN	NaN	NaN	NaN	NaN	NaN	NaN	NaN	NaN	NaN	NaN	NaN	NaN	NaN	NaN	NaN	NaN	NaN	NaN	NaN	NaN	NaN	NaN	NaN	NaN	NaN	NaN	NaN	NaN	NaN	NaN	NaN	NaN	NaN	NaN	NaN	NaN	NaN	NaN	NaN	NaN	NaN	NaN	NaN	NaN	NaN	NaN
NaN	NaN	NaN	NaN	NaN	NaN	NaN	NaN	NaN	NaN	NaN	NaN	NaN	NaN	NaN	NaN	NaN	NaN	NaN	NaN	NaN	NaN	NaN	NaN	NaN	NaN	NaN	NaN	NaN	NaN	NaN	NaN	NaN	NaN	NaN	NaN	NaN	NaN	NaN	NaN	NaN	NaN	NaN	NaN	NaN	NaN	NaN	NaN	NaN	NaN
KO1
0.5113	0.5599	0.59	0.5855	0.5391	0.591	0.5363	0.556	0.4793	0.486	0.4768	0.4938	0.5611	0.5514	0.5813	0.6378	0.7171	0.6989	0.7112	0.6991	0.7256	0.8112	0.8617	0.8586	0.861	0.7663	0.8347	0.9668	1.088	1.2653	1.1608	1.0743	1.0697	1.0246	1.2004	1.3154	1.4524	1.4091	1.6085	1.7284	1.5859	1.5742	1.5575	1.8146	1.7648	1.8461	1.9259	1.8081	1.921	1.9523
0.6207	0.6798	0.646	0.5625	0.6024	0.5443	0.5995	0.6374	0.6153	0.736	0.773	0.8216	0.8237	0.7726	0.8416	0.9133	1.0381	1.0602	1.0528	1.0978	1.277	1.4108	1.5229	1.5261	1.5016	1.323	1.4859	1.6049	1.7381	2.1148	2.031	2.0723	2.0351	1.8603	2.0304	2.1399	2.384	2.4591	2.5961	2.6155	2.5812	2.7091	2.8431	2.983	2.8802	2.8781	2.8445	2.806	2.8912	2.8162
0.5842	0.62	0.6337	0.5828	0.5756	0.478	0.4764	0.5306	0.5628	0.6734	0.7435	0.7902	0.8143	0.8289	0.9081	0.9766	1.0375	1.0543	1.0838	1.0624	1.1773	1.3484	1.4119	1.458	1.4141	1.2049	1.3055	1.3725	1.4949	1.9428	1.8557	1.9735	1.9102	1.8259	1.8995	2.0007	2.1565	2.4205	2.4832	2.4592	2.4918	2.5361	2.5541	2.6896	2.6451	2.6904	2.7629	2.6061	2.7354	2.6497
0.5255	0.5902	0.6278	0.5691	0.5128	0.461	0.4323	0.4801	0.6024	0.6657	0.6926	0.7264	0.6948	0.7122	0.8272	0.8557	0.8821	0.9168	0.9125	0.9064	1.0321	1.176	1.248	1.2389	1.1433	0.9968	1.0277	1.0305	1.1726	1.4874	1.4018	1.4934	1.4352	1.4812	1.6674	1.7205	1.7585	1.912	1.9105	1.9426	1.9812	2.0968	2.0567	2.1382	2.1159	2.2361	2.3486	2.2778	2.4057	2.3564
0.4503	0.5373	0.6344	0.6281	0.5653	0.5165	0.4752	0.5061	0.5935	0.6227	0.6268	0.6714	0.6959	0.7108	0.781	0.7272	0.737	0.7489	0.7665	0.7897	0.9178	0.981	1.0085	1.0216	0.8787	0.7387	0.7613	0.7803	0.9207	1.1492	1.0266	1.0904	0.9814	1.04	1.2056	1.2996	1.3923	1.4967	1.3975	1.4071	1.4328	1.5814	1.6713	1.7507	1.7276	1.8475	1.8853	1.7765	1.9773	1.9627
0.389	0.4536	0.555	0.5773	0.4724	0.4637	0.4594	0.5375	0.5836	0.5672	0.5581	0.5968	0.6507	0.6603	0.6917	0.6127	0.5599	0.5858	0.6868	0.691	0.7427	0.8156	0.7719	0.7612	0.745	0.6815	0.7256	0.7199	0.7745	0.8895	0.8187	0.8478	0.784	0.8222	0.887	1.0276	1.1124	1.2056	1.1497	1.1421	1.1396	1.2107	1.2779	1.3642	1.361	1.5218	1.592	1.5018	1.6551	1.5834
0.4517	0.4233	0.4985	0.4988	0.4164	0.4655	0.4803	0.5007	0.565	0.5441	0.549	0.5871	0.6161	0.7206	0.7714	0.6858	0.6493	0.6631	0.6894	0.6919	0.6736	0.7015	0.632	0.6567	0.6662	0.6265	0.5999	0.6148	0.6296	0.7021	0.649	0.6743	0.6348	0.6115	0.7202	0.8247	0.928	0.9556	0.9307	0.8405	0.8383	0.9517	1.0421	1.1518	1.0805	1.1582	1.291	1.1927	1.4256	1.3567
0.5694	0.5234	0.5914	0.5463	0.42	0.5103	0.5102	0.57	0.6154	0.5289	0.5608	0.5992	0.677	0.7584	0.7932	0.7088	0.6292	0.6137	0.7076	0.7798	0.7298	0.6824	0.6223	0.6062	0.6309	0.7045	0.6125	0.6533	0.6363	0.6419	0.663	0.6795	0.6891	0.6932	0.7541	0.772	0.7442	0.795	0.7366	0.7374	0.7001	0.8013	0.8573	0.9671	0.9641	1.0176	1.1613	1.0991	1.2294	1.1712
0.6079	0.6087	0.7178	0.7113	0.5584	0.6395	0.601	0.6612	0.7071	0.602	0.6247	0.6753	0.7736	0.8645	0.8768	0.7962	0.6644	0.6549	0.7235	0.7518	0.7158	0.7175	0.6442	0.6481	0.6966	0.787	0.7184	0.7197	0.7085	0.6242	0.6162	0.5985	0.5927	0.6175	0.6496	0.6641	0.6048	0.6592	0.5892	0.5782	0.5487	0.608	0.6601	0.7293	0.7012	0.8166	0.9565	0.8752	1.0233	0.9102
0.5888	0.5809	0.7225	0.6999	0.5497	0.6211	0.6428	0.6864	0.7499	0.7211	0.7061	0.7863	0.9143	1.0293	1.0662	0.9608	0.8331	0.8392	0.8429	0.8574	0.7826	0.7066	0.5975	0.5988	0.6758	0.9105	0.8045	0.8226	0.7762	0.5634	0.5854	0.5483	0.5667	0.6033	0.612	0.578	0.5353	0.5744	0.5068	0.5201	0.5344	0.5538	0.5575	0.6122	0.6047	0.6968	0.7441	0.7201	0.8598	0.7653
0.6394	0.6289	0.7674	0.7017	0.5518	0.6427	0.6827	0.7598	0.8575	0.801	0.7611	0.7974	0.8923	0.9845	1.0268	0.9458	0.8225	0.8633	0.9051	0.9166	0.9287	0.7456	0.6509	0.6643	0.7213	0.9929	0.9072	0.9207	0.8216	0.5702	0.6529	0.5444	0.6001	0.6746	0.6322	0.6204	0.5923	0.5826	0.5843	0.5775	0.5713	0.5714	0.5392	0.4887	0.4735	0.5098	0.5676	0.5333	0.6997	0.6356
0.5277	0.5413	0.7024	0.7536	0.6691	0.7756	0.7851	0.8497	0.9113	0.8208	0.8276	0.8865	0.944	1.0128	0.9769	0.8592	0.8144	0.8821	1.0097	1.0836	1.0465	0.9569	0.8322	0.8452	0.8826	1.0758	0.9297	0.9039	0.8192	0.5885	0.6811	0.5776	0.6359	0.6796	0.7175	0.7576	0.6488	0.6237	0.6885	0.691	0.6574	0.596	0.5386	0.4889	0.447	0.4751	0.4746	0.4705	0.5523	0.4733
0.5382	0.5002	0.6518	0.6146	0.549	0.6331	0.6196	0.7009	0.7924	0.7817	0.7997	0.886	0.9536	0.9577	0.9998	0.9401	0.8795	1.0121	1.1515	1.2233	1.2111	1.0671	0.9196	0.9257	0.9695	1.1949	1.0117	0.9931	0.9307	0.715	0.8596	0.7456	0.7812	0.7867	0.7666	0.6971	0.6378	0.5944	0.5953	0.6651	0.7362	0.6698	0.6109	0.5201	0.5014	0.46	0.4536	0.4552	0.5083	0.4689
0.4183	0.3086	0.4277	0.3913	0.2992	0.3235	0.4948	0.5839	0.5691	0.6577	0.5762	0.6567	0.7342	0.6456	0.821	0.7391	0.6514	0.7606	1.047	1.2014	1.051	0.968	0.8261	0.829	0.8645	1.1755	1.0951	1.1553	1.1674	0.8706	1.0379	0.8859	0.8826	0.9023	0.8692	0.7543	0.6707	0.5844	0.6043	0.6698	0.7858	0.7326	0.6088	0.4937	0.4906	0.4867	0.4779	0.5287	0.5248	0.4497
NaN	NaN	NaN	NaN	NaN	NaN	NaN	NaN	NaN	NaN	NaN	NaN	NaN	NaN	0.6414	NaN	NaN	NaN	0.7918	0.9154	0.6539	0.6417	0.4407	0.5215	0.3178	0.6261	0.708	1.0926	0.8281	0.6517	0.8217	0.748	0.8387	0.8213	0.7853	0.7246	0.6931	0.6687	0.6864	0.7419	0.7562	0.7198	0.6374	0.5363	0.5523	0.4665	0.4385	0.4928	0.4907	0.4367
NaN	NaN	NaN	NaN	NaN	NaN	NaN	NaN	NaN	NaN	NaN	NaN	NaN	NaN	NaN	NaN	NaN	NaN	NaN	NaN	NaN	NaN	NaN	NaN	NaN	NaN	NaN	NaN	NaN	NaN	0.6715	NaN	NaN	1.0902	NaN	0.9827	0.2985	0.6674	0.6021	0.8371	0.8098	0.8271	0.7724	0.6195	0.632	0.5757	0.5179	0.5565	0.4944	0.4306
NaN	NaN	NaN	NaN	NaN	NaN	NaN	NaN	NaN	NaN	NaN	NaN	NaN	NaN	NaN	NaN	NaN	NaN	NaN	NaN	NaN	NaN	NaN	NaN	NaN	NaN	NaN	NaN	NaN	NaN	NaN	NaN	NaN	NaN	NaN	NaN	NaN	NaN	0.6897	NaN	0.8331	0.83	NaN	NaN	NaN	0.7651	0.5352	0.5202	0.5157	0.4749
NaN	NaN	NaN	NaN	NaN	NaN	NaN	NaN	NaN	NaN	NaN	NaN	NaN	NaN	NaN	NaN	NaN	NaN	NaN	NaN	NaN	NaN	NaN	NaN	NaN	NaN	NaN	NaN	NaN	NaN	NaN	NaN	NaN	NaN	NaN	NaN	NaN	NaN	NaN	NaN	NaN	NaN	NaN	NaN	NaN	NaN	NaN	NaN	NaN	NaN
NaN	NaN	NaN	NaN	NaN	NaN	NaN	NaN	NaN	NaN	NaN	NaN	NaN	NaN	NaN	NaN	NaN	NaN	NaN	NaN	NaN	NaN	NaN	NaN	NaN	NaN	NaN	NaN	NaN	NaN	NaN	NaN	NaN	NaN	NaN	NaN	NaN	NaN	NaN	NaN	NaN	NaN	NaN	NaN	NaN	NaN	NaN	NaN	NaN	NaN
NaN	NaN	NaN	NaN	NaN	NaN	NaN	NaN	NaN	NaN	NaN	NaN	NaN	NaN	NaN	NaN	NaN	NaN	NaN	NaN	NaN	NaN	NaN	NaN	NaN	NaN	NaN	NaN	NaN	NaN	NaN	NaN	NaN	NaN	NaN	NaN	NaN	NaN	NaN	NaN	NaN	NaN	NaN	NaN	NaN	NaN	NaN	NaN	NaN	NaN
NaN	NaN	NaN	NaN	NaN	NaN	NaN	NaN	NaN	NaN	NaN	NaN	NaN	NaN	NaN	NaN	NaN	NaN	NaN	NaN	NaN	NaN	NaN	NaN	NaN	NaN	NaN	NaN	NaN	NaN	NaN	NaN	NaN	NaN	NaN	NaN	NaN	NaN	NaN	NaN	NaN	NaN	NaN	NaN	NaN	NaN	NaN	NaN	NaN	NaN
NaN	NaN	NaN	NaN	NaN	NaN	NaN	NaN	NaN	NaN	NaN	NaN	NaN	NaN	NaN	NaN	NaN	NaN	NaN	NaN	NaN	NaN	NaN	NaN	NaN	NaN	NaN	NaN	NaN	NaN	NaN	NaN	NaN	NaN	NaN	NaN	NaN	NaN	NaN	NaN	NaN	NaN	NaN	NaN	NaN	NaN	NaN	NaN	NaN	NaN
NaN	NaN	NaN	NaN	NaN	NaN	NaN	NaN	NaN	NaN	NaN	NaN	NaN	NaN	NaN	NaN	NaN	NaN	NaN	NaN	NaN	NaN	NaN	NaN	NaN	NaN	NaN	NaN	NaN	NaN	NaN	NaN	NaN	NaN	NaN	NaN	NaN	NaN	NaN	NaN	NaN	NaN	NaN	NaN	NaN	NaN	NaN	NaN	NaN	NaN
NaN	NaN	NaN	NaN	NaN	NaN	NaN	NaN	NaN	NaN	NaN	NaN	NaN	NaN	NaN	NaN	NaN	NaN	NaN	NaN	NaN	NaN	NaN	NaN	NaN	NaN	NaN	NaN	NaN	NaN	NaN	NaN	NaN	NaN	NaN	NaN	NaN	NaN	NaN	NaN	NaN	NaN	NaN	NaN	NaN	NaN	NaN	NaN	NaN	NaN
NaN	NaN	NaN	NaN	NaN	NaN	NaN	NaN	NaN	NaN	NaN	NaN	NaN	NaN	NaN	NaN	NaN	NaN	NaN	NaN	NaN	NaN	NaN	NaN	NaN	NaN	NaN	NaN	NaN	NaN	NaN	NaN	NaN	NaN	NaN	NaN	NaN	NaN	NaN	NaN	NaN	NaN	NaN	NaN	NaN	NaN	NaN	NaN	NaN	NaN
NaN	NaN	NaN	NaN	NaN	NaN	NaN	NaN	NaN	NaN	NaN	NaN	NaN	NaN	NaN	NaN	NaN	NaN	NaN	NaN	NaN	NaN	NaN	NaN	NaN	NaN	NaN	NaN	NaN	NaN	NaN	NaN	NaN	NaN	NaN	NaN	NaN	NaN	NaN	NaN	NaN	NaN	NaN	NaN	NaN	NaN	NaN	NaN	NaN	NaN
NaN	NaN	NaN	NaN	NaN	NaN	NaN	NaN	NaN	NaN	NaN	NaN	NaN	NaN	NaN	NaN	NaN	NaN	NaN	NaN	NaN	NaN	NaN	NaN	NaN	NaN	NaN	NaN	NaN	NaN	NaN	NaN	NaN	NaN	NaN	NaN	NaN	NaN	NaN	NaN	NaN	NaN	NaN	NaN	NaN	NaN	NaN	NaN	NaN	NaN
NaN	NaN	NaN	NaN	NaN	NaN	NaN	NaN	NaN	NaN	NaN	NaN	NaN	NaN	NaN	NaN	NaN	NaN	NaN	NaN	NaN	NaN	NaN	NaN	NaN	NaN	NaN	NaN	NaN	NaN	NaN	NaN	NaN	NaN	NaN	NaN	NaN	NaN	NaN	NaN	NaN	NaN	NaN	NaN	NaN	NaN	NaN	NaN	NaN	NaN
NaN	NaN	NaN	NaN	NaN	NaN	NaN	NaN	NaN	NaN	NaN	NaN	NaN	NaN	NaN	NaN	NaN	NaN	NaN	NaN	NaN	NaN	NaN	NaN	NaN	NaN	NaN	NaN	NaN	NaN	NaN	NaN	NaN	NaN	NaN	NaN	NaN	NaN	NaN	NaN	NaN	NaN	NaN	NaN	NaN	NaN	NaN	NaN	NaN	NaN
NaN	NaN	NaN	NaN	NaN	NaN	NaN	NaN	NaN	NaN	NaN	NaN	NaN	NaN	NaN	NaN	NaN	NaN	NaN	NaN	NaN	NaN	NaN	NaN	NaN	NaN	NaN	NaN	NaN	NaN	NaN	NaN	NaN	NaN	NaN	NaN	NaN	NaN	NaN	NaN	NaN	NaN	NaN	NaN	NaN	NaN	NaN	NaN	NaN	NaN
NaN	NaN	NaN	NaN	NaN	NaN	NaN	NaN	NaN	NaN	NaN	NaN	NaN	NaN	NaN	NaN	NaN	NaN	NaN	NaN	NaN	NaN	NaN	NaN	NaN	NaN	NaN	NaN	NaN	NaN	NaN	NaN	NaN	NaN	NaN	NaN	NaN	NaN	NaN	NaN	NaN	NaN	NaN	NaN	NaN	NaN	NaN	NaN	NaN	NaN
0.4953	0.547	0.5756	0.5613	0.486	0.4357	0.4584	0.4686	0.4322	0.5106	0.4812	0.4557	0.4604	0.4697	0.5254	0.5598	0.64	0.6709	0.6917	0.6912	0.7558	0.8479	0.8282	0.8825	0.7386	0.7341	0.8891	1.0743	1.1216	1.292	1.215	1.2331	1.2693	1.2692	1.3281	1.3757	1.4429	1.525	1.6395	1.6428	1.5662	1.5707	1.7	1.7172	1.6766	1.5041	1.7124	1.7429	1.8294	1.7999
0.5413	0.5302	0.5427	0.5088	0.5391	0.4168	0.4243	0.4465	0.4613	0.6151	0.6977	0.6778	0.6094	0.5914	0.5629	0.6326	0.8438	0.8867	0.9747	1.0082	1.1462	1.2889	1.4099	1.4485	1.3687	1.1519	1.2939	1.4215	1.5412	1.9046	1.7527	1.8381	1.8738	1.9702	2.0826	2.1539	2.2986	2.337	2.1847	2.2199	2.1487	2.2171	2.333	2.3307	2.2588	2.2633	2.4062	2.3531	2.5445	2.591
0.4628	0.4104	0.4152	0.396	0.4436	0.3915	0.3719	0.391	0.4137	0.5266	0.6535	0.6381	0.5572	0.5759	0.5945	0.6694	0.7873	0.7922	0.8479	0.8648	1.004	1.1715	1.3043	1.3491	1.2638	1.0865	1.2301	1.2962	1.4078	1.8044	1.7001	1.7318	1.7372	1.718	1.8634	1.9694	2.1374	2.157	2.0769	2.0884	2.0248	2.0795	2.0664	2.0985	2.0029	2.0517	2.1993	2.0715	2.2974	2.3346
0.368	0.3716	0.3879	0.3686	0.3705	0.3352	0.3498	0.3335	0.3465	0.465	0.5165	0.5064	0.4785	0.4926	0.5147	0.5539	0.6592	0.6684	0.7031	0.6615	0.7852	0.9441	1.0714	1.1538	1.0957	0.9384	0.9748	1.0002	1.1153	1.3966	1.296	1.4074	1.4177	1.3729	1.501	1.5762	1.6536	1.7725	1.7363	1.8269	1.769	1.8107	1.7879	1.8123	1.7579	1.7699	1.8896	1.7789	1.9703	1.9585
0.3293	0.3201	0.3657	0.401	0.3318	0.3318	0.356	0.3545	0.427	0.4506	0.4683	0.4578	0.4424	0.5129	0.5384	0.5914	0.6296	0.5921	0.5994	0.6057	0.6805	0.738	0.8889	0.9182	0.8436	0.7369	0.7419	0.8277	0.9041	1.1933	1.042	1.0793	1.084	1.0841	1.2384	1.2291	1.3277	1.3667	1.3316	1.3742	1.3407	1.5159	1.4725	1.5198	1.4963	1.4832	1.5706	1.5171	1.6547	1.6557
0.3719	0.4006	0.451	0.4425	0.3684	0.3861	0.3979	0.3969	0.452	0.46	0.4029	0.3832	0.4159	0.4783	0.5256	0.4941	0.4944	0.507	0.5396	0.5557	0.5985	0.6734	0.7312	0.7977	0.8017	0.6784	0.6805	0.6282	0.6776	0.8353	0.7897	0.7914	0.786	0.799	0.9262	0.962	1.0439	1.0983	1.0902	1.1285	1.0209	1.1582	1.1499	1.2017	1.1828	1.2022	1.3336	1.2185	1.3868	1.3871
0.4345	0.4273	0.4872	0.4905	0.3663	0.4052	0.4645	0.465	0.5355	0.4607	0.3969	0.421	0.4753	0.5573	0.6378	0.6145	0.552	0.5585	0.5371	0.4941	0.5012	0.5314	0.5573	0.6023	0.6005	0.6198	0.5946	0.5752	0.5577	0.6179	0.586	0.5585	0.51	0.5342	0.629	0.6736	0.7856	0.8322	0.8035	0.869	0.8207	0.9118	0.9474	0.996	0.9775	0.9893	1.0515	0.9425	1.0921	1.0725
0.4632	0.4457	0.4898	0.5273	0.4284	0.4731	0.5083	0.5176	0.5927	0.5211	0.4704	0.519	0.6113	0.671	0.7695	0.7056	0.5805	0.5752	0.5366	0.5738	0.56	0.5133	0.4782	0.4602	0.4962	0.5993	0.5533	0.5604	0.5484	0.5283	0.5606	0.5971	0.6145	0.6082	0.6796	0.5713	0.5769	0.6611	0.6095	0.655	0.6189	0.7198	0.7805	0.8692	0.8671	0.8636	0.9781	0.8702	1.0007	1.0391
0.4998	0.513	0.5735	0.6227	0.5123	0.571	0.5928	0.5616	0.6957	0.6267	0.5546	0.5975	0.7456	0.8044	0.9036	0.8762	0.7379	0.7559	0.7394	0.7375	0.7405	0.7289	0.6965	0.7052	0.6815	0.7854	0.7289	0.7214	0.6377	0.4996	0.5614	0.5153	0.5475	0.5611	0.5787	0.5262	0.5079	0.4872	0.499	0.5222	0.4823	0.5508	0.6272	0.7034	0.6697	0.6575	0.7225	0.6034	0.7477	0.7767
0.542	0.5447	0.5835	0.6549	0.5306	0.6317	0.6987	0.6863	0.8149	0.7623	0.6888	0.7481	0.793	0.8601	0.9452	0.9196	0.8178	0.9032	0.9048	0.9675	0.9021	0.8115	0.7277	0.7481	0.7956	0.975	0.9733	0.8953	0.788	0.5738	0.5785	0.5614	0.585	0.5598	0.515	0.4625	0.4859	0.5159	0.4947	0.5277	0.5191	0.5288	0.531	0.5479	0.4974	0.4394	0.4597	0.3871	0.485	0.5256
0.6564	0.6739	0.7173	0.7542	0.6057	0.6423	0.7332	0.7121	0.8579	0.7812	0.7031	0.745	0.8845	1.0191	1.1292	1.0965	1.0007	0.9805	0.9775	0.9822	0.9605	0.9289	0.8681	0.9316	0.9863	1.1266	1.1049	1.0444	0.9423	0.69	0.7361	0.721	0.7251	0.6391	0.5785	0.5131	0.4828	0.4936	0.5117	0.5483	0.4934	0.4107	0.4296	0.4195	0.4186	0.3945	0.3689	0.3282	0.3459	0.3782
0.6124	0.6843	0.7628	0.8375	0.6988	0.7032	0.7518	0.7916	0.9051	0.844	0.7814	0.848	0.9899	1.1036	1.2257	1.2112	1.075	1.0966	1.0863	1.1097	1.0838	1.0353	1.0077	1.0436	1.141	1.2775	1.1752	1.0958	0.9607	0.754	0.7955	0.8283	0.8318	0.8113	0.7141	0.6381	0.5773	0.5975	0.64	0.6231	0.6026	0.5074	0.5021	0.44	0.4558	0.3925	0.4218	0.4298	0.3831	0.3757
0.6411	0.7157	0.8405	0.8577	0.7175	0.7138	0.7307	0.7646	0.9354	0.9069	0.8471	0.9318	1.0825	1.1748	1.2538	1.2164	1.0633	1.1583	1.1733	1.1922	1.2196	1.1639	1.1281	1.1525	1.2397	1.388	1.309	1.2071	1.0647	0.8569	0.929	0.9246	0.9884	0.8903	0.8177	0.7381	0.7132	0.6797	0.7041	0.6391	0.6071	0.5219	0.5143	0.4654	0.4963	0.4696	0.4386	0.5072	0.4307	0.4246
NaN	NaN	NaN	1.1561	0.9727	NaN	0.3341	0.9225	0.7907	0.9535	NaN	NaN	1.3657	1.3416	1.4035	0.9729	1.2635	1.0762	1.106	1.5402	1.374	1.1865	1.2483	1.4449	1.3806	1.5379	1.3745	1.2423	1.0639	0.8503	0.958	0.9756	0.9993	0.9476	0.8989	0.8577	0.7384	0.7229	0.7792	0.7484	0.7557	0.6106	0.5873	0.5099	0.5591	0.5541	0.4702	0.574	0.4905	0.4879
NaN	NaN	NaN	NaN	NaN	NaN	NaN	NaN	NaN	NaN	NaN	NaN	NaN	NaN	NaN	NaN	NaN	NaN	NaN	NaN	NaN	NaN	1.5922	NaN	NaN	1.6093	NaN	NaN	1.0915	0.6918	1.2453	0.8748	0.8499	0.9471	0.7779	1.0942	0.9301	0.9409	0.9793	0.915	0.8671	0.7166	0.6863	0.5965	0.5801	0.5742	0.4966	0.6229	0.4865	0.4945
NaN	NaN	NaN	NaN	NaN	NaN	NaN	NaN	NaN	NaN	NaN	NaN	NaN	NaN	NaN	NaN	NaN	NaN	NaN	NaN	NaN	NaN	NaN	NaN	NaN	NaN	NaN	NaN	NaN	NaN	NaN	NaN	NaN	NaN	NaN	NaN	NaN	NaN	NaN	NaN	NaN	NaN	NaN	0.4144	0.3548	0.3728	0.4141	0.5405	0.4826	0.5056
NaN	NaN	NaN	NaN	NaN	NaN	NaN	NaN	NaN	NaN	NaN	NaN	NaN	NaN	NaN	NaN	NaN	NaN	NaN	NaN	NaN	NaN	NaN	NaN	NaN	NaN	NaN	NaN	NaN	NaN	NaN	NaN	NaN	NaN	NaN	NaN	NaN	NaN	NaN	NaN	NaN	NaN	NaN	NaN	NaN	NaN	NaN	NaN	NaN	NaN
NaN	NaN	NaN	NaN	NaN	NaN	NaN	NaN	NaN	NaN	NaN	NaN	NaN	NaN	NaN	NaN	NaN	NaN	NaN	NaN	NaN	NaN	NaN	NaN	NaN	NaN	NaN	NaN	NaN	NaN	NaN	NaN	NaN	NaN	NaN	NaN	NaN	NaN	NaN	NaN	NaN	NaN	NaN	NaN	NaN	NaN	NaN	NaN	NaN	NaN
NaN	NaN	NaN	NaN	NaN	NaN	NaN	NaN	NaN	NaN	NaN	NaN	NaN	NaN	NaN	NaN	NaN	NaN	NaN	NaN	NaN	NaN	NaN	NaN	NaN	NaN	NaN	NaN	NaN	NaN	NaN	NaN	NaN	NaN	NaN	NaN	NaN	NaN	NaN	NaN	NaN	NaN	NaN	NaN	NaN	NaN	NaN	NaN	NaN	NaN
NaN	NaN	NaN	NaN	NaN	NaN	NaN	NaN	NaN	NaN	NaN	NaN	NaN	NaN	NaN	NaN	NaN	NaN	NaN	NaN	NaN	NaN	NaN	NaN	NaN	NaN	NaN	NaN	NaN	NaN	NaN	NaN	NaN	NaN	NaN	NaN	NaN	NaN	NaN	NaN	NaN	NaN	NaN	NaN	NaN	NaN	NaN	NaN	NaN	NaN
NaN	NaN	NaN	NaN	NaN	NaN	NaN	NaN	NaN	NaN	NaN	NaN	NaN	NaN	NaN	NaN	NaN	NaN	NaN	NaN	NaN	NaN	NaN	NaN	NaN	NaN	NaN	NaN	NaN	NaN	NaN	NaN	NaN	NaN	NaN	NaN	NaN	NaN	NaN	NaN	NaN	NaN	NaN	NaN	NaN	NaN	NaN	NaN	NaN	NaN
NaN	NaN	NaN	NaN	NaN	NaN	NaN	NaN	NaN	NaN	NaN	NaN	NaN	NaN	NaN	NaN	NaN	NaN	NaN	NaN	NaN	NaN	NaN	NaN	NaN	NaN	NaN	NaN	NaN	NaN	NaN	NaN	NaN	NaN	NaN	NaN	NaN	NaN	NaN	NaN	NaN	NaN	NaN	NaN	NaN	NaN	NaN	NaN	NaN	NaN
NaN	NaN	NaN	NaN	NaN	NaN	NaN	NaN	NaN	NaN	NaN	NaN	NaN	NaN	NaN	NaN	NaN	NaN	NaN	NaN	NaN	NaN	NaN	NaN	NaN	NaN	NaN	NaN	NaN	NaN	NaN	NaN	NaN	NaN	NaN	NaN	NaN	NaN	NaN	NaN	NaN	NaN	NaN	NaN	NaN	NaN	NaN	NaN	NaN	NaN
NaN	NaN	NaN	NaN	NaN	NaN	NaN	NaN	NaN	NaN	NaN	NaN	NaN	NaN	NaN	NaN	NaN	NaN	NaN	NaN	NaN	NaN	NaN	NaN	NaN	NaN	NaN	NaN	NaN	NaN	NaN	NaN	NaN	NaN	NaN	NaN	NaN	NaN	NaN	NaN	NaN	NaN	NaN	NaN	NaN	NaN	NaN	NaN	NaN	NaN
NaN	NaN	NaN	NaN	NaN	NaN	NaN	NaN	NaN	NaN	NaN	NaN	NaN	NaN	NaN	NaN	NaN	NaN	NaN	NaN	NaN	NaN	NaN	NaN	NaN	NaN	NaN	NaN	NaN	NaN	NaN	NaN	NaN	NaN	NaN	NaN	NaN	NaN	NaN	NaN	NaN	NaN	NaN	NaN	NaN	NaN	NaN	NaN	NaN	NaN
NaN	NaN	NaN	NaN	NaN	NaN	NaN	NaN	NaN	NaN	NaN	NaN	NaN	NaN	NaN	NaN	NaN	NaN	NaN	NaN	NaN	NaN	NaN	NaN	NaN	NaN	NaN	NaN	NaN	NaN	NaN	NaN	NaN	NaN	NaN	NaN	NaN	NaN	NaN	NaN	NaN	NaN	NaN	NaN	NaN	NaN	NaN	NaN	NaN	NaN
NaN	NaN	NaN	NaN	NaN	NaN	NaN	NaN	NaN	NaN	NaN	NaN	NaN	NaN	NaN	NaN	NaN	NaN	NaN	NaN	NaN	NaN	NaN	NaN	NaN	NaN	NaN	NaN	NaN	NaN	NaN	NaN	NaN	NaN	NaN	NaN	NaN	NaN	NaN	NaN	NaN	NaN	NaN	NaN	NaN	NaN	NaN	NaN	NaN	NaN
NaN	NaN	NaN	NaN	NaN	NaN	NaN	NaN	NaN	NaN	NaN	NaN	NaN	NaN	NaN	NaN	NaN	NaN	NaN	NaN	NaN	NaN	NaN	NaN	NaN	NaN	NaN	NaN	NaN	NaN	NaN	NaN	NaN	NaN	NaN	NaN	NaN	NaN	NaN	NaN	NaN	NaN	NaN	NaN	NaN	NaN	NaN	NaN	NaN	NaN
NaN	NaN	NaN	NaN	NaN	NaN	NaN	NaN	NaN	NaN	NaN	NaN	NaN	NaN	NaN	NaN	NaN	NaN	NaN	NaN	NaN	NaN	NaN	NaN	NaN	NaN	NaN	NaN	NaN	NaN	NaN	NaN	NaN	NaN	NaN	NaN	NaN	NaN	NaN	NaN	NaN	NaN	NaN	NaN	NaN	NaN	NaN	NaN	NaN	NaN
NaN	NaN	NaN	NaN	NaN	NaN	NaN	NaN	NaN	NaN	NaN	NaN	NaN	NaN	NaN	NaN	NaN	NaN	NaN	NaN	NaN	NaN	NaN	NaN	NaN	NaN	NaN	NaN	NaN	NaN	NaN	NaN	NaN	NaN	NaN	NaN	NaN	NaN	NaN	NaN	NaN	NaN	NaN	NaN	NaN	NaN	NaN	NaN	NaN	NaN
NaN	NaN	NaN	NaN	NaN	NaN	NaN	NaN	NaN	NaN	NaN	NaN	NaN	NaN	NaN	NaN	NaN	NaN	NaN	NaN	NaN	NaN	NaN	NaN	NaN	NaN	NaN	NaN	NaN	NaN	NaN	NaN	NaN	NaN	NaN	NaN	NaN	NaN	NaN	NaN	NaN	NaN	NaN	NaN	NaN	NaN	NaN	NaN	NaN	NaN
0.9998	1.014	0.9975	1.0038	1.0403	1.1481	1.1087	1.3526	1.3198	1.1865	1.2364	1.0398	1.0369	1.1059	1.1713	1.2802	1.3098	1.3826	1.366	1.3959	1.3696	1.4792	1.6137	1.7375	1.9675	2.1083	2.0389	2.2592	2.2999	2.4302	2.5854	2.5667	2.5189	2.5232	2.3763	2.2335	2.5384	2.554	2.7021	2.6361	2.5719	2.5391	2.6094	2.7731	2.8677	3.0726	3.0311	2.9559	2.9008	2.8069
1.1118	1.0377	1.0704	1.0473	1.1132	1.2511	1.2153	1.4543	1.4561	1.3458	1.4384	1.2852	1.3875	1.4252	1.4834	1.5499	1.6881	1.7609	1.7155	1.7887	1.7438	1.8148	1.9767	2.127	2.3338	2.4315	2.4701	2.4887	2.5684	2.5766	2.6376	2.7481	2.7787	2.6946	2.7189	2.6715	2.6618	2.7583	2.6812	2.6329	2.697	2.7661	2.762	2.9517	3.0169	3.0555	3.0864	2.9438	2.8903	2.866
0.8983	0.8113	0.835	0.8511	0.8954	1.0386	1.0356	1.2414	1.2095	1.0684	1.2355	1.1457	1.2443	1.2871	1.3217	1.4957	1.5545	1.6001	1.7038	1.6989	1.6947	1.7351	1.9121	1.9706	2.1459	2.154	2.1381	2.1275	2.1906	2.2459	2.3844	2.3952	2.4205	2.3604	2.288	2.3888	2.4243	2.5435	2.5228	2.5695	2.599	2.7067	2.6788	2.8101	2.802	2.7905	2.8753	2.7398	2.7095	2.6583
0.8021	0.7249	0.7353	0.7076	0.7381	0.8679	0.831	1.0212	0.9432	0.8275	1.0022	0.907	1.0294	1.0351	1.0294	1.1774	1.2827	1.3307	1.3683	1.434	1.4375	1.5624	1.6827	1.7728	1.9475	1.9404	1.9278	1.9119	1.8933	1.8876	2.0542	2.0925	2.0742	2.0396	1.9722	2.0394	2.0926	2.1948	2.2828	2.3453	2.3264	2.3387	2.2943	2.4043	2.4682	2.5192	2.4929	2.3791	2.376	2.3149
0.7355	0.702	0.6834	0.6966	0.7436	0.8511	0.8382	0.9445	0.8995	0.7544	0.8728	0.8014	0.9571	0.9443	0.9624	1.056	1.1193	1.1625	1.1816	1.244	1.2596	1.3445	1.5476	1.6332	1.7849	1.7806	1.7598	1.7725	1.7547	1.8016	1.9099	1.8703	1.8154	1.8042	1.7322	1.7642	1.8281	1.8771	1.8735	1.9606	2.0048	2.0698	2.0486	2.1252	2.1773	2.1757	2.2031	2.1035	2.1057	2.0694
0.7153	0.6547	0.6678	0.6525	0.667	0.761	0.7264	0.8324	0.8069	0.6852	0.7392	0.6885	0.7885	0.8296	0.8532	0.9197	1.0254	0.9698	1.004	1.0438	1.074	1.052	1.2096	1.2936	1.4635	1.5092	1.5269	1.5102	1.5075	1.5426	1.6389	1.6191	1.5733	1.5868	1.5132	1.596	1.6823	1.7553	1.7109	1.7529	1.8279	1.8567	1.817	1.9219	1.9172	1.9365	1.9553	1.8111	1.8271	1.7868
0.5785	0.5489	0.5803	0.5815	0.6052	0.6998	0.6699	0.7931	0.7807	0.6775	0.7216	0.6522	0.6582	0.6679	0.6985	0.8205	0.9068	0.863	0.8716	0.9406	0.9465	0.9269	0.9696	0.9854	1.1306	1.1746	1.2319	1.2665	1.2984	1.3124	1.4146	1.4192	1.43	1.4184	1.4282	1.4863	1.4999	1.5556	1.5985	1.6462	1.6997	1.7341	1.6314	1.6932	1.7233	1.7386	1.8151	1.6731	1.6718	1.6271
0.6637	0.6041	0.621	0.558	0.5088	0.5474	0.5432	0.659	0.6314	0.5938	0.614	0.5655	0.6097	0.6289	0.6389	0.7228	0.7659	0.7202	0.7415	0.7456	0.7599	0.7204	0.8327	0.8581	0.9977	1.0003	1.0116	1.0502	1.0211	1.0522	1.1213	1.1367	1.1667	1.194	1.2245	1.3097	1.3587	1.4673	1.4907	1.5124	1.573	1.5461	1.4851	1.5387	1.5698	1.5754	1.6312	1.5048	1.495	1.4625
0.5941	0.5464	0.5675	0.5293	0.466	0.4721	0.512	0.5489	0.5589	0.5213	0.4842	0.5075	0.5649	0.5803	0.5841	0.6189	0.6626	0.6795	0.7001	0.7013	0.8097	0.6619	0.6922	0.747	0.87	0.8643	0.8398	0.8663	0.8517	0.8435	0.9286	0.9448	0.9081	0.9084	0.9368	1.0918	1.1346	1.2524	1.2946	1.2751	1.324	1.322	1.2876	1.3773	1.3969	1.3934	1.4112	1.2709	1.2669	1.2267
0.5462	0.5034	0.4953	0.4959	0.4932	0.5372	0.493	0.5505	0.5001	0.5059	0.5115	0.4984	0.5311	0.5343	0.5651	0.6449	0.6568	0.6494	0.6513	0.6386	0.683	0.6434	0.6945	0.7194	0.8215	0.7945	0.7696	0.7643	0.7666	0.7172	0.7485	0.7345	0.7179	0.7285	0.7328	0.8208	0.8865	0.963	1.013	1.0663	1.152	1.1548	1.109	1.2039	1.1944	1.2433	1.2506	1.1189	1.0986	1.071
0.5962	0.5542	0.5262	0.4969	0.4724	0.5068	0.4765	0.5359	0.4712	0.4588	0.487	0.5044	0.5592	0.5489	0.5459	0.5414	0.5779	0.5954	0.6295	0.6158	0.7214	0.6385	0.5963	0.6201	0.7182	0.7083	0.6874	0.6899	0.674	0.6775	0.6923	0.6816	0.6564	0.6701	0.7059	0.7098	0.7645	0.849	0.897	1.0197	1.06	1.047	0.9952	1.0283	1.0341	1.0332	1.0578	0.9672	0.97	0.9311
0.6326	0.552	0.5437	0.5088	0.4905	0.4992	0.4658	0.4866	0.4486	0.468	0.4579	0.4724	0.5318	0.5049	0.4899	0.4981	0.5165	0.5342	0.6022	0.6001	0.7664	0.606	0.5864	0.5898	0.6564	0.6495	0.6523	0.7085	0.6601	0.6319	0.6549	0.634	0.6366	0.6511	0.658	0.6758	0.6902	0.7462	0.8148	0.9018	0.9363	0.941	0.8981	0.9485	0.9817	0.9891	0.9925	0.8787	0.8818	0.8676
0.4972	0.4607	0.4165	0.4167	0.3935	0.4167	0.4023	0.4857	0.4352	0.4733	0.4924	0.529	0.5816	0.5502	0.5665	0.5556	0.5459	0.5755	0.6395	0.6587	0.7926	0.675	0.6198	0.594	0.5949	0.6002	0.6444	0.6714	0.6253	0.6014	0.6414	0.6059	0.5844	0.5662	0.5674	0.5871	0.6026	0.6301	0.6383	0.7112	0.7263	0.7438	0.7111	0.7549	0.7955	0.8342	0.8758	0.7937	0.7948	0.7614
0.5051	0.4998	0.4817	0.4568	0.4294	0.4013	0.4362	0.4623	0.447	0.4847	0.5184	0.524	0.5908	0.5826	0.6299	0.6589	0.6757	0.6796	0.6963	0.6683	0.7935	0.6567	0.6319	0.6071	0.6231	0.5208	0.5185	0.576	0.5439	0.5341	0.5445	0.5567	0.5615	0.5305	0.5151	0.5254	0.4889	0.5138	0.5732	0.5631	0.5747	0.5834	0.5922	0.5939	0.6578	0.6861	0.6749	0.6012	0.5808	0.5457
0.4716	0.467	0.4736	0.4832	0.4913	0.4776	0.4842	0.5031	0.4531	0.5047	0.4929	0.5373	0.5896	0.5792	0.5862	0.6316	0.6412	0.5951	0.6384	0.6477	0.7797	0.6787	0.6149	0.5776	0.6189	0.5516	0.526	0.5785	0.5937	0.6266	0.6322	0.5863	0.5919	0.5796	0.6017	0.5626	0.5273	0.5358	0.5658	0.6031	0.5686	0.4974	0.5083	0.4951	0.52	0.5438	0.5664	0.5065	0.4787	0.4591
0.4911	0.4638	0.4763	0.5055	0.5184	0.4716	0.4475	0.4919	0.4446	0.5308	0.5194	0.63	0.695	0.6621	0.68	0.6448	0.6219	0.5932	0.6347	0.6372	0.7719	0.6643	0.6192	0.6897	0.7572	0.6552	0.6256	0.6026	0.5864	0.5756	0.5715	0.5513	0.5613	0.5861	0.5999	0.6148	0.5603	0.5731	0.5875	0.5416	0.5548	0.5427	0.5088	0.5013	0.4908	0.5074	0.5383	0.5419	0.5369	0.4977
0.5313	0.5185	0.4859	0.5067	0.5136	0.4658	0.4381	0.4821	0.3735	0.4903	0.5	0.6413	0.7174	0.6814	0.698	0.6329	0.6189	0.6628	0.7149	0.7158	0.9207	0.8025	0.6593	0.6403	0.6533	0.6389	0.6634	0.688	0.6443	0.6444	0.5899	0.5704	0.5088	0.4796	0.5041	0.5181	0.5088	0.5361	0.5262	0.527	0.5326	0.5459	0.5091	0.5166	0.505	0.5303	0.5557	0.5656	0.5711	0.5467
0.5489	0.5589	0.4854	0.4858	0.5478	0.5165	0.4641	0.5044	0.3793	0.4798	0.5431	0.6586	0.7078	0.661	0.6695	0.6667	0.648	0.6715	0.7357	0.7601	0.9994	0.8428	0.7561	0.7362	0.7206	0.613	0.6415	0.696	0.6504	0.64	0.592	0.591	0.6214	0.5619	0.5153	0.4937	0.4731	0.4753	0.4822	0.4862	0.4852	0.5096	0.5076	0.4931	0.476	0.5053	0.5456	0.5371	0.5465	0.5368
NaN	NaN	0.4511	0.493	0.5884	0.3382	0.2858	0.4994	0.2856	0.4036	0.4429	0.5924	0.6918	0.5988	0.5472	0.4984	0.4951	0.5842	0.7172	0.7255	0.9719	0.7759	0.7021	0.6588	0.6186	0.5578	0.5895	0.5799	0.5749	0.5823	0.5603	0.5811	0.5808	0.5526	0.5542	0.5513	0.5254	0.502	0.4956	0.4846	0.4541	0.455	0.4714	0.4497	0.4223	0.4304	0.4649	0.4668	0.4387	0.4194
NaN	NaN	NaN	NaN	NaN	NaN	NaN	NaN	NaN	NaN	NaN	NaN	NaN	NaN	NaN	NaN	NaN	NaN	NaN	NaN	1.3357	0.9353	1.0984	0.6946	0.7574	0.5273	0.678	0.6557	0.6941	0.6628	0.6917	0.6854	0.6829	0.6292	0.6095	0.5645	0.5017	0.528	0.4917	0.5528	0.5138	0.4819	0.5248	0.4881	0.4743	0.4897	0.4907	0.4786	0.4486	0.4592
NaN	NaN	NaN	NaN	NaN	NaN	NaN	NaN	NaN	NaN	NaN	NaN	NaN	NaN	NaN	NaN	NaN	NaN	NaN	NaN	NaN	NaN	NaN	NaN	NaN	NaN	NaN	NaN	NaN	NaN	NaN	NaN	0.7019	0.9528	0.7747	0.6291	0.58	0.5407	0.5461	0.5583	0.5303	0.5107	0.5541	0.4877	0.4351	0.4441	0.4093	0.4141	0.4122	0.4226
NaN	NaN	NaN	NaN	NaN	NaN	NaN	NaN	NaN	NaN	NaN	NaN	NaN	NaN	NaN	NaN	NaN	NaN	NaN	NaN	NaN	NaN	NaN	NaN	NaN	NaN	NaN	NaN	NaN	NaN	NaN	NaN	NaN	NaN	NaN	NaN	NaN	NaN	NaN	0.7313	0.5307	0.3875	0.4567	0.3784	0.3466	0.3662	0.3316	0.3933	0.4161	0.4276
NaN	NaN	NaN	NaN	NaN	NaN	NaN	NaN	NaN	NaN	NaN	NaN	NaN	NaN	NaN	NaN	NaN	NaN	NaN	NaN	NaN	NaN	NaN	NaN	NaN	NaN	NaN	NaN	NaN	NaN	NaN	NaN	NaN	NaN	NaN	NaN	NaN	NaN	NaN	NaN	NaN	NaN	NaN	NaN	NaN	0.3213	0.2481	0.4438	0.3831	0.4103
NaN	NaN	NaN	NaN	NaN	NaN	NaN	NaN	NaN	NaN	NaN	NaN	NaN	NaN	NaN	NaN	NaN	NaN	NaN	NaN	NaN	NaN	NaN	NaN	NaN	NaN	NaN	NaN	NaN	NaN	NaN	NaN	NaN	NaN	NaN	NaN	NaN	NaN	NaN	NaN	NaN	NaN	NaN	NaN	NaN	NaN	NaN	NaN	NaN	NaN
NaN	NaN	NaN	NaN	NaN	NaN	NaN	NaN	NaN	NaN	NaN	NaN	NaN	NaN	NaN	NaN	NaN	NaN	NaN	NaN	NaN	NaN	NaN	NaN	NaN	NaN	NaN	NaN	NaN	NaN	NaN	NaN	NaN	NaN	NaN	NaN	NaN	NaN	NaN	NaN	NaN	NaN	NaN	NaN	NaN	NaN	NaN	NaN	NaN	NaN
NaN	NaN	NaN	NaN	NaN	NaN	NaN	NaN	NaN	NaN	NaN	NaN	NaN	NaN	NaN	NaN	NaN	NaN	NaN	NaN	NaN	NaN	NaN	NaN	NaN	NaN	NaN	NaN	NaN	NaN	NaN	NaN	NaN	NaN	NaN	NaN	NaN	NaN	NaN	NaN	NaN	NaN	NaN	NaN	NaN	NaN	NaN	NaN	NaN	NaN
NaN	NaN	NaN	NaN	NaN	NaN	NaN	NaN	NaN	NaN	NaN	NaN	NaN	NaN	NaN	NaN	NaN	NaN	NaN	NaN	NaN	NaN	NaN	NaN	NaN	NaN	NaN	NaN	NaN	NaN	NaN	NaN	NaN	NaN	NaN	NaN	NaN	NaN	NaN	NaN	NaN	NaN	NaN	NaN	NaN	NaN	NaN	NaN	NaN	NaN
NaN	NaN	NaN	NaN	NaN	NaN	NaN	NaN	NaN	NaN	NaN	NaN	NaN	NaN	NaN	NaN	NaN	NaN	NaN	NaN	NaN	NaN	NaN	NaN	NaN	NaN	NaN	NaN	NaN	NaN	NaN	NaN	NaN	NaN	NaN	NaN	NaN	NaN	NaN	NaN	NaN	NaN	NaN	NaN	NaN	NaN	NaN	NaN	NaN	NaN
NaN	NaN	NaN	NaN	NaN	NaN	NaN	NaN	NaN	NaN	NaN	NaN	NaN	NaN	NaN	NaN	NaN	NaN	NaN	NaN	NaN	NaN	NaN	NaN	NaN	NaN	NaN	NaN	NaN	NaN	NaN	NaN	NaN	NaN	NaN	NaN	NaN	NaN	NaN	NaN	NaN	NaN	NaN	NaN	NaN	NaN	NaN	NaN	NaN	NaN
NaN	NaN	NaN	NaN	NaN	NaN	NaN	NaN	NaN	NaN	NaN	NaN	NaN	NaN	NaN	NaN	NaN	NaN	NaN	NaN	NaN	NaN	NaN	NaN	NaN	NaN	NaN	NaN	NaN	NaN	NaN	NaN	NaN	NaN	NaN	NaN	NaN	NaN	NaN	NaN	NaN	NaN	NaN	NaN	NaN	NaN	NaN	NaN	NaN	NaN
NaN	NaN	NaN	NaN	NaN	NaN	NaN	NaN	NaN	NaN	NaN	NaN	NaN	NaN	NaN	NaN	NaN	NaN	NaN	NaN	NaN	NaN	NaN	NaN	NaN	NaN	NaN	NaN	NaN	NaN	NaN	NaN	NaN	NaN	NaN	NaN	NaN	NaN	NaN	NaN	NaN	NaN	NaN	NaN	NaN	NaN	NaN	NaN	NaN	NaN
0.768	0.9034	0.8319	0.8599	0.8619	0.7891	0.7428	0.7412	0.7248	0.7453	0.7813	0.7234	0.7165	0.7261	0.7741	0.8714	0.8905	0.8737	0.9775	0.9888	1.0854	1.2097	1.3601	1.3202	1.3607	1.4729	1.411	1.4106	1.5342	1.5614	1.4554	1.5286	1.503	1.7291	1.7779	1.9745	1.9472	1.9136	1.9283	1.8361	1.8581	2.1271	2.0795	1.9282	1.9168	1.9033	1.9901	2.0129	2.1677	2.2974
0.7638	0.7801	0.8184	0.8463	0.8558	0.8478	0.8318	0.8767	0.8315	0.9045	0.9639	0.9361	0.9589	0.9393	0.9578	1.0679	1.2349	1.3024	1.4341	1.5141	1.6445	1.7475	1.8416	1.915	1.9544	1.9181	2.0101	2.0533	2.1532	2.2127	2.1349	2.2678	2.1543	2.3184	2.3774	2.4395	2.4127	2.5428	2.6121	2.5395	2.5663	2.6027	2.7228	2.7456	2.7738	2.7434	2.8204	2.7846	2.8633	2.9345
0.748	0.7251	0.7308	0.7751	0.7566	0.7263	0.7243	0.7818	0.7386	0.886	0.9472	0.9691	1.0001	0.9634	0.9863	1.0692	1.2384	1.277	1.4261	1.4944	1.5612	1.7204	1.7751	1.7779	1.7857	1.6936	1.7626	1.9092	2.024	2.1627	2.2302	2.196	2.075	2.1444	2.2579	2.4309	2.4824	2.5676	2.517	2.5745	2.6207	2.6244	2.6534	2.7109	2.6463	2.6846	2.8922	2.8595	2.9737	2.8246
0.6892	0.6776	0.6552	0.6626	0.7005	0.6805	0.6793	0.7344	0.6995	0.8209	0.9198	0.9469	0.9672	0.9452	0.9474	1.0225	1.1848	1.2465	1.3691	1.4367	1.5417	1.6522	1.6678	1.6772	1.6512	1.5944	1.5654	1.6087	1.7099	1.8276	1.8531	1.8657	1.862	1.9178	2.0404	2.1322	2.2573	2.3281	2.2625	2.2975	2.2623	2.3322	2.3689	2.4237	2.391	2.3798	2.4922	2.474	2.5818	2.5423
0.7719	0.7461	0.7023	0.7101	0.6773	0.6594	0.6624	0.6562	0.6428	0.7178	0.7883	0.8348	0.834	0.8101	0.8301	0.8814	1.032	1.0641	1.1374	1.2098	1.3025	1.4222	1.4397	1.4816	1.454	1.4193	1.5094	1.5098	1.5218	1.6585	1.648	1.625	1.608	1.6531	1.727	1.8029	1.9398	1.9926	1.932	1.9788	2.0275	2.0348	2.0254	2.1161	2.1285	2.1131	2.2387	2.1333	2.2723	2.2417
0.7076	0.6938	0.6872	0.686	0.6987	0.6829	0.6888	0.6795	0.6491	0.6512	0.7155	0.7462	0.7335	0.7027	0.7479	0.8145	0.8612	0.8966	0.9545	0.9823	1.0715	1.143	1.2043	1.273	1.2451	1.1592	1.1681	1.2448	1.3387	1.4339	1.4885	1.4445	1.4163	1.4542	1.5428	1.594	1.6759	1.7361	1.7146	1.7343	1.7041	1.7566	1.7647	1.8291	1.8148	1.8756	2.0174	1.8707	1.9827	1.905
0.6213	0.651	0.6755	0.6639	0.6641	0.6598	0.6757	0.6748	0.6444	0.6447	0.6935	0.6973	0.7299	0.7964	0.7981	0.8518	0.9224	0.9463	0.9637	0.943	0.9818	1.0135	1.0456	1.116	1.0861	1.0387	1.0639	1.1093	1.1188	1.2342	1.3046	1.2529	1.2523	1.2686	1.3351	1.4628	1.5597	1.6239	1.5708	1.6133	1.5808	1.6439	1.6184	1.681	1.6456	1.6581	1.7762	1.7106	1.7966	1.7644
0.5722	0.619	0.6274	0.629	0.6383	0.6273	0.6926	0.6691	0.6784	0.6904	0.7217	0.7277	0.7805	0.8169	0.8252	0.8289	0.8484	0.8512	0.8954	0.9439	0.9982	1.0568	1.0576	1.0032	0.9781	0.9854	1.018	1.1153	1.1228	1.1609	1.2063	1.1668	1.2021	1.2773	1.3558	1.4359	1.4717	1.5329	1.4445	1.511	1.4523	1.5243	1.5655	1.6279	1.6236	1.6221	1.708	1.6288	1.6855	1.6181
0.6155	0.6481	0.6525	0.6707	0.6755	0.6403	0.6551	0.6335	0.6616	0.6697	0.6699	0.676	0.6961	0.7272	0.7627	0.7871	0.833	0.8677	0.9006	0.9535	0.9352	0.9366	0.9136	0.8665	0.8566	0.8824	0.9139	0.9707	1.0091	1.0443	1.1078	1.0486	1.0546	1.1804	1.2974	1.4045	1.509	1.5025	1.3963	1.397	1.3857	1.476	1.5331	1.5731	1.5965	1.6194	1.6498	1.5706	1.63	1.5714
0.6421	0.6408	0.6364	0.6452	0.6224	0.625	0.6137	0.552	0.5858	0.576	0.5951	0.6354	0.6513	0.6934	0.7674	0.7759	0.8006	0.8571	0.8855	0.9358	0.9561	0.8769	0.877	0.8531	0.8004	0.8145	0.8508	0.8919	0.9271	0.9761	0.9961	0.9647	0.9993	1.0067	1.124	1.2092	1.2864	1.3287	1.2471	1.2746	1.237	1.3029	1.3546	1.4325	1.4099	1.4105	1.4943	1.4097	1.497	1.4489
0.5187	0.5249	0.5015	0.5163	0.4841	0.4934	0.5244	0.4957	0.5534	0.5509	0.6165	0.6815	0.6827	0.7158	0.7285	0.748	0.7758	0.8247	0.8699	0.9238	0.9289	0.9055	0.8802	0.8332	0.8625	0.8975	0.8888	0.9302	0.9658	0.9984	0.9921	0.9472	0.9169	0.9341	0.9955	1.107	1.1682	1.1706	1.1563	1.19	1.1795	1.2731	1.3052	1.3135	1.2836	1.2823	1.3011	1.229	1.3101	1.2353
0.4591	0.4801	0.4925	0.4617	0.4717	0.4827	0.4897	0.5238	0.5747	0.5597	0.5832	0.6132	0.601	0.6335	0.7163	0.7299	0.723	0.7627	0.8169	0.7692	0.7693	0.7772	0.7801	0.7767	0.8052	0.8276	0.83	0.8738	0.8787	0.8901	0.9124	0.8503	0.8103	0.8503	0.9083	0.9626	1.0142	1.0544	0.9737	0.9963	0.9914	1.079	1.1284	1.18	1.1775	1.2034	1.2274	1.1493	1.2243	1.0823
0.4168	0.4204	0.4178	0.4232	0.4167	0.4209	0.4519	0.4773	0.5703	0.5144	0.5518	0.5617	0.5724	0.6368	0.7002	0.7114	0.7421	0.7389	0.708	0.7435	0.7327	0.7285	0.7592	0.7667	0.8248	0.8274	0.7834	0.8321	0.814	0.773	0.7688	0.8139	0.7892	0.8089	0.8277	0.8807	0.9102	0.9165	0.8853	0.9082	0.921	0.9506	0.9916	1.0279	1.0048	1.0241	1.1104	1.0304	1.0537	1.0032
0.5116	NaN	0.304	0.3028	0.2266	0.3315	0.3082	0.3047	0.424	0.4012	0.3954	0.384	0.3639	0.4145	0.4452	0.4314	0.431	0.4461	0.5498	0.5451	0.5946	0.6604	0.6733	0.699	0.7192	0.7672	0.7325	0.7481	0.7142	0.7864	0.8099	0.7958	0.817	0.8144	0.8337	0.8352	0.8405	0.8222	0.8336	0.8542	0.8218	0.8719	0.8962	0.9278	0.9304	0.9371	0.9995	0.9303	0.9875	0.9258
NaN	NaN	NaN	NaN	NaN	NaN	NaN	NaN	NaN	NaN	NaN	NaN	NaN	NaN	NaN	NaN	NaN	0.0475	0.2399	0.682	0.6495	0.7107	0.4614	0.4248	0.4096	0.5074	0.5171	0.5147	0.5366	0.5504	0.6287	0.6103	0.6345	0.7614	0.7032	0.6629	0.6995	0.6691	0.6658	0.6986	0.7298	0.744	0.7462	0.7957	0.811	0.8118	0.8515	0.8013	0.8805	0.7888
NaN	NaN	NaN	NaN	NaN	NaN	NaN	NaN	NaN	NaN	NaN	NaN	NaN	NaN	NaN	NaN	NaN	NaN	NaN	NaN	NaN	NaN	NaN	NaN	0.3191	NaN	NaN	0.5517	0.4306	0.2841	0.624	0.26	0.334	0.4087	0.4885	0.5678	0.5961	0.6127	0.5816	0.6039	0.5963	0.6594	0.6954	0.6886	0.6357	0.5712	0.6521	0.624	0.708	0.6476
NaN	NaN	NaN	NaN	NaN	NaN	NaN	NaN	NaN	NaN	NaN	NaN	NaN	NaN	NaN	NaN	NaN	NaN	NaN	NaN	NaN	NaN	NaN	NaN	NaN	NaN	NaN	NaN	NaN	NaN	0.735	NaN	NaN	NaN	NaN	NaN	NaN	NaN	0.3579	0.2576	0.2422	0.3908	0.5781	0.51	0.4829	0.4975	0.4774	0.4545	0.5631	0.4055
NaN	NaN	NaN	NaN	NaN	NaN	NaN	NaN	NaN	NaN	NaN	NaN	NaN	NaN	NaN	NaN	NaN	NaN	NaN	NaN	NaN	NaN	NaN	NaN	NaN	NaN	NaN	NaN	NaN	NaN	NaN	NaN	NaN	NaN	NaN	NaN	NaN	NaN	NaN	NaN	NaN	NaN	NaN	NaN	NaN	NaN	0.5143	0.9462	0.8805	0.1485
NaN	NaN	NaN	NaN	NaN	NaN	NaN	NaN	NaN	NaN	NaN	NaN	NaN	NaN	NaN	NaN	NaN	NaN	NaN	NaN	NaN	NaN	NaN	NaN	NaN	NaN	NaN	NaN	NaN	NaN	NaN	NaN	NaN	NaN	NaN	NaN	NaN	NaN	NaN	NaN	NaN	NaN	NaN	NaN	NaN	NaN	NaN	NaN	NaN	NaN
NaN	NaN	NaN	NaN	NaN	NaN	NaN	NaN	NaN	NaN	NaN	NaN	NaN	NaN	NaN	NaN	NaN	NaN	NaN	NaN	NaN	NaN	NaN	NaN	NaN	NaN	NaN	NaN	NaN	NaN	NaN	NaN	NaN	NaN	NaN	NaN	NaN	NaN	NaN	NaN	NaN	NaN	NaN	NaN	NaN	NaN	NaN	NaN	NaN	NaN
NaN	NaN	NaN	NaN	NaN	NaN	NaN	NaN	NaN	NaN	NaN	NaN	NaN	NaN	NaN	NaN	NaN	NaN	NaN	NaN	NaN	NaN	NaN	NaN	NaN	NaN	NaN	NaN	NaN	NaN	NaN	NaN	NaN	NaN	NaN	NaN	NaN	NaN	NaN	NaN	NaN	NaN	NaN	NaN	NaN	NaN	NaN	NaN	NaN	NaN
NaN	NaN	NaN	NaN	NaN	NaN	NaN	NaN	NaN	NaN	NaN	NaN	NaN	NaN	NaN	NaN	NaN	NaN	NaN	NaN	NaN	NaN	NaN	NaN	NaN	NaN	NaN	NaN	NaN	NaN	NaN	NaN	NaN	NaN	NaN	NaN	NaN	NaN	NaN	NaN	NaN	NaN	NaN	NaN	NaN	NaN	NaN	NaN	NaN	NaN
NaN	NaN	NaN	NaN	NaN	NaN	NaN	NaN	NaN	NaN	NaN	NaN	NaN	NaN	NaN	NaN	NaN	NaN	NaN	NaN	NaN	NaN	NaN	NaN	NaN	NaN	NaN	NaN	NaN	NaN	NaN	NaN	NaN	NaN	NaN	NaN	NaN	NaN	NaN	NaN	NaN	NaN	NaN	NaN	NaN	NaN	NaN	NaN	NaN	NaN
NaN	NaN	NaN	NaN	NaN	NaN	NaN	NaN	NaN	NaN	NaN	NaN	NaN	NaN	NaN	NaN	NaN	NaN	NaN	NaN	NaN	NaN	NaN	NaN	NaN	NaN	NaN	NaN	NaN	NaN	NaN	NaN	NaN	NaN	NaN	NaN	NaN	NaN	NaN	NaN	NaN	NaN	NaN	NaN	NaN	NaN	NaN	NaN	NaN	NaN
NaN	NaN	NaN	NaN	NaN	NaN	NaN	NaN	NaN	NaN	NaN	NaN	NaN	NaN	NaN	NaN	NaN	NaN	NaN	NaN	NaN	NaN	NaN	NaN	NaN	NaN	NaN	NaN	NaN	NaN	NaN	NaN	NaN	NaN	NaN	NaN	NaN	NaN	NaN	NaN	NaN	NaN	NaN	NaN	NaN	NaN	NaN	NaN	NaN	NaN
NaN	NaN	NaN	NaN	NaN	NaN	NaN	NaN	NaN	NaN	NaN	NaN	NaN	NaN	NaN	NaN	NaN	NaN	NaN	NaN	NaN	NaN	NaN	NaN	NaN	NaN	NaN	NaN	NaN	NaN	NaN	NaN	NaN	NaN	NaN	NaN	NaN	NaN	NaN	NaN	NaN	NaN	NaN	NaN	NaN	NaN	NaN	NaN	NaN	NaN
NaN	NaN	NaN	NaN	NaN	NaN	NaN	NaN	NaN	NaN	NaN	NaN	NaN	NaN	NaN	NaN	NaN	NaN	NaN	NaN	NaN	NaN	NaN	NaN	NaN	NaN	NaN	NaN	NaN	NaN	NaN	NaN	NaN	NaN	NaN	NaN	NaN	NaN	NaN	NaN	NaN	NaN	NaN	NaN	NaN	NaN	NaN	NaN	NaN	NaN
NaN	NaN	NaN	NaN	NaN	NaN	NaN	NaN	NaN	NaN	NaN	NaN	NaN	NaN	NaN	NaN	NaN	NaN	NaN	NaN	NaN	NaN	NaN	NaN	NaN	NaN	NaN	NaN	NaN	NaN	NaN	NaN	NaN	NaN	NaN	NaN	NaN	NaN	NaN	NaN	NaN	NaN	NaN	NaN	NaN	NaN	NaN	NaN	NaN	NaN
NaN	NaN	NaN	NaN	NaN	NaN	NaN	NaN	NaN	NaN	NaN	NaN	NaN	NaN	NaN	NaN	NaN	NaN	NaN	NaN	NaN	NaN	NaN	NaN	NaN	NaN	NaN	NaN	NaN	NaN	NaN	NaN	NaN	NaN	NaN	NaN	NaN	NaN	NaN	NaN	NaN	NaN	NaN	NaN	NaN	NaN	NaN	NaN	NaN	NaN
NaN	NaN	NaN	NaN	NaN	NaN	NaN	NaN	NaN	NaN	NaN	NaN	NaN	NaN	NaN	NaN	NaN	NaN	NaN	NaN	NaN	NaN	NaN	NaN	NaN	NaN	NaN	NaN	NaN	NaN	NaN	NaN	NaN	NaN	NaN	NaN	NaN	NaN	NaN	NaN	NaN	NaN	NaN	NaN	NaN	NaN	NaN	NaN	NaN	NaN
NaN	NaN	NaN	NaN	NaN	NaN	NaN	NaN	NaN	NaN	NaN	NaN	NaN	NaN	NaN	NaN	NaN	NaN	NaN	NaN	NaN	NaN	NaN	NaN	NaN	NaN	NaN	NaN	NaN	NaN	NaN	NaN	NaN	NaN	NaN	NaN	NaN	NaN	NaN	NaN	NaN	NaN	NaN	NaN	NaN	NaN	NaN	NaN	NaN	NaN
0.4264	0.4466	0.4409	0.4354	0.5637	0.5556	0.4858	0.4826	0.3814	0.4023	0.4184	0.4768	0.4596	0.5285	0.6227	0.5111	0.5554	0.5716	0.5016	0.5958	0.6863	0.772	0.834	0.8583	0.8598	0.8441	0.7422	0.7804	0.8049	0.8025	0.9958	1.0035	1.002	1.181	1.2951	1.3719	1.4388	1.4524	1.3345	1.3259	1.3628	1.2674	1.4973	1.5491	1.4644	1.661	1.5835	1.4473	1.4662	1.4275
0.5266	0.5745	0.5203	0.5701	0.663	0.7112	0.6455	0.5145	0.4645	0.5313	0.5995	0.6671	0.7761	0.8097	0.8934	0.7706	0.8521	0.8992	0.847	0.9925	1.0558	1.072	1.2827	1.3751	1.3456	1.4439	1.2454	1.4025	1.4953	1.4968	1.6955	1.5295	1.4838	1.6308	1.6822	1.8838	1.9127	1.9509	1.8673	1.8423	1.9162	1.9443	2.0511	2.1138	2.1286	2.2358	2.188	2.0561	1.9991	1.9524
0.5168	0.5278	0.4642	0.5344	0.648	0.6974	0.7085	0.5855	0.5162	0.5912	0.6265	0.6664	0.7644	0.8476	0.9677	0.8294	0.8587	0.9233	0.8432	1.0251	1.0915	1.0076	1.2292	1.3232	1.2801	1.3558	1.143	1.2736	1.3701	1.2913	1.4787	1.3047	1.2304	1.3855	1.4162	1.5642	1.5987	1.6198	1.6165	1.5584	1.6543	1.6236	1.747	1.824	1.9028	1.9293	1.8315	1.8345	1.7946	1.7333
0.4167	0.4169	0.4241	0.5945	0.6557	0.6848	0.6566	0.5473	0.5866	0.6257	0.6008	0.6293	0.6827	0.7007	0.7997	0.7695	0.7433	0.7289	0.6882	0.7798	0.8764	0.8344	1.0189	1.0508	1.0954	1.1263	1.0007	1.0433	1.0896	1.0559	1.1996	1.0879	0.9922	1.1132	1.1657	1.3291	1.3599	1.3868	1.3784	1.3573	1.4456	1.4024	1.4799	1.5508	1.6137	1.6462	1.5627	1.5252	1.4516	1.3977
0.4527	0.3778	0.4199	0.6498	0.6893	0.7102	0.704	0.5435	0.5462	0.5873	0.6001	0.5934	0.6781	0.6501	0.6981	0.6975	0.6345	0.6462	0.6265	0.6607	0.6967	0.6669	0.8143	0.8572	0.876	0.975	0.847	0.9697	1.0031	0.9609	1.1228	1.013	0.9601	1.0263	1.0387	1.0911	1.1053	1.1344	1.1091	1.1265	1.2151	1.2015	1.3406	1.3731	1.4138	1.4212	1.3066	1.239	1.1923	1.1304
0.4305	0.3974	0.4055	0.5708	0.6196	0.6747	0.6837	0.5273	0.5197	0.587	0.6369	0.6651	0.6941	0.6651	0.66	0.596	0.6182	0.6066	0.6165	0.6574	0.6214	0.6289	0.7357	0.768	0.8083	0.8901	0.799	0.8988	0.9621	0.9422	1.0658	0.9699	0.8822	0.9228	0.9314	0.9336	0.89	0.872	0.8453	0.8559	0.9396	0.9524	1.044	1.1212	1.2	1.2789	1.1946	1.1121	1.0607	0.9153
0.4586	0.4674	0.4471	0.5093	0.5662	0.6348	0.642	0.5154	0.5231	0.5386	0.6171	0.6163	0.6629	0.6493	0.6149	0.5802	0.5608	0.6154	0.6583	0.654	0.6747	0.6273	0.6862	0.7425	0.7554	0.8256	0.6977	0.7903	0.855	0.8528	0.9865	0.899	0.8398	0.8604	0.84	0.8613	0.7954	0.7453	0.682	0.6354	0.7356	0.7704	0.8635	0.9372	1.0402	1.1202	1.0417	0.9938	0.8501	0.7312
0.4888	0.4772	0.439	0.5634	0.5834	0.6072	0.5821	0.4442	0.5081	0.527	0.5638	0.6081	0.6201	0.608	0.5728	0.56	0.5341	0.5322	0.5407	0.5968	0.6097	0.6028	0.6797	0.7026	0.7184	0.7704	0.6753	0.6933	0.7568	0.7625	0.8922	0.8332	0.794	0.8106	0.6934	0.742	0.7136	0.7316	0.6901	0.67	0.7473	0.6846	0.8011	0.8904	0.9606	1.0184	0.9849	0.8611	0.777	0.6296
0.5201	0.5007	0.4656	0.5978	0.5635	0.5835	0.5222	0.3624	0.4188	0.4554	0.5219	0.6025	0.6787	0.6528	0.6528	0.5798	0.5487	0.561	0.5096	0.5409	0.573	0.568	0.6461	0.689	0.713	0.8026	0.7229	0.7426	0.7494	0.7174	0.8461	0.786	0.776	0.7522	0.7429	0.7071	0.7292	0.7571	0.724	0.7357	0.7252	0.6487	0.6969	0.7262	0.8203	0.8629	0.8579	0.7777	0.7102	0.6021
0.6071	0.5903	0.5393	0.5995	0.5268	0.5192	0.5256	0.4359	0.4603	0.4876	0.5295	0.5621	0.5744	0.5905	0.5684	0.5578	0.5806	0.6039	0.5791	0.6083	0.675	0.651	0.7534	0.7536	0.7324	0.7838	0.6384	0.6909	0.7094	0.7287	0.79	0.7157	0.6668	0.6318	0.6212	0.6054	0.6311	0.6713	0.6507	0.67	0.6551	0.6014	0.6881	0.7344	0.7723	0.8534	0.8103	0.7429	0.6594	0.5643
0.6462	0.7379	0.6281	0.5017	0.4285	0.4453	0.3906	0.3794	0.4266	0.4404	0.4947	0.5145	0.5483	0.5825	0.5555	0.6253	0.6044	0.5692	0.6377	0.6195	0.6196	0.6652	0.6315	0.6071	0.6349	0.6163	0.5029	0.5587	0.6066	0.5867	0.6277	0.5524	0.5582	0.5767	0.5528	0.5291	0.4967	0.5888	0.5353	0.579	0.6381	0.5483	0.6972	0.7473	0.7482	0.8091	0.7493	0.6174	0.5789	0.4623
0.6027	0.6416	0.4844	0.2985	0.2419	0.3129	0.145	0.1963	0.4774	0.4284	0.1956	0.3811	0.5817	0.6524	0.5822	0.6811	0.5427	0.6321	0.6372	0.5702	0.4852	0.5185	0.5351	0.4151	0.3399	0.2852	0.4885	0.5159	0.6576	0.5501	0.485	0.3983	0.3616	0.4098	0.4017	0.4423	0.4114	0.4379	0.4253	0.4849	0.5224	0.4669	0.6306	0.6274	0.6471	0.7368	0.6776	0.5854	0.5606	0.4795
NaN	NaN	NaN	NaN	NaN	NaN	NaN	NaN	NaN	NaN	0.8174	1.0415	0.2682	0.2038	0.3124	0.3126	0.3827	0.4351	0.5286	NaN	NaN	NaN	0.4271	0.4269	0.3268	NaN	NaN	NaN	0.449	0.4307	0.434	0.3917	0.4262	0.5427	0.515	0.321	0.3615	0.301	0.2073	0.2287	0.3444	0.4759	0.5816	0.5508	0.5937	0.6924	0.6873	0.6854	0.6256	0.4444
NaN	NaN	NaN	NaN	NaN	NaN	NaN	NaN	NaN	NaN	NaN	NaN	NaN	NaN	NaN	NaN	NaN	NaN	NaN	NaN	NaN	NaN	NaN	NaN	NaN	NaN	NaN	NaN	NaN	NaN	NaN	NaN	NaN	NaN	NaN	NaN	NaN	NaN	NaN	NaN	NaN	NaN	NaN	0.6864	0.4394	0.5538	0.4545	0.4898	0.4852	0.3828
NaN	NaN	NaN	NaN	NaN	NaN	NaN	NaN	NaN	NaN	NaN	NaN	NaN	NaN	NaN	NaN	NaN	NaN	NaN	NaN	NaN	NaN	NaN	NaN	NaN	NaN	NaN	NaN	NaN	NaN	NaN	NaN	NaN	NaN	NaN	NaN	NaN	NaN	NaN	NaN	NaN	NaN	NaN	NaN	NaN	NaN	NaN	NaN	NaN	NaN
NaN	NaN	NaN	NaN	NaN	NaN	NaN	NaN	NaN	NaN	NaN	NaN	NaN	NaN	NaN	NaN	NaN	NaN	NaN	NaN	NaN	NaN	NaN	NaN	NaN	NaN	NaN	NaN	NaN	NaN	NaN	NaN	NaN	NaN	NaN	NaN	NaN	NaN	NaN	NaN	NaN	NaN	NaN	NaN	NaN	NaN	NaN	NaN	NaN	NaN
NaN	NaN	NaN	NaN	NaN	NaN	NaN	NaN	NaN	NaN	NaN	NaN	NaN	NaN	NaN	NaN	NaN	NaN	NaN	NaN	NaN	NaN	NaN	NaN	NaN	NaN	NaN	NaN	NaN	NaN	NaN	NaN	NaN	NaN	NaN	NaN	NaN	NaN	NaN	NaN	NaN	NaN	NaN	NaN	NaN	NaN	NaN	NaN	NaN	NaN
NaN	NaN	NaN	NaN	NaN	NaN	NaN	NaN	NaN	NaN	NaN	NaN	NaN	NaN	NaN	NaN	NaN	NaN	NaN	NaN	NaN	NaN	NaN	NaN	NaN	NaN	NaN	NaN	NaN	NaN	NaN	NaN	NaN	NaN	NaN	NaN	NaN	NaN	NaN	NaN	NaN	NaN	NaN	NaN	NaN	NaN	NaN	NaN	NaN	NaN
NaN	NaN	NaN	NaN	NaN	NaN	NaN	NaN	NaN	NaN	NaN	NaN	NaN	NaN	NaN	NaN	NaN	NaN	NaN	NaN	NaN	NaN	NaN	NaN	NaN	NaN	NaN	NaN	NaN	NaN	NaN	NaN	NaN	NaN	NaN	NaN	NaN	NaN	NaN	NaN	NaN	NaN	NaN	NaN	NaN	NaN	NaN	NaN	NaN	NaN
NaN	NaN	NaN	NaN	NaN	NaN	NaN	NaN	NaN	NaN	NaN	NaN	NaN	NaN	NaN	NaN	NaN	NaN	NaN	NaN	NaN	NaN	NaN	NaN	NaN	NaN	NaN	NaN	NaN	NaN	NaN	NaN	NaN	NaN	NaN	NaN	NaN	NaN	NaN	NaN	NaN	NaN	NaN	NaN	NaN	NaN	NaN	NaN	NaN	NaN
NaN	NaN	NaN	NaN	NaN	NaN	NaN	NaN	NaN	NaN	NaN	NaN	NaN	NaN	NaN	NaN	NaN	NaN	NaN	NaN	NaN	NaN	NaN	NaN	NaN	NaN	NaN	NaN	NaN	NaN	NaN	NaN	NaN	NaN	NaN	NaN	NaN	NaN	NaN	NaN	NaN	NaN	NaN	NaN	NaN	NaN	NaN	NaN	NaN	NaN
NaN	NaN	NaN	NaN	NaN	NaN	NaN	NaN	NaN	NaN	NaN	NaN	NaN	NaN	NaN	NaN	NaN	NaN	NaN	NaN	NaN	NaN	NaN	NaN	NaN	NaN	NaN	NaN	NaN	NaN	NaN	NaN	NaN	NaN	NaN	NaN	NaN	NaN	NaN	NaN	NaN	NaN	NaN	NaN	NaN	NaN	NaN	NaN	NaN	NaN
NaN	NaN	NaN	NaN	NaN	NaN	NaN	NaN	NaN	NaN	NaN	NaN	NaN	NaN	NaN	NaN	NaN	NaN	NaN	NaN	NaN	NaN	NaN	NaN	NaN	NaN	NaN	NaN	NaN	NaN	NaN	NaN	NaN	NaN	NaN	NaN	NaN	NaN	NaN	NaN	NaN	NaN	NaN	NaN	NaN	NaN	NaN	NaN	NaN	NaN
NaN	NaN	NaN	NaN	NaN	NaN	NaN	NaN	NaN	NaN	NaN	NaN	NaN	NaN	NaN	NaN	NaN	NaN	NaN	NaN	NaN	NaN	NaN	NaN	NaN	NaN	NaN	NaN	NaN	NaN	NaN	NaN	NaN	NaN	NaN	NaN	NaN	NaN	NaN	NaN	NaN	NaN	NaN	NaN	NaN	NaN	NaN	NaN	NaN	NaN
NaN	NaN	NaN	NaN	NaN	NaN	NaN	NaN	NaN	NaN	NaN	NaN	NaN	NaN	NaN	NaN	NaN	NaN	NaN	NaN	NaN	NaN	NaN	NaN	NaN	NaN	NaN	NaN	NaN	NaN	NaN	NaN	NaN	NaN	NaN	NaN	NaN	NaN	NaN	NaN	NaN	NaN	NaN	NaN	NaN	NaN	NaN	NaN	NaN	NaN
NaN	NaN	NaN	NaN	NaN	NaN	NaN	NaN	NaN	NaN	NaN	NaN	NaN	NaN	NaN	NaN	NaN	NaN	NaN	NaN	NaN	NaN	NaN	NaN	NaN	NaN	NaN	NaN	NaN	NaN	NaN	NaN	NaN	NaN	NaN	NaN	NaN	NaN	NaN	NaN	NaN	NaN	NaN	NaN	NaN	NaN	NaN	NaN	NaN	NaN
NaN	NaN	NaN	NaN	NaN	NaN	NaN	NaN	NaN	NaN	NaN	NaN	NaN	NaN	NaN	NaN	NaN	NaN	NaN	NaN	NaN	NaN	NaN	NaN	NaN	NaN	NaN	NaN	NaN	NaN	NaN	NaN	NaN	NaN	NaN	NaN	NaN	NaN	NaN	NaN	NaN	NaN	NaN	NaN	NaN	NaN	NaN	NaN	NaN	NaN
NaN	NaN	NaN	NaN	NaN	NaN	NaN	NaN	NaN	NaN	NaN	NaN	NaN	NaN	NaN	NaN	NaN	NaN	NaN	NaN	NaN	NaN	NaN	NaN	NaN	NaN	NaN	NaN	NaN	NaN	NaN	NaN	NaN	NaN	NaN	NaN	NaN	NaN	NaN	NaN	NaN	NaN	NaN	NaN	NaN	NaN	NaN	NaN	NaN	NaN
NaN	NaN	NaN	NaN	NaN	NaN	NaN	NaN	NaN	NaN	NaN	NaN	NaN	NaN	NaN	NaN	NaN	NaN	NaN	NaN	NaN	NaN	NaN	NaN	NaN	NaN	NaN	NaN	NaN	NaN	NaN	NaN	NaN	NaN	NaN	NaN	NaN	NaN	NaN	NaN	NaN	NaN	NaN	NaN	NaN	NaN	NaN	NaN	NaN	NaN
NaN	NaN	NaN	NaN	NaN	NaN	NaN	NaN	NaN	NaN	NaN	NaN	NaN	NaN	NaN	NaN	NaN	NaN	NaN	NaN	NaN	NaN	NaN	NaN	NaN	NaN	NaN	NaN	NaN	NaN	NaN	NaN	NaN	NaN	NaN	NaN	NaN	NaN	NaN	NaN	NaN	NaN	NaN	NaN	NaN	NaN	NaN	NaN	NaN	NaN
NaN	NaN	NaN	NaN	NaN	NaN	NaN	NaN	NaN	NaN	NaN	NaN	NaN	NaN	NaN	NaN	NaN	NaN	NaN	NaN	NaN	NaN	NaN	NaN	NaN	NaN	NaN	NaN	NaN	NaN	NaN	NaN	NaN	NaN	NaN	NaN	NaN	NaN	NaN	NaN	NaN	NaN	NaN	NaN	NaN	NaN	NaN	NaN	NaN	NaN
0.676	0.6194	0.5815	0.5913	0.6848	0.7225	0.6771	0.6612	0.6847	0.7148	0.6657	0.763	0.8582	0.9428	1.089	1.0183	1.0434	1.0584	1.0549	1.1783	1.2427	1.1894	1.3441	1.4114	1.4835	1.6365	1.5059	1.7728	1.855	1.8338	2.0102	1.8895	1.9154	2.0654	2.1419	2.0758	2.1112	2.1057	2.0084	2.1258	2.178	1.8619	2.2561	2.4933	2.452	2.4066	2.2466	2.2152	2.401	2.4675
0.8464	0.8478	0.8058	0.8269	0.9355	0.9534	0.9429	0.949	0.9379	0.977	1.0115	1.1091	1.2692	1.3133	1.4027	1.4054	1.3533	1.4033	1.4261	1.5717	1.5936	1.5348	1.6855	1.7405	1.7684	1.9703	1.8268	2.0789	2.186	2.2078	2.4163	2.3235	2.2811	2.477	2.5003	2.6043	2.6395	2.6699	2.5574	2.4623	2.5285	2.4372	2.7232	2.7621	2.82	2.882	2.8727	2.8547	2.852	2.8231
0.7398	0.7757	0.7928	0.8414	0.9722	0.9822	0.9597	0.9558	0.9339	0.9801	1.0369	1.1081	1.2748	1.2925	1.3867	1.3707	1.3778	1.3778	1.4216	1.5126	1.5558	1.5522	1.7012	1.7299	1.7073	1.7813	1.6543	1.8399	1.8594	1.8348	2.0329	1.97	1.9869	2.1661	2.1564	2.2436	2.2669	2.2554	2.1854	2.1601	2.1965	2.2747	2.3477	2.4443	2.523	2.614	2.5887	2.5957	2.6291	2.5934
0.7829	0.7708	0.769	0.8366	0.9323	0.9614	0.9121	0.935	0.88	0.9278	0.9699	1.0148	1.164	1.2299	1.2864	1.2845	1.2934	1.2598	1.3087	1.4111	1.447	1.4377	1.6053	1.5316	1.4813	1.5377	1.3772	1.5461	1.6468	1.5968	1.7622	1.6385	1.6014	1.7599	1.7289	1.8377	1.8689	1.8641	1.8269	1.7834	1.8529	1.9055	1.9555	1.9913	2.0918	2.1628	2.1574	2.2203	2.2229	2.1174
0.7975	0.8042	0.7775	0.7793	0.8622	0.8717	0.8522	0.8399	0.8169	0.8288	0.8843	0.9186	1.0627	1.1278	1.1119	1.111	1.1598	1.0878	1.1056	1.1886	1.218	1.2279	1.3657	1.2742	1.2334	1.2869	1.106	1.3062	1.4562	1.3866	1.5846	1.4775	1.423	1.5569	1.5408	1.6178	1.6449	1.5992	1.6368	1.6329	1.6179	1.7354	1.6927	1.7147	1.8199	1.8918	1.8657	1.8884	1.8038	1.7099
0.7285	0.7813	0.7374	0.7337	0.8406	0.8208	0.8036	0.7948	0.7838	0.8208	0.8549	0.8643	0.9324	0.9321	0.9758	0.9504	0.9686	0.9559	0.9402	1.0504	1.0273	1.0264	1.1671	1.0787	1.0672	1.0802	0.9361	1.136	1.1729	1.1488	1.3347	1.1801	1.1198	1.2854	1.2377	1.324	1.3237	1.3454	1.3436	1.3553	1.4076	1.4518	1.4407	1.4357	1.5335	1.5934	1.5739	1.6108	1.5581	1.4999
0.6254	0.635	0.6007	0.6379	0.718	0.7605	0.742	0.7458	0.7029	0.6884	0.7051	0.6984	0.7854	0.8042	0.8483	0.7949	0.8678	0.8265	0.8592	0.9324	0.8694	0.884	0.9231	0.8772	0.8793	0.9535	0.867	1.0127	1.0503	0.9795	1.1233	1.0083	0.917	1.0285	0.9872	1.0396	1.0373	1.0481	1.0538	1.0741	1.1655	1.2907	1.2616	1.2385	1.2934	1.355	1.3412	1.3931	1.3675	1.2511
0.6327	0.6297	0.5531	0.541	0.6211	0.6566	0.6902	0.6944	0.674	0.6854	0.6608	0.6514	0.7162	0.723	0.7691	0.7493	0.7954	0.7446	0.7717	0.8237	0.7806	0.7946	0.8093	0.7804	0.7503	0.7629	0.6893	0.8978	0.9421	0.8493	1.0176	0.9176	0.8143	0.9533	0.914	0.9119	0.8897	0.8242	0.7662	0.805	0.9351	1.0419	1.0899	1.1091	1.1274	1.1855	1.1866	1.2196	1.1894	1.0906
0.6141	0.612	0.5233	0.4991	0.5519	0.5449	0.5847	0.6071	0.5688	0.5706	0.5916	0.6184	0.6955	0.7086	0.804	0.7453	0.7232	0.6503	0.6673	0.7192	0.683	0.7136	0.7928	0.732	0.6882	0.6926	0.5992	0.7094	0.8065	0.7266	0.9241	0.8063	0.7117	0.8316	0.8219	0.8425	0.8148	0.7583	0.7326	0.7322	0.7401	0.8435	0.8936	0.8763	0.9752	0.992	1.0038	1.0604	1.0699	0.9851
0.4755	0.4906	0.4174	0.4549	0.4696	0.4321	0.4351	0.441	0.4116	0.467	0.4722	0.5047	0.5404	0.5531	0.6508	0.5905	0.6017	0.6181	0.6017	0.6555	0.6845	0.6976	0.7388	0.7131	0.7286	0.7289	0.6883	0.7812	0.7923	0.7037	0.8102	0.6884	0.6198	0.7617	0.7568	0.7963	0.7832	0.753	0.6834	0.6478	0.6415	0.664	0.728	0.743	0.813	0.8241	0.7842	0.8082	0.7898	0.7239
0.3209	0.266	0.3016	0.3816	0.4411	0.3848	0.3395	0.2589	0.2622	0.3719	0.3998	0.4429	0.4123	0.4019	0.4749	0.3505	0.3135	0.3871	0.3271	0.3396	0.4461	0.4461	0.5761	0.5113	0.48	0.4969	0.5424	0.5333	0.644	0.6242	0.7457	0.6809	0.6367	0.7265	0.7136	0.7317	0.7409	0.7125	0.6548	0.6534	0.67	0.6586	0.6918	0.7005	0.7425	0.7892	0.6842	0.7021	0.6942	0.6445
0.4412	0.3652	0.3694	0.4167	0.3642	0.326	0.3484	0.2339	0.2317	0.327	0.3253	0.4095	0.4169	0.3511	0.4948	0.3472	0.2317	0.3261	0.2929	0.2276	0.3828	0.2616	0.2708	0.2394	0.2142	0.2861	0.3323	0.2734	0.2958	0.3858	0.4813	0.3953	0.3412	0.3771	0.4188	0.5833	0.5297	0.5995	0.5481	0.5391	0.608	0.5787	0.6336	0.5932	0.6248	0.6647	0.6148	0.6288	0.6345	0.5807
0.4738	0.4945	0.4508	0.5379	0.4243	0.346	0.3112	0.271	0.2474	0.224	0.3469	0.4052	0.4307	0.4808	0.6342	0.5117	0.3703	0.4295	0.3027	0.2882	0.402	0.3396	0.3999	0.31	0.3528	0.3621	0.3139	0.3376	0.3516	0.4422	0.4748	0.544	0.4335	0.3524	0.281	0.3105	0.3635	0.4606	0.4255	0.3965	0.4864	0.3557	0.4327	0.4452	0.4422	0.4327	0.4819	0.4472	0.4296	0.4374
0.3471	0.5794	0.7032	0.7814	0.7482	0.5738	0.6185	0.3237	0.366	0.4171	0.4729	0.6855	0.6787	0.6396	0.7342	0.4001	0.4388	0.4915	0.3914	0.3337	0.4493	0.3165	0.3034	0.3701	0.3996	0.3531	0.3271	0.3192	0.3114	0.3725	0.4208	0.4	0.4272	0.2813	0.2701	0.3077	0.4034	0.4539	0.3692	0.311	0.3781	0.2918	0.3326	0.3268	0.2741	0.3344	0.4187	0.3505	0.2887	0.2761
NaN	NaN	NaN	NaN	NaN	NaN	NaN	NaN	NaN	NaN	NaN	NaN	NaN	NaN	NaN	NaN	NaN	0.4877	NaN	0.1905	0.1921	0.1996	0.3028	0.1128	0.0839	0.0475	0.4347	0.1361	0.1702	0.1446	0.259	0.3574	0.4119	0.5819	0.5213	0.4648	0.5329	0.6332	0.6456	0.6177	0.4351	0.2862	0.2252	0.2694	0.2639	0.3113	0.4899	0.2812	0.2841	0.2793
NaN	NaN	NaN	NaN	NaN	NaN	NaN	NaN	NaN	NaN	NaN	NaN	NaN	NaN	NaN	NaN	NaN	NaN	NaN	NaN	NaN	NaN	NaN	NaN	NaN	NaN	NaN	NaN	NaN	NaN	NaN	NaN	NaN	NaN	NaN	NaN	NaN	NaN	NaN	0.3587	0.8091	0.3511	0.2236	0.1864	0.2255	0.2466	0.4775	0.4372	0.3956	0.4778
NaN	NaN	NaN	NaN	NaN	NaN	NaN	NaN	NaN	NaN	NaN	NaN	NaN	NaN	NaN	NaN	NaN	NaN	NaN	NaN	NaN	NaN	NaN	NaN	NaN	NaN	NaN	NaN	NaN	NaN	NaN	NaN	NaN	NaN	NaN	NaN	NaN	NaN	NaN	NaN	NaN	NaN	NaN	NaN	NaN	NaN	NaN	0.2258	0.2328	0.2835
NaN	NaN	NaN	NaN	NaN	NaN	NaN	NaN	NaN	NaN	NaN	NaN	NaN	NaN	NaN	NaN	NaN	NaN	NaN	NaN	NaN	NaN	NaN	NaN	NaN	NaN	NaN	NaN	NaN	NaN	NaN	NaN	NaN	NaN	NaN	NaN	NaN	NaN	NaN	NaN	NaN	NaN	NaN	NaN	NaN	NaN	NaN	NaN	NaN	NaN
NaN	NaN	NaN	NaN	NaN	NaN	NaN	NaN	NaN	NaN	NaN	NaN	NaN	NaN	NaN	NaN	NaN	NaN	NaN	NaN	NaN	NaN	NaN	NaN	NaN	NaN	NaN	NaN	NaN	NaN	NaN	NaN	NaN	NaN	NaN	NaN	NaN	NaN	NaN	NaN	NaN	NaN	NaN	NaN	NaN	NaN	NaN	NaN	NaN	NaN
NaN	NaN	NaN	NaN	NaN	NaN	NaN	NaN	NaN	NaN	NaN	NaN	NaN	NaN	NaN	NaN	NaN	NaN	NaN	NaN	NaN	NaN	NaN	NaN	NaN	NaN	NaN	NaN	NaN	NaN	NaN	NaN	NaN	NaN	NaN	NaN	NaN	NaN	NaN	NaN	NaN	NaN	NaN	NaN	NaN	NaN	NaN	NaN	NaN	NaN
NaN	NaN	NaN	NaN	NaN	NaN	NaN	NaN	NaN	NaN	NaN	NaN	NaN	NaN	NaN	NaN	NaN	NaN	NaN	NaN	NaN	NaN	NaN	NaN	NaN	NaN	NaN	NaN	NaN	NaN	NaN	NaN	NaN	NaN	NaN	NaN	NaN	NaN	NaN	NaN	NaN	NaN	NaN	NaN	NaN	NaN	NaN	NaN	NaN	NaN
NaN	NaN	NaN	NaN	NaN	NaN	NaN	NaN	NaN	NaN	NaN	NaN	NaN	NaN	NaN	NaN	NaN	NaN	NaN	NaN	NaN	NaN	NaN	NaN	NaN	NaN	NaN	NaN	NaN	NaN	NaN	NaN	NaN	NaN	NaN	NaN	NaN	NaN	NaN	NaN	NaN	NaN	NaN	NaN	NaN	NaN	NaN	NaN	NaN	NaN
NaN	NaN	NaN	NaN	NaN	NaN	NaN	NaN	NaN	NaN	NaN	NaN	NaN	NaN	NaN	NaN	NaN	NaN	NaN	NaN	NaN	NaN	NaN	NaN	NaN	NaN	NaN	NaN	NaN	NaN	NaN	NaN	NaN	NaN	NaN	NaN	NaN	NaN	NaN	NaN	NaN	NaN	NaN	NaN	NaN	NaN	NaN	NaN	NaN	NaN
[truncated: 567 more rows]
[truncated: 83 more columns]

## Sheet: Fig2c and Supp Fig3a
Figure 2c and Supp Figure 3a			Single cell migration analysis of MCF10A cells
[truncated: 2,407 more rows]

## Sheet: Fig2d
Figure 2d			Isoforms ratio in MCF10A cells
[truncated: 5 more rows]

[truncated: 17 more sheets: Fig2g, Fig2h and Supp Fig3b, Fig2i, Fig3a and Supp Fig5, Fig5d, Fig5e, Fig6f and Supp Fig7a, Fig6g and Supp Fig7b, Fig7a, Fig7b, Supp Fig2c, Supp Fig2e, Supp Fig3c, Supp Fig6a, Supp Fig6b, Supp Fig8a, Supp Fig8b]
